# Supplementary material for: Reward prediction error does not explain movement selectivity in DMS-projecting dopamine neurons
Source: eLife. 2019 Apr 4;8:e42992. doi: 10.7554/eLife.42992 (PMC6464606; doi:10.7554/eLife.42992)
Supplement: Table 1—source data 1. — Parameters from the mixed effect Q-learning model, including group-level and individual-level parameters, and the mean and range of data across samples from the model. See 'Q Learning Mixed Effect Model' in the Materials and methods section for more details. [file elife-42992-table1-data1.csv]

	mean	se_mean	sd	2.5%	25%	50%	75%	97.5%	n_eff	Rhat
betam	0.9918313167220876	0.0019136808781164535	0.10481661848106763	0.7858060023435987	0.9265010221080672	0.9902749081564428	1.0584050011062387	1.2046387612273592	3000.0	1.0008396895079716
alpham	0.6104661483983325	0.002688111277516795	0.12530751169902024	0.5061929643993627	0.5816065162298962	0.6116925374467953	0.6399460193640936	0.6991036584874699	2173.0	0.9998234681419056
staym	0.9466213560819582	0.001909279007148417	0.10457551807862554	0.7426287669356841	0.8836702089210322	0.9453848693131408	1.008464998966528	1.16387589315011	3000.0	0.999866646444444
betasd	0.3358957086283902	0.00160825616387942	0.08808781792034835	0.2071797011867751	0.27376580287894065	0.3233145262735232	0.3815465156834046	0.5427841420136947	3000.0	1.00086442021377
alphasd	0.34402318093074125	0.003802394551727176	0.1334635071128792	0.14271566503242605	0.2504227669795467	0.3259705638712285	0.4167409990162302	0.6690160447087745	1232.0	1.0034530583186818
staysd	0.3403009397101682	0.001565217262106548	0.08573048018522325	0.21487904574537964	0.2806697598625778	0.3284277325455697	0.3832071445515077	0.5500833814997279	3000.0	1.0012744374711915
betas[0]	1.3799261639580382	0.001465387378456401	0.08026257226639308	1.2283107589791051	1.3266600283621344	1.3786298821794287	1.4320487292333546	1.537986629308353	3000.0	1.0001652664333114
betas[1]	1.177024663338596	0.0014282990157054615	0.0782311589764307	1.0264341473037946	1.1249128683476242	1.1779073756491956	1.226202971860346	1.331797242753753	3000.0	0.9993503874426906
betas[2]	0.9302487418880491	0.0011857918229529422	0.06494849299364988	0.8078193063486679	0.8868974290164019	0.9290591560048348	0.9725132679140478	1.0578450961677706	3000.0	0.9990285484006108
betas[3]	1.0982453523932514	0.0011621554933074175	0.06365387790130167	0.9763991644070747	1.0554120091033299	1.098439502380638	1.1390534835170545	1.2236285095232386	3000.0	0.9996039269615324
betas[4]	0.5645335324462899	0.0012708200069288238	0.06960567843237883	0.4283726129484893	0.5179641207076259	0.5636509027615001	0.6107975077501733	0.704753364345433	3000.0	1.000896957382796
betas[5]	0.5830911155470966	0.001249723441667476	0.06845017196442682	0.4515366446447955	0.5370145965405542	0.5824123460929679	0.630098437815116	0.7151141266992105	3000.0	0.9990835689380696
betas[6]	1.4152777730968198	0.0019241799500969645	0.10539167633672723	1.2069700885690118	1.3417338956503664	1.418099542104193	1.4873286303215876	1.6224472106786767	3000.0	0.9996153332146728
betas[7]	1.1160622383543102	0.002253858273825645	0.12344890179939612	0.8869453878437232	1.031002987669127	1.1113920990832613	1.1997054986989704	1.3583425531476805	3000.0	0.9994334945121012
betas[8]	0.9540828214333088	0.002531801360392469	0.13867247162092222	0.688488273123892	0.8594691767849052	0.9523845463099812	1.0451705069301007	1.2324080643581574	3000.0	0.999675707079044
betas[9]	0.6843116868106363	0.003163511186907268	0.1481455772006189	0.4184059334566995	0.5823477199457874	0.6727267152283933	0.7786907015483111	1.0114779833896108	2193.0	1.0009225030871498
betas[10]	0.9708281343291848	0.002655240766093492	0.14543352631967038	0.6859715289055294	0.8736280030432965	0.9688914495269696	1.065740623471821	1.2591817247154804	3000.0	0.9995587944627188
betas[11]	1.0403391154322217	0.0028588359060264463	0.15658489139364035	0.7363543558086413	0.9351335854825992	1.0391838851891178	1.144082940172919	1.3505193030006335	3000.0	0.9997727874942894
alphas[0]	0.6315984112822828	0.0019521541131253472	0.10692388434852446	0.555632093256011	0.6032477171621665	0.6298167613958849	0.6576042796112879	0.7111945171203806	3000.0	1.0000058166434358
alphas[1]	0.6232636952546976	0.0020932632031293386	0.11465274751494575	0.5387439293392656	0.5944776418747727	0.6210784759792222	0.6503340322231118	0.7082597885371196	3000.0	0.9994496155790814
alphas[2]	0.6366012033232313	0.002336491318839653	0.12797490007434734	0.5425360565368413	0.602651816485433	0.6348210001661129	0.6666910310379613	0.7342178173390397	3000.0	0.9995089305975212
alphas[3]	0.7696380528206621	0.002745534056205747	0.15037909349825446	0.6819577884461393	0.7364174483376194	0.7673765540158446	0.7971237481150146	0.8567006140960225	3000.0	1.0005493881550571
alphas[4]	0.7067233855576407	0.003798142275641517	0.2080328200982863	0.5715710678961459	0.6566391033871606	0.6995157675777522	0.7473399954735286	0.844412083271232	3000.0	1.0014561958774122
alphas[5]	0.6663791629207682	0.00376231019156205	0.20607021602501174	0.5261091973519678	0.6133872007483004	0.6619241829939659	0.7115011062022174	0.8091977785933674	3000.0	1.000157785799965
alphas[6]	0.5863535764666179	0.0021348543532029654	0.11693078862373656	0.4997041355079037	0.5538712667475305	0.5852766866459017	0.616154316952613	0.6754751174240671	3000.0	1.0002133211807425
alphas[7]	0.6361043645967943	0.004525638378573954	0.21638042113153105	0.4819511437066869	0.5809817130087415	0.6285913403593819	0.6858385992928621	0.7942695026854029	2286.0	1.000367331077597
alphas[8]	0.4507543796398864	0.005477472669966201	0.2203959672737162	0.3020620119125483	0.3890199966368464	0.4477818821992716	0.5067787779468746	0.6323910915226849	1619.0	0.9997668108883834
alphas[9]	0.49116717084356687	0.00811064835945615	0.3281556699482666	0.2442308976011667	0.40724022089017187	0.4997182468491067	0.581598758897926	0.7156419642720053	1637.0	1.0009580995773308
alphas[10]	0.5866447750762155	0.00446062394788334	0.2443184356803454	0.40423284847754526	0.5231828897106261	0.5864397378836067	0.6442344675898977	0.766080819452784	3000.0	0.9990598978954868
alphas[11]	0.5035421825790075	0.004476241811829307	0.20765130895602146	0.351657213850236	0.44603586307102583	0.501659086580069	0.5608062815176836	0.665729567227463	2152.0	1.0004530565232528
stay[0]	1.2862899252937878	0.0007527297806545264	0.04122870805704	1.2057786697593127	1.2583678495342348	1.2863003162742042	1.3130910120852428	1.367689468606596	3000.0	0.999883806231752
stay[1]	1.0881337811011718	0.0007503654022719037	0.041099205719576	1.0077903760037494	1.0594627370624123	1.0886872204684526	1.1157700799276755	1.1704164118919362	3000.0	0.9996105136172854
stay[2]	0.5841858866850002	0.0006533267844476773	0.035784181726430817	0.5162964703177922	0.5595519646755507	0.5834303960154534	0.6075962168396425	0.6554005485545753	3000.0	0.9989442687902136
stay[3]	0.8601079785287243	0.0006749802527238758	0.03697019102874047	0.7869619585293386	0.8346605133100051	0.860965344198998	0.8845634864993122	0.9314276957593194	3000.0	0.9993731786897772
stay[4]	0.8576185407353105	0.0007705752505873293	0.04220614470018762	0.7717561308182099	0.8289832409996525	0.8578184916254581	0.8861186478069453	0.941351580851588	3000.0	1.0000882674880405
stay[5]	0.582339328063745	0.0007686823523280563	0.04210246639262101	0.5007563873923127	0.5533888330142644	0.5821226320768211	0.6104193178684469	0.6643638446432403	3000.0	0.9998256852076024
stay[6]	1.138377161944638	0.0009047721012853084	0.049556408927531236	1.0414269852875693	1.1045575992672256	1.1388324677172683	1.1724682946019065	1.234084516953148	3000.0	0.9997021719112408
stay[7]	1.2473115694802197	0.0011700818673288365	0.06408802328637707	1.1232039607013842	1.2039981421864807	1.2463514959351092	1.2906352141474398	1.3761326038220876	3000.0	0.9988347877052038
stay[8]	0.8466825570045421	0.001241375024800042	0.0679929103406518	0.7042952374114879	0.8016114145489401	0.8474199557226317	0.892267219256198	0.9751398610335699	3000.0	0.9995371648797688
stay[9]	0.7662844080094665	0.001394286486016064	0.07636821600156096	0.6168303392606533	0.7156807251367208	0.7658786876371686	0.8168350936081814	0.9137710058352212	3000.0	0.999037566088884
stay[10]	1.4730079644592329	0.0015328197438073347	0.0839559950272567	1.3146733818153105	1.4151007220157017	1.4723985977476686	1.5295286880256795	1.6395234799691047	3000.0	0.9993419962044552
stay[11]	0.64243466140556	0.0015516993453498912	0.08499007339141344	0.4760088877801267	0.5847963779131109	0.6419038762421801	0.6989486069310287	0.8033110482272845	3000.0	0.9989849234503478
lp__	-16051.968579163964	0.15783590817531176	5.0185862374308385	-16062.813481920924	-16055.103814414158	-16051.640716429743	-16048.506823816333	-16042.959518941132	1011.0	1.002174577457032
