# Supplementary material for: Reward prediction error does not explain movement selectivity in DMS-projecting dopamine neurons
Source: eLife. 2019 Apr 4;8:e42992. doi: 10.7554/eLife.42992 (PMC6464606; doi:10.7554/eLife.42992)
Supplement: Source data 1. — Each row is one timepoint, with columns that denote the GCaMP signal for that timepoint, binary indicator variables for behavioral events at that timepoint (0 represents no event at this timepoint, 1 represents event occurred at this timepoint), the recording site, session, and high value lever at the timepoint. Behavioral events include trial start, nose poke enter and exit, lever presentations, and contralateral or ipsilateral lever press. [file elife-42992-data1.csv]

	gcamp	TrialStart	NosePokeEnter	NosePokeExit	LeverPresentation	IpsLeverPress	ConLeverPress	CSplus	CSneg	RewardEnter	RewardExit	RecordSiteID	RecordLoc	Session	HighProb
0	1.72E-16	0	0	0	0	0	0	0	0	0	0	1	DMS Terminals	1	0
1	0.003884122	0	0	0	0	0	0	0	0	0	0	1	DMS Terminals	1	0
2	-0.019460392	0	0	0	0	0	0	0	0	0	0	1	DMS Terminals	1	0
3	-0.028676555	0	0	0	0	0	0	0	0	0	0	1	DMS Terminals	1	0
4	-0.0325258	0	0	0	0	0	0	0	0	0	0	1	DMS Terminals	1	0
5	-0.014036692	0	0	0	0	0	0	0	0	0	0	1	DMS Terminals	1	0
6	-0.009232493	0	0	0	0	0	0	0	0	0	0	1	DMS Terminals	1	0
7	-0.001893858	0	0	0	0	0	0	0	0	0	0	1	DMS Terminals	1	0
8	0.039133283	0	0	0	0	0	0	0	0	0	0	1	DMS Terminals	1	0
9	0.057935437	0	0	0	0	0	0	0	0	0	0	1	DMS Terminals	1	0
10	0.054930814	0	0	0	0	0	0	0	0	0	0	1	DMS Terminals	1	0
11	0.041688414	0	0	0	0	0	0	0	0	0	0	1	DMS Terminals	1	0
12	0.037119865	0	0	0	0	0	0	0	0	0	0	1	DMS Terminals	1	0
13	0.037204973	0	0	0	0	0	0	0	0	0	0	1	DMS Terminals	1	0
14	0.041802029	0	0	0	0	0	0	0	0	0	0	1	DMS Terminals	1	0
15	0.047183917	0	0	0	0	0	0	0	0	0	0	1	DMS Terminals	1	0
16	0.019047393	0	0	0	0	0	0	0	0	0	0	1	DMS Terminals	1	0
17	0.000457659	0	0	0	0	0	0	0	0	0	0	1	DMS Terminals	1	0
18	-0.004309452	0	0	0	0	0	0	0	0	0	0	1	DMS Terminals	1	0
19	-0.009278057	0	0	0	0	0	0	0	0	0	0	1	DMS Terminals	1	0
20	-0.02839132	0	0	0	0	0	0	0	0	0	0	1	DMS Terminals	1	0
21	-0.027548234	0	0	0	0	0	0	0	0	0	0	1	DMS Terminals	1	0
22	-0.032804767	0	0	0	0	0	0	0	0	0	0	1	DMS Terminals	1	0
23	-0.037331152	0	0	0	0	0	0	0	0	0	0	1	DMS Terminals	1	0
24	-0.026869493	0	0	0	0	0	0	0	0	0	0	1	DMS Terminals	1	0
25	-0.013148567	0	0	0	0	0	0	0	0	0	0	1	DMS Terminals	1	0
26	-0.012731563	0	0	0	0	0	0	0	0	0	0	1	DMS Terminals	1	0
27	-0.027575512	0	0	0	0	0	0	0	0	0	0	1	DMS Terminals	1	0
28	-0.014010187	0	0	0	0	0	0	0	0	0	0	1	DMS Terminals	1	0
29	-0.029574112	0	0	0	0	0	0	0	0	0	0	1	DMS Terminals	1	0
30	-0.016883971	0	0	0	0	0	0	0	0	0	0	1	DMS Terminals	1	0
31	0.015870169	0	0	0	0	0	0	0	0	0	0	1	DMS Terminals	1	0
32	0.044125158	0	0	0	0	0	0	0	0	0	0	1	DMS Terminals	1	0
33	0.024752543	0	0	0	0	0	0	0	0	0	0	1	DMS Terminals	1	0
34	0.033827162	0	0	0	0	0	0	0	0	0	0	1	DMS Terminals	1	0
35	0.043798806	0	0	0	0	0	0	0	0	0	0	1	DMS Terminals	1	0
36	0.062789903	0	0	0	0	0	0	0	0	0	0	1	DMS Terminals	1	0
37	0.08158072	0	0	0	0	0	0	0	0	0	0	1	DMS Terminals	1	0
38	0.088531627	0	0	0	0	0	0	0	0	0	0	1	DMS Terminals	1	0
39	0.101715011	0	0	0	0	0	0	0	0	0	0	1	DMS Terminals	1	0
40	0.1110992	0	0	0	0	0	0	0	0	0	0	1	DMS Terminals	1	0
41	0.094313105	0	0	0	0	0	0	0	0	0	0	1	DMS Terminals	1	0
42	0.05729442	0	0	0	0	0	0	0	0	0	0	1	DMS Terminals	1	0
43	0.037960076	0	0	0	0	0	0	0	0	0	0	1	DMS Terminals	1	0
44	0.024982898	0	0	0	0	0	0	0	0	0	0	1	DMS Terminals	1	0
45	0.013476779	0	0	0	0	0	0	0	0	0	0	1	DMS Terminals	1	0
46	-0.002491699	0	0	0	0	0	0	0	0	0	0	1	DMS Terminals	1	0
47	-0.007020161	0	0	0	0	0	0	0	0	0	0	1	DMS Terminals	1	0
48	-0.012709544	0	0	0	0	0	0	0	0	0	0	1	DMS Terminals	1	0
49	0.001350358	0	0	0	0	0	0	0	0	0	0	1	DMS Terminals	1	0
50	0.02497496	0	0	0	0	0	0	0	0	0	0	1	DMS Terminals	1	0
51	0.029137451	0	0	0	0	0	0	0	0	0	0	1	DMS Terminals	1	0
52	0.043933758	0	0	0	0	0	0	0	0	0	0	1	DMS Terminals	1	0
53	0.042705837	0	0	0	0	0	0	0	0	0	0	1	DMS Terminals	1	0
54	0.046098388	0	0	0	0	0	0	0	0	0	0	1	DMS Terminals	1	0
55	0.059071103	0	0	0	0	0	0	0	0	0	0	1	DMS Terminals	1	0
56	0.070677407	0	0	0	0	0	0	0	0	0	0	1	DMS Terminals	1	0
57	0.079164799	0	0	0	0	0	0	0	0	0	0	1	DMS Terminals	1	0
58	0.079654133	0	0	0	0	0	0	0	0	0	0	1	DMS Terminals	1	0
59	0.07057964	0	0	0	0	0	0	0	0	0	0	1	DMS Terminals	1	0
60	0.051699407	0	0	0	0	0	0	0	0	0	0	1	DMS Terminals	1	0
61	0.048055874	0	0	0	0	0	0	0	0	0	0	1	DMS Terminals	1	0
62	0.041534652	0	0	0	0	0	0	0	0	0	0	1	DMS Terminals	1	0
63	0.019583347	0	0	0	0	0	0	0	0	0	0	1	DMS Terminals	1	0
64	0.00014616	0	0	0	0	0	0	0	0	0	0	1	DMS Terminals	1	0
65	0.010847545	0	0	0	0	0	0	0	0	0	0	1	DMS Terminals	1	0
66	0.012501597	0	0	0	0	0	0	0	0	0	0	1	DMS Terminals	1	0
67	0.002615705	0	0	0	0	0	0	0	0	0	0	1	DMS Terminals	1	0
68	-0.012571662	0	0	0	0	0	0	0	0	0	0	1	DMS Terminals	1	0
69	-0.018895362	0	0	0	0	0	0	0	0	0	0	1	DMS Terminals	1	0
70	-0.01736174	0	0	0	0	0	0	0	0	0	0	1	DMS Terminals	1	0
71	-0.031291621	0	0	0	0	0	0	0	0	0	0	1	DMS Terminals	1	0
72	-0.029098353	0	0	0	0	0	0	0	0	0	0	1	DMS Terminals	1	0
73	-0.031682229	0	0	0	0	0	0	0	0	0	0	1	DMS Terminals	1	0
74	-0.014945289	0	0	0	0	0	0	0	0	0	0	1	DMS Terminals	1	0
75	-0.00663363	0	0	0	0	0	0	0	0	0	0	1	DMS Terminals	1	0
76	0.01736382	0	0	0	0	0	0	0	0	0	0	1	DMS Terminals	1	0
77	0.013471483	0	0	0	0	0	0	0	0	0	0	1	DMS Terminals	1	0
78	0.033975642	0	0	0	0	0	0	0	0	0	0	1	DMS Terminals	1	0
79	0.029738223	0	0	0	0	0	0	0	0	0	0	1	DMS Terminals	1	0
80	0.015087495	0	0	0	0	0	0	0	0	0	0	1	DMS Terminals	1	0
81	0.009351195	0	0	0	0	0	0	0	0	0	0	1	DMS Terminals	1	0
82	-0.011498864	0	0	0	0	0	0	0	0	0	0	1	DMS Terminals	1	0
83	-0.012070071	0	0	0	0	0	0	0	0	0	0	1	DMS Terminals	1	0
84	-0.00802798	0	0	0	0	0	0	0	0	0	0	1	DMS Terminals	1	0
85	-0.01865736	0	0	0	0	0	0	0	0	0	0	1	DMS Terminals	1	0
86	-0.0288408	0	0	0	0	0	0	0	0	0	0	1	DMS Terminals	1	0
87	-0.022952054	0	0	0	0	0	0	0	0	0	0	1	DMS Terminals	1	0
88	-0.02426606	0	0	0	0	0	0	0	0	0	0	1	DMS Terminals	1	0
89	-0.020497385	0	0	0	0	0	0	0	0	0	0	1	DMS Terminals	1	0
90	-0.014431295	0	0	0	0	0	0	0	0	0	0	1	DMS Terminals	1	0
91	0.003820427	0	0	0	0	0	0	0	0	0	0	1	DMS Terminals	1	0
92	0.016647431	0	0	0	0	0	0	0	0	0	0	1	DMS Terminals	1	0
93	0.005737761	0	0	0	0	0	0	0	0	0	0	1	DMS Terminals	1	0
94	0.001964969	0	0	0	0	0	0	0	0	0	0	1	DMS Terminals	1	0
95	-0.008953549	0	0	0	0	0	0	0	0	0	0	1	DMS Terminals	1	0
96	-0.010172939	0	0	0	0	0	0	0	0	0	0	1	DMS Terminals	1	0
97	-0.002063715	0	0	0	0	0	0	0	0	0	0	1	DMS Terminals	1	0
98	0.001108782	0	0	0	0	0	0	0	0	0	0	1	DMS Terminals	1	0
99	-0.018835144	0	0	0	0	0	0	0	0	0	0	1	DMS Terminals	1	0
100	-0.0200924	0	0	0	0	0	0	0	0	0	0	1	DMS Terminals	1	0
101	-0.02390441	0	0	0	0	0	0	0	0	0	0	1	DMS Terminals	1	0
102	-0.015140106	0	0	0	0	0	0	0	0	0	0	1	DMS Terminals	1	0
103	-0.0066022	0	0	0	0	0	0	0	0	0	0	1	DMS Terminals	1	0
104	-0.001281533	0	0	0	0	0	0	0	0	0	0	1	DMS Terminals	1	0
105	-0.014866328	0	0	0	0	0	0	0	0	0	0	1	DMS Terminals	1	0
106	-0.02265532	0	0	0	0	0	0	0	0	0	0	1	DMS Terminals	1	0
107	-0.01791561	0	0	0	0	0	0	0	0	0	0	1	DMS Terminals	1	0
108	-0.040286723	0	0	0	0	0	0	0	0	0	0	1	DMS Terminals	1	0
109	-0.035039272	0	0	0	0	0	0	0	0	0	0	1	DMS Terminals	1	0
110	-0.008401719	0	0	0	0	0	0	0	0	0	0	1	DMS Terminals	1	0
111	0.008228003	0	0	0	0	0	0	0	0	0	0	1	DMS Terminals	1	0
112	0.017029079	0	0	0	0	0	0	0	0	0	0	1	DMS Terminals	1	0
113	0.021778159	0	0	0	0	0	0	0	0	0	0	1	DMS Terminals	1	0
114	0.021044506	0	0	0	0	0	0	0	0	0	0	1	DMS Terminals	1	0
115	0.021302614	0	0	0	0	0	0	0	0	0	0	1	DMS Terminals	1	0
116	0.024526529	0	0	0	0	0	0	0	0	0	0	1	DMS Terminals	1	0
117	0.018446059	0	0	0	0	0	0	0	0	0	0	1	DMS Terminals	1	0
118	0.005591185	0	0	0	0	0	0	0	0	0	0	1	DMS Terminals	1	0
119	-0.01221844	0	0	0	0	0	0	0	0	0	0	1	DMS Terminals	1	0
120	-0.011474556	0	0	0	0	0	0	0	0	0	0	1	DMS Terminals	1	0
121	-0.012392458	0	0	0	0	0	0	0	0	0	0	1	DMS Terminals	1	0
122	-0.021532803	0	0	0	0	0	0	0	0	0	0	1	DMS Terminals	1	0
123	-0.039758044	0	0	0	0	0	0	0	0	0	0	1	DMS Terminals	1	0
124	-0.043094058	0	0	0	0	0	0	0	0	0	0	1	DMS Terminals	1	0
125	-0.037558075	0	0	0	0	0	0	0	0	0	0	1	DMS Terminals	1	0
126	-0.036531373	0	0	0	0	0	0	0	0	0	0	1	DMS Terminals	1	0
127	-0.041705134	0	0	0	0	0	0	0	0	0	0	1	DMS Terminals	1	0
128	-0.037313053	0	0	0	0	0	0	0	0	0	0	1	DMS Terminals	1	0
129	-0.036295552	0	0	0	0	0	0	0	0	0	0	1	DMS Terminals	1	0
130	-0.032296221	0	0	0	0	0	0	0	0	0	0	1	DMS Terminals	1	0
131	-0.031353918	0	0	0	0	0	0	0	0	0	0	1	DMS Terminals	1	0
132	-0.007514582	0	0	0	0	0	0	0	0	0	0	1	DMS Terminals	1	0
133	-0.012702256	0	0	0	0	0	0	0	0	0	0	1	DMS Terminals	1	0
134	-0.013700384	0	0	0	0	0	0	0	0	0	0	1	DMS Terminals	1	0
135	-0.008353207	0	0	0	0	0	0	0	0	0	0	1	DMS Terminals	1	0
136	-0.007839384	0	0	0	0	0	0	0	0	0	0	1	DMS Terminals	1	0
137	-0.017066682	0	0	0	0	0	0	0	0	0	0	1	DMS Terminals	1	0
138	-0.022284673	0	0	0	0	0	0	0	0	0	0	1	DMS Terminals	1	0
139	-0.033567058	0	0	0	0	0	0	0	0	0	0	1	DMS Terminals	1	0
140	-0.025163887	0	0	0	0	0	0	0	0	0	0	1	DMS Terminals	1	0
141	-0.013439575	0	0	0	0	0	0	0	0	0	0	1	DMS Terminals	1	0
142	0.016509823	0	0	0	0	0	0	0	0	0	0	1	DMS Terminals	1	0
143	0.009954154	0	0	0	0	0	0	0	0	0	0	1	DMS Terminals	1	0
144	-0.00971616	0	0	0	0	0	0	0	0	0	0	1	DMS Terminals	1	0
145	0.013060802	0	0	0	0	0	0	0	0	0	0	1	DMS Terminals	1	0
146	0.041580399	0	0	0	0	0	0	0	0	0	0	1	DMS Terminals	1	0
147	0.047744716	0	0	0	0	0	0	0	0	0	0	1	DMS Terminals	1	0
148	0.01692384	0	0	0	0	0	0	0	0	0	0	1	DMS Terminals	1	0
149	0.000978137	0	0	0	0	0	0	0	0	0	0	1	DMS Terminals	1	0
150	0.004371448	0	0	0	0	0	0	0	0	0	0	1	DMS Terminals	1	0
151	-0.003947703	0	0	0	0	0	0	0	0	0	0	1	DMS Terminals	1	0
152	-0.004135647	0	0	0	0	0	0	0	0	0	0	1	DMS Terminals	1	0
153	0.001306229	0	0	0	0	0	0	0	0	0	0	1	DMS Terminals	1	0
154	-0.008123503	0	0	0	0	0	0	0	0	0	0	1	DMS Terminals	1	0
155	-0.008544911	0	0	0	0	0	0	0	0	0	0	1	DMS Terminals	1	0
156	-0.017823815	0	0	0	0	0	0	0	0	0	0	1	DMS Terminals	1	0
157	-0.033262449	0	0	0	0	0	0	0	0	0	0	1	DMS Terminals	1	0
158	-0.020650653	0	0	0	0	0	0	0	0	0	0	1	DMS Terminals	1	0
159	0.001226217	0	0	0	0	0	0	0	0	0	0	1	DMS Terminals	1	0
160	0.003675474	0	0	0	0	0	0	0	0	0	0	1	DMS Terminals	1	0
161	-0.002640888	0	0	0	0	0	0	0	0	0	0	1	DMS Terminals	1	0
162	-0.00838575	0	0	0	0	0	0	0	0	0	0	1	DMS Terminals	1	0
163	0.005968259	0	0	0	0	0	0	0	0	0	0	1	DMS Terminals	1	0
164	0.001836293	0	0	0	0	0	0	0	0	0	0	1	DMS Terminals	1	0
165	-0.011414245	0	0	0	0	0	0	0	0	0	0	1	DMS Terminals	1	0
166	0.009577579	0	0	0	0	0	0	0	0	0	0	1	DMS Terminals	1	0
167	0.019936763	0	0	0	0	0	0	0	0	0	0	1	DMS Terminals	1	0
168	-0.00408278	0	0	0	0	0	0	0	0	0	0	1	DMS Terminals	1	0
169	-0.021938374	0	0	0	0	0	0	0	0	0	0	1	DMS Terminals	1	0
170	-0.025252102	0	0	0	0	0	0	0	0	0	0	1	DMS Terminals	1	0
171	-0.01968722	0	0	0	0	0	0	0	0	0	0	1	DMS Terminals	1	0
172	-0.021016359	0	0	0	0	0	0	0	0	0	0	1	DMS Terminals	1	0
173	-0.034650182	0	0	0	0	0	0	0	0	0	0	1	DMS Terminals	1	0
174	-0.03515685	0	0	0	0	0	0	0	0	0	0	1	DMS Terminals	1	0
175	-0.039567728	0	0	0	0	0	0	0	0	0	0	1	DMS Terminals	1	0
176	0.00131049	0	0	0	0	0	0	0	0	0	0	1	DMS Terminals	1	0
177	0.020528358	0	0	0	0	0	0	0	0	0	0	1	DMS Terminals	1	0
178	0.038589894	0	0	0	0	0	0	0	0	0	0	1	DMS Terminals	1	0
179	0.06359154	0	0	0	0	0	0	0	0	0	0	1	DMS Terminals	1	0
180	0.047911369	0	0	0	0	0	0	0	0	0	0	1	DMS Terminals	1	0
181	0.014636379	0	0	0	0	0	0	0	0	0	0	1	DMS Terminals	1	0
182	-0.008985887	0	0	0	0	0	0	0	0	0	0	1	DMS Terminals	1	0
183	-0.024745746	0	0	0	0	0	0	0	0	0	0	1	DMS Terminals	1	0
184	-0.023976935	0	0	0	0	0	0	0	0	0	0	1	DMS Terminals	1	0
185	-0.019827734	0	0	0	0	0	0	0	0	0	0	1	DMS Terminals	1	0
186	-0.019468793	0	0	0	0	0	0	0	0	0	0	1	DMS Terminals	1	0
187	-0.014416506	0	0	0	0	0	0	0	0	0	0	1	DMS Terminals	1	0
188	-0.004526923	0	0	0	0	0	0	0	0	0	0	1	DMS Terminals	1	0
189	-0.004108405	0	0	0	0	0	0	0	0	0	0	1	DMS Terminals	1	0
190	0.029553926	0	0	0	0	0	0	0	0	0	0	1	DMS Terminals	1	0
191	0.086201897	0	0	0	0	0	0	0	0	0	0	1	DMS Terminals	1	0
192	0.134575399	0	0	0	0	0	0	0	0	0	0	1	DMS Terminals	1	0
193	0.114824378	0	0	0	0	0	0	0	0	0	0	1	DMS Terminals	1	0
194	0.085589265	0	0	0	0	0	0	0	0	0	0	1	DMS Terminals	1	0
195	0.044055331	0	0	0	0	0	0	0	0	0	0	1	DMS Terminals	1	0
196	0.02071237	0	0	0	0	0	0	0	0	0	0	1	DMS Terminals	1	0
197	0.001679538	0	0	0	0	0	0	0	0	0	0	1	DMS Terminals	1	0
198	-0.012623884	0	0	0	0	0	0	0	0	0	0	1	DMS Terminals	1	0
199	-0.00804299	0	0	0	0	0	0	0	0	0	0	1	DMS Terminals	1	0
200	-0.012664369	0	0	0	0	0	0	0	0	0	0	1	DMS Terminals	1	0
201	-0.01597592	0	0	0	0	0	0	0	0	0	0	1	DMS Terminals	1	0
202	-0.01167519	0	0	0	0	0	0	0	0	0	0	1	DMS Terminals	1	0
203	-0.015990168	0	0	0	0	0	0	0	0	0	0	1	DMS Terminals	1	0
204	-0.007357928	0	0	0	0	0	0	0	0	0	0	1	DMS Terminals	1	0
205	-0.006747047	0	0	0	0	0	0	0	0	0	0	1	DMS Terminals	1	0
206	-0.006279759	0	0	0	0	0	0	0	0	0	0	1	DMS Terminals	1	0
207	0.003991918	0	0	0	0	0	0	0	0	0	0	1	DMS Terminals	1	0
208	0.003789063	0	0	0	0	0	0	0	0	0	0	1	DMS Terminals	1	0
209	0.007739606	0	0	0	0	0	0	0	0	0	0	1	DMS Terminals	1	0
210	-0.004690595	0	0	0	0	0	0	0	0	0	0	1	DMS Terminals	1	0
211	-0.00215181	0	0	0	0	0	0	0	0	0	0	1	DMS Terminals	1	0
212	-0.003219808	0	0	0	0	0	0	0	0	0	0	1	DMS Terminals	1	0
213	0.00411225	0	0	0	0	0	0	0	0	0	0	1	DMS Terminals	1	0
214	-0.000622324	0	0	0	0	0	0	0	0	0	0	1	DMS Terminals	1	0
215	-0.010281537	0	0	0	0	0	0	0	0	0	0	1	DMS Terminals	1	0
216	-0.000579255	0	0	0	0	0	0	0	0	0	0	1	DMS Terminals	1	0
217	-0.010596769	0	0	0	0	0	0	0	0	0	0	1	DMS Terminals	1	0
218	0.002128814	0	0	0	0	0	0	0	0	0	0	1	DMS Terminals	1	0
219	0.0148957	0	0	0	0	0	0	0	0	0	0	1	DMS Terminals	1	0
220	0.00445303	0	0	0	0	0	0	0	0	0	0	1	DMS Terminals	1	0
221	-0.00066005	0	0	0	0	0	0	0	0	0	0	1	DMS Terminals	1	0
222	-0.018571775	0	0	0	0	0	0	0	0	0	0	1	DMS Terminals	1	0
223	-0.018997208	0	0	0	0	0	0	0	0	0	0	1	DMS Terminals	1	0
224	-0.004726257	0	0	0	0	0	0	0	0	0	0	1	DMS Terminals	1	0
225	0.00614489	0	0	0	0	0	0	0	0	0	0	1	DMS Terminals	1	0
226	-0.002514348	0	0	0	0	0	0	0	0	0	0	1	DMS Terminals	1	0
227	0.002246515	0	0	0	0	0	0	0	0	0	0	1	DMS Terminals	1	0
228	-0.006404253	0	0	0	0	0	0	0	0	0	0	1	DMS Terminals	1	0
229	-0.010136584	0	0	0	0	0	0	0	0	0	0	1	DMS Terminals	1	0
230	-0.015418806	0	0	0	0	0	0	0	0	0	0	1	DMS Terminals	1	0
231	-0.018608865	0	0	0	0	0	0	0	0	0	0	1	DMS Terminals	1	0
232	-0.022869429	0	0	0	0	0	0	0	0	0	0	1	DMS Terminals	1	0
233	-0.021700859	0	0	0	0	0	0	0	0	0	0	1	DMS Terminals	1	0
234	-0.008459273	0	0	0	0	0	0	0	0	0	0	1	DMS Terminals	1	0
235	0.005297144	0	0	0	0	0	0	0	0	0	0	1	DMS Terminals	1	0
236	-0.003798259	0	0	0	0	0	0	0	0	0	0	1	DMS Terminals	1	0
237	-0.003394386	0	0	0	0	0	0	0	0	0	0	1	DMS Terminals	1	0
238	-0.014190651	0	0	0	0	0	0	0	0	0	0	1	DMS Terminals	1	0
239	-0.024713073	0	0	0	0	0	0	0	0	0	0	1	DMS Terminals	1	0
240	-0.039634482	0	0	0	0	0	0	0	0	0	0	1	DMS Terminals	1	0
241	-0.039036349	0	0	0	0	0	0	0	0	0	0	1	DMS Terminals	1	0
242	-0.047946129	0	0	0	0	0	0	0	0	0	0	1	DMS Terminals	1	0
243	-0.042593978	0	0	0	0	0	0	0	0	0	0	1	DMS Terminals	1	0
244	-0.035451494	0	0	0	0	0	0	0	0	0	0	1	DMS Terminals	1	0
245	-0.035987002	0	0	0	0	0	0	0	0	0	0	1	DMS Terminals	1	0
246	-0.020144248	0	0	0	0	0	0	0	0	0	0	1	DMS Terminals	1	0
247	0.013497366	0	0	0	0	0	0	0	0	0	0	1	DMS Terminals	1	0
248	0.045099961	0	0	0	0	0	0	0	0	0	0	1	DMS Terminals	1	0
249	0.056621988	0	0	0	0	0	0	0	0	0	0	1	DMS Terminals	1	0
250	0.075311629	0	0	0	0	0	0	0	0	0	0	1	DMS Terminals	1	0
251	0.072140459	0	0	0	0	0	0	0	0	0	0	1	DMS Terminals	1	0
252	0.045055461	0	0	0	0	0	0	0	0	0	0	1	DMS Terminals	1	0
253	0.032852213	0	0	0	0	0	0	0	0	0	0	1	DMS Terminals	1	0
254	0.025007184	0	0	0	0	0	0	0	0	0	0	1	DMS Terminals	1	0
255	0.010407087	0	0	0	0	0	0	0	0	0	0	1	DMS Terminals	1	0
256	-0.012705041	0	0	0	0	0	0	0	0	0	0	1	DMS Terminals	1	0
257	-0.022375272	0	0	0	0	0	0	0	0	0	0	1	DMS Terminals	1	0
258	-0.041364352	0	0	0	0	0	0	0	0	0	0	1	DMS Terminals	1	0
259	-0.045338073	0	0	0	0	0	0	0	0	0	0	1	DMS Terminals	1	0
260	-0.045122551	0	0	0	0	0	0	0	0	0	0	1	DMS Terminals	1	0
261	-0.051596777	0	0	0	0	0	0	0	0	0	0	1	DMS Terminals	1	0
262	-0.043414791	0	0	0	0	0	0	0	0	0	0	1	DMS Terminals	1	0
263	-0.033966954	0	0	0	0	0	0	0	0	0	0	1	DMS Terminals	1	0
264	0.000969356	0	0	0	0	0	0	0	0	0	0	1	DMS Terminals	1	0
265	0.01917337	0	0	0	0	0	0	0	0	0	0	1	DMS Terminals	1	0
266	0.018905278	0	0	0	0	0	0	0	0	0	0	1	DMS Terminals	1	0
267	0.024438206	0	0	0	0	0	0	0	0	0	0	1	DMS Terminals	1	0
268	0.024088753	0	0	0	0	0	0	0	0	0	0	1	DMS Terminals	1	0
269	0.008799458	0	0	0	0	0	0	0	0	0	0	1	DMS Terminals	1	0
270	0.014008056	0	0	0	0	0	0	0	0	0	0	1	DMS Terminals	1	0
271	0.004775336	0	0	0	0	0	0	0	0	0	0	1	DMS Terminals	1	0
272	-0.01322712	1	0	0	0	0	0	0	0	0	0	1	DMS Terminals	1	0
273	-0.041328087	0	0	0	0	0	0	0	0	0	0	1	DMS Terminals	1	0
274	-0.041149369	0	0	0	0	0	0	0	0	0	0	1	DMS Terminals	1	0
275	-0.045254474	0	0	0	0	0	0	0	0	0	0	1	DMS Terminals	1	0
276	-0.040526272	0	0	0	0	0	0	0	0	0	0	1	DMS Terminals	1	0
277	-0.033711649	0	0	0	0	0	0	0	0	0	0	1	DMS Terminals	1	0
278	-0.005794142	0	0	0	0	0	0	0	0	0	0	1	DMS Terminals	1	0
279	0.012350912	0	0	0	0	0	0	0	0	0	0	1	DMS Terminals	1	0
280	0.025916935	0	0	0	0	0	0	0	0	0	0	1	DMS Terminals	1	0
281	0.008953997	0	0	0	0	0	0	0	0	0	0	1	DMS Terminals	1	0
282	0.011564973	0	0	0	0	0	0	0	0	0	0	1	DMS Terminals	1	0
283	0.002071647	0	0	0	0	0	0	0	0	0	0	1	DMS Terminals	1	0
284	-0.011798219	0	0	0	0	0	0	0	0	0	0	1	DMS Terminals	1	0
285	0.003343667	0	0	0	0	0	0	0	0	0	0	1	DMS Terminals	1	0
286	0.004013135	0	0	0	0	0	0	0	0	0	0	1	DMS Terminals	1	0
287	0.027050604	0	0	0	0	0	0	0	0	0	0	1	DMS Terminals	1	0
288	0.028548916	0	0	0	0	0	0	0	0	0	0	1	DMS Terminals	1	0
289	0.029679089	0	0	0	0	0	0	0	0	0	0	1	DMS Terminals	1	0
290	0.039159723	0	0	0	0	0	0	0	0	0	0	1	DMS Terminals	1	0
291	0.044888097	0	0	0	0	0	0	0	0	0	0	1	DMS Terminals	1	0
292	0.044475695	0	0	0	0	0	0	0	0	0	0	1	DMS Terminals	1	0
293	0.051898759	0	0	0	0	0	0	0	0	0	0	1	DMS Terminals	1	0
294	0.035282862	0	0	0	0	0	0	0	0	0	0	1	DMS Terminals	1	0
295	0.037111481	0	0	0	0	0	0	0	0	0	0	1	DMS Terminals	1	0
296	0.041521742	0	0	0	0	0	0	0	0	0	0	1	DMS Terminals	1	0
297	0.034077841	0	0	0	0	0	0	0	0	0	0	1	DMS Terminals	1	0
298	0.021041856	0	0	0	0	0	0	0	0	0	0	1	DMS Terminals	1	0
299	0.021613717	0	0	0	0	0	0	0	0	0	0	1	DMS Terminals	1	0
300	0.03581094	0	0	0	0	0	0	0	0	0	0	1	DMS Terminals	1	0
301	0.045052736	0	0	0	0	0	0	0	0	0	0	1	DMS Terminals	1	0
302	0.041780267	0	0	0	0	0	0	0	0	0	0	1	DMS Terminals	1	0
303	0.024156086	0	0	0	0	0	0	0	0	0	0	1	DMS Terminals	1	0
304	0.024880937	0	0	0	0	0	0	0	0	0	0	1	DMS Terminals	1	0
305	0.024872443	0	0	0	0	0	0	0	0	0	0	1	DMS Terminals	1	0
306	0.048029261	0	0	0	0	0	0	0	0	0	0	1	DMS Terminals	1	0
307	0.052532156	0	0	0	0	0	0	0	0	0	0	1	DMS Terminals	1	0
308	0.038525142	0	0	0	0	0	0	0	0	0	0	1	DMS Terminals	1	0
309	0.014970304	0	0	0	0	0	0	0	0	0	0	1	DMS Terminals	1	0
310	0.015336883	0	0	0	0	0	0	0	0	0	0	1	DMS Terminals	1	0
311	0.019652105	0	0	0	0	0	0	0	0	0	0	1	DMS Terminals	1	0
312	0.025861178	0	0	0	0	0	0	0	0	0	0	1	DMS Terminals	1	0
313	-0.002198276	0	0	0	0	0	0	0	0	0	0	1	DMS Terminals	1	0
314	-0.011335894	0	0	0	0	0	0	0	0	0	0	1	DMS Terminals	1	0
315	0.010919077	0	0	0	0	0	0	0	0	0	0	1	DMS Terminals	1	0
316	0.011144582	0	0	0	0	0	0	0	0	0	0	1	DMS Terminals	1	0
317	0.010900437	0	0	0	0	0	0	0	0	0	0	1	DMS Terminals	1	0
318	-0.007588537	0	0	0	0	0	0	0	0	0	0	1	DMS Terminals	1	0
319	-0.015746271	0	0	0	0	0	0	0	0	0	0	1	DMS Terminals	1	0
320	-0.020398595	0	0	0	0	0	0	0	0	0	0	1	DMS Terminals	1	0
321	-0.021256039	0	0	0	0	0	0	0	0	0	0	1	DMS Terminals	1	0
322	-0.017497829	0	0	0	0	0	0	0	0	0	0	1	DMS Terminals	1	0
323	0.00940123	0	0	0	0	0	0	0	0	0	0	1	DMS Terminals	1	0
324	0.010705315	0	0	0	0	0	0	0	0	0	0	1	DMS Terminals	1	0
325	0.020365386	0	0	0	0	0	0	0	0	0	0	1	DMS Terminals	1	0
326	0.026185819	0	0	0	0	0	0	0	0	0	0	1	DMS Terminals	1	0
327	0.021330965	0	0	0	0	0	0	0	0	0	0	1	DMS Terminals	1	0
328	0.021901047	0	0	0	0	0	0	0	0	0	0	1	DMS Terminals	1	0
329	0.030101385	0	0	0	0	0	0	0	0	0	0	1	DMS Terminals	1	0
330	0.025763254	0	0	0	0	0	0	0	0	0	0	1	DMS Terminals	1	0
331	0.016186055	0	0	0	0	0	0	0	0	0	0	1	DMS Terminals	1	0
332	0.034939749	0	0	0	0	0	0	0	0	0	0	1	DMS Terminals	1	0
333	0.026228364	0	0	0	0	0	0	0	0	0	0	1	DMS Terminals	1	0
334	0.020809998	0	0	0	0	0	0	0	0	0	0	1	DMS Terminals	1	0
335	0.011766998	0	0	0	0	0	0	0	0	0	0	1	DMS Terminals	1	0
336	0.002456893	0	0	0	0	0	0	0	0	0	0	1	DMS Terminals	1	0
337	0.001999776	0	0	0	0	0	0	0	0	0	0	1	DMS Terminals	1	0
338	-0.002624471	0	0	0	0	0	0	0	0	0	0	1	DMS Terminals	1	0
339	-0.030388139	0	0	0	0	0	0	0	0	0	0	1	DMS Terminals	1	0
340	-0.039130669	0	0	0	0	0	0	0	0	0	0	1	DMS Terminals	1	0
341	-0.034036289	0	0	0	0	0	0	0	0	0	0	1	DMS Terminals	1	0
342	-0.019188164	0	0	0	0	0	0	0	0	0	0	1	DMS Terminals	1	0
343	-0.004830688	0	0	0	0	0	0	0	0	0	0	1	DMS Terminals	1	0
344	0.005259119	0	0	0	0	0	0	0	0	0	0	1	DMS Terminals	1	0
345	0.005704246	0	0	0	0	0	0	0	0	0	0	1	DMS Terminals	1	0
346	0.020468684	0	0	0	0	0	0	0	0	0	0	1	DMS Terminals	1	0
347	0.030443652	0	0	0	0	0	0	0	0	0	0	1	DMS Terminals	1	0
348	0.040301995	0	0	0	0	0	0	0	0	0	0	1	DMS Terminals	1	0
349	0.034380176	0	0	0	0	0	0	0	0	0	0	1	DMS Terminals	1	0
350	0.023828555	0	0	0	0	0	0	0	0	0	0	1	DMS Terminals	1	0
351	0.028695129	0	0	0	0	0	0	0	0	0	0	1	DMS Terminals	1	0
352	0.045245825	0	0	0	0	0	0	0	0	0	0	1	DMS Terminals	1	0
353	0.052478903	0	0	0	0	0	0	0	0	0	0	1	DMS Terminals	1	0
354	0.051619893	0	0	0	0	0	0	0	0	0	0	1	DMS Terminals	1	0
355	0.037939837	0	0	0	0	0	0	0	0	0	0	1	DMS Terminals	1	0
356	0.009874478	0	0	0	0	0	0	0	0	0	0	1	DMS Terminals	1	0
357	-0.004343445	0	0	0	0	0	0	0	0	0	0	1	DMS Terminals	1	0
358	-0.017287611	0	0	0	0	0	0	0	0	0	0	1	DMS Terminals	1	0
359	-0.03057117	0	0	0	0	0	0	0	0	0	0	1	DMS Terminals	1	0
360	-0.03769911	0	0	0	0	0	0	0	0	0	0	1	DMS Terminals	1	0
361	-0.035593524	0	0	0	0	0	0	0	0	0	0	1	DMS Terminals	1	0
362	-0.039347989	0	0	0	0	0	0	0	0	0	0	1	DMS Terminals	1	0
363	-0.028561699	0	0	0	0	0	0	0	0	0	0	1	DMS Terminals	1	0
364	-0.008377839	0	0	0	0	0	0	0	0	0	0	1	DMS Terminals	1	0
365	0.009935325	0	0	0	0	0	0	0	0	0	0	1	DMS Terminals	1	0
366	-0.004988207	0	0	0	0	0	0	0	0	0	0	1	DMS Terminals	1	0
367	-0.011662448	0	0	0	0	0	0	0	0	0	0	1	DMS Terminals	1	0
368	-0.018101355	0	0	0	0	0	0	0	0	0	0	1	DMS Terminals	1	0
369	-0.015386096	0	0	0	0	0	0	0	0	0	0	1	DMS Terminals	1	0
370	-0.015569567	0	0	0	0	0	0	0	0	0	0	1	DMS Terminals	1	0
371	-0.018766852	0	0	0	0	0	0	0	0	0	0	1	DMS Terminals	1	0
372	-0.033294521	0	0	0	0	0	0	0	0	0	0	1	DMS Terminals	1	0
373	-0.02876112	0	0	0	0	0	0	0	0	0	0	1	DMS Terminals	1	0
374	-0.029999667	0	0	0	0	0	0	0	0	0	0	1	DMS Terminals	1	0
375	-0.028106558	0	0	0	0	0	0	0	0	0	0	1	DMS Terminals	1	0
376	-0.038004017	0	0	0	0	0	0	0	0	0	0	1	DMS Terminals	1	0
377	-0.041232716	0	0	0	0	0	0	0	0	0	0	1	DMS Terminals	1	0
378	-0.030140414	0	0	0	0	0	0	0	0	0	0	1	DMS Terminals	1	0
379	-0.024269568	0	0	0	0	0	0	0	0	0	0	1	DMS Terminals	1	0
380	-0.029855576	0	0	0	0	0	0	0	0	0	0	1	DMS Terminals	1	0
381	-0.030910787	0	0	0	0	0	0	0	0	0	0	1	DMS Terminals	1	0
382	-0.0416831	0	0	0	0	0	0	0	0	0	0	1	DMS Terminals	1	0
383	-0.046082958	0	0	0	0	0	0	0	0	0	0	1	DMS Terminals	1	0
384	-0.042542148	0	0	0	0	0	0	0	0	0	0	1	DMS Terminals	1	0
385	-0.041620971	0	0	0	0	0	0	0	0	0	0	1	DMS Terminals	1	0
386	-0.029664814	0	0	0	0	0	0	0	0	0	0	1	DMS Terminals	1	0
387	-0.023989991	0	0	0	0	0	0	0	0	0	0	1	DMS Terminals	1	0
388	-0.022501896	0	0	0	0	0	0	0	0	0	0	1	DMS Terminals	1	0
389	0.000475047	0	0	0	0	0	0	0	0	0	0	1	DMS Terminals	1	0
390	7.05E-05	0	0	0	0	0	0	0	0	0	0	1	DMS Terminals	1	0
391	-0.010239483	0	0	0	0	0	0	0	0	0	0	1	DMS Terminals	1	0
392	-0.015625162	0	0	0	0	0	0	0	0	0	0	1	DMS Terminals	1	0
393	-0.01713193	0	0	0	0	0	0	0	0	0	0	1	DMS Terminals	1	0
394	0.000690897	0	0	0	0	0	0	0	0	0	0	1	DMS Terminals	1	0
395	0.027881746	0	0	0	0	0	0	0	0	0	0	1	DMS Terminals	1	0
396	0.009840991	0	0	0	0	0	0	0	0	0	0	1	DMS Terminals	1	0
397	0.027900331	0	0	0	0	0	0	0	0	0	0	1	DMS Terminals	1	0
398	0.030667354	0	0	0	0	0	0	0	0	0	0	1	DMS Terminals	1	0
399	0.011093666	0	0	0	0	0	0	0	0	0	0	1	DMS Terminals	1	0
400	-0.00637314	0	0	0	0	0	0	0	0	0	0	1	DMS Terminals	1	0
401	-0.019229909	0	0	0	0	0	0	0	0	0	0	1	DMS Terminals	1	0
402	-0.009564503	0	0	0	0	0	0	0	0	0	0	1	DMS Terminals	1	0
403	0.010219725	0	0	0	0	0	0	0	0	0	0	1	DMS Terminals	1	0
404	0.007350504	0	0	0	0	0	0	0	0	0	0	1	DMS Terminals	1	0
405	0.003144062	0	0	0	0	0	0	0	0	0	0	1	DMS Terminals	1	0
406	-0.016981234	0	0	0	0	0	0	0	0	0	0	1	DMS Terminals	1	0
407	-0.01406069	0	0	0	0	0	0	0	0	0	0	1	DMS Terminals	1	0
408	-0.014671863	0	0	0	0	0	0	0	0	0	0	1	DMS Terminals	1	0
409	-0.010653984	0	0	0	0	0	0	0	0	0	0	1	DMS Terminals	1	0
410	-0.002157681	0	0	0	0	0	0	0	0	0	0	1	DMS Terminals	1	0
411	0.002636628	0	0	0	0	0	0	0	0	0	0	1	DMS Terminals	1	0
412	0.002115085	0	0	0	0	0	0	0	0	0	0	1	DMS Terminals	1	0
413	0.006814262	0	0	0	0	0	0	0	0	0	0	1	DMS Terminals	1	0
414	-0.008788675	0	0	0	0	0	0	0	0	0	0	1	DMS Terminals	1	0
415	-0.017907097	0	0	0	0	0	0	0	0	0	0	1	DMS Terminals	1	0
416	-0.026052335	0	0	0	0	0	0	0	0	0	0	1	DMS Terminals	1	0
417	-0.017838229	0	0	0	0	0	0	0	0	0	0	1	DMS Terminals	1	0
418	-0.026359843	0	0	0	0	0	0	0	0	0	0	1	DMS Terminals	1	0
419	-0.007500198	0	0	0	0	0	0	0	0	0	0	1	DMS Terminals	1	0
420	-0.007219422	0	0	0	0	0	0	0	0	0	0	1	DMS Terminals	1	0
421	-0.012021354	0	0	0	0	0	0	0	0	0	0	1	DMS Terminals	1	0
422	-0.016748071	0	0	0	0	0	0	0	0	0	0	1	DMS Terminals	1	0
423	-0.030945267	0	0	0	0	0	0	0	0	0	0	1	DMS Terminals	1	0
424	-0.02983897	0	0	0	0	0	0	0	0	0	0	1	DMS Terminals	1	0
425	-0.011784416	0	0	0	0	0	0	0	0	0	0	1	DMS Terminals	1	0
426	-0.01174783	0	0	0	0	0	0	0	0	0	0	1	DMS Terminals	1	0
427	0.011275721	0	0	0	0	0	0	0	0	0	0	1	DMS Terminals	1	0
428	0.005542363	0	0	0	0	0	0	0	0	0	0	1	DMS Terminals	1	0
429	-0.002321009	0	0	0	0	0	0	0	0	0	0	1	DMS Terminals	1	0
430	-0.016529279	0	0	0	0	0	0	0	0	0	0	1	DMS Terminals	1	0
431	-0.012635588	0	0	0	0	0	0	0	0	0	0	1	DMS Terminals	1	0
432	-0.016859965	0	0	0	0	0	0	0	0	0	0	1	DMS Terminals	1	0
433	-0.016179969	0	0	0	0	0	0	0	0	0	0	1	DMS Terminals	1	0
434	-0.013751679	0	0	0	0	0	0	0	0	0	0	1	DMS Terminals	1	0
435	-0.028212771	0	0	0	0	0	0	0	0	0	0	1	DMS Terminals	1	0
436	-0.013955362	0	0	0	0	0	0	0	0	0	0	1	DMS Terminals	1	0
437	0.001758304	0	0	0	0	0	0	0	0	0	0	1	DMS Terminals	1	0
438	0.014358877	0	0	0	0	0	0	0	0	0	0	1	DMS Terminals	1	0
439	0.014542096	0	0	0	0	0	0	0	0	0	0	1	DMS Terminals	1	0
440	0.022928928	0	0	0	0	0	0	0	0	0	0	1	DMS Terminals	1	0
441	0.01985129	0	0	0	0	0	0	0	0	0	0	1	DMS Terminals	1	0
442	0.011930746	0	0	0	0	0	0	0	0	0	0	1	DMS Terminals	1	0
443	0.003611604	0	0	0	0	0	0	0	0	0	0	1	DMS Terminals	1	0
444	-0.001022604	0	0	0	0	0	0	0	0	0	0	1	DMS Terminals	1	0
445	-0.006366471	0	0	0	0	0	0	0	0	0	0	1	DMS Terminals	1	0
446	-0.006209815	0	0	0	0	0	0	0	0	0	0	1	DMS Terminals	1	0
447	-0.000337558	0	0	0	0	0	0	0	0	0	0	1	DMS Terminals	1	0
448	-0.009985486	0	0	0	0	0	0	0	0	0	0	1	DMS Terminals	1	0
449	-0.010768736	0	0	0	0	0	0	0	0	0	0	1	DMS Terminals	1	0
450	-0.012344806	0	0	0	0	0	0	0	0	0	0	1	DMS Terminals	1	0
451	0.005834833	0	0	0	0	0	0	0	0	0	0	1	DMS Terminals	1	0
452	0.019306809	0	0	0	0	0	0	0	0	0	0	1	DMS Terminals	1	0
453	0.005068333	0	0	0	0	0	0	0	0	0	0	1	DMS Terminals	1	0
454	-0.001652657	0	0	0	0	0	0	0	0	0	0	1	DMS Terminals	1	0
455	-0.003077637	0	0	0	0	0	0	0	0	0	0	1	DMS Terminals	1	0
456	0.015550067	0	0	0	0	0	0	0	0	0	0	1	DMS Terminals	1	0
457	0.020235246	0	0	0	0	0	0	0	0	0	0	1	DMS Terminals	1	0
458	0.020117567	0	0	0	0	0	0	0	0	0	0	1	DMS Terminals	1	0
459	0.026079811	0	0	0	0	0	0	0	0	0	0	1	DMS Terminals	1	0
460	0.032362915	0	0	0	0	0	0	0	0	0	0	1	DMS Terminals	1	0
461	0.038159011	0	0	0	0	0	0	0	0	0	0	1	DMS Terminals	1	0
462	0.035683409	0	0	0	0	0	0	0	0	0	0	1	DMS Terminals	1	0
463	0.017868685	0	0	0	0	0	0	0	0	0	0	1	DMS Terminals	1	0
464	0.003864906	0	0	0	0	0	0	0	0	0	0	1	DMS Terminals	1	0
465	-0.005611995	0	0	0	0	0	0	0	0	0	0	1	DMS Terminals	1	0
466	-0.039399558	0	0	0	0	0	0	0	0	0	0	1	DMS Terminals	1	0
467	-0.03663643	0	0	0	0	0	0	0	0	0	0	1	DMS Terminals	1	0
468	-0.046093963	0	0	0	0	0	0	0	0	0	0	1	DMS Terminals	1	0
469	-0.051634751	0	0	0	0	0	0	0	0	0	0	1	DMS Terminals	1	0
470	-0.042127911	0	0	0	0	0	0	0	0	0	0	1	DMS Terminals	1	0
471	-0.00835049	0	0	0	0	0	0	0	0	0	0	1	DMS Terminals	1	0
472	0.007587885	0	0	0	0	0	0	0	0	0	0	1	DMS Terminals	1	0
473	-0.0010875	0	0	0	0	0	0	0	0	0	0	1	DMS Terminals	1	0
474	-0.004119546	0	0	0	0	0	0	0	0	0	0	1	DMS Terminals	1	0
475	-0.022287618	0	0	0	0	0	0	0	0	0	0	1	DMS Terminals	1	0
476	-0.007611082	0	0	0	0	0	0	0	0	0	0	1	DMS Terminals	1	0
477	-0.017892464	0	0	0	0	0	0	0	0	0	0	1	DMS Terminals	1	0
478	0.005863199	0	0	0	0	0	0	0	0	0	0	1	DMS Terminals	1	0
479	0.016149247	0	0	0	0	0	0	0	0	0	0	1	DMS Terminals	1	0
480	0.00651934	0	0	0	0	0	0	0	0	0	0	1	DMS Terminals	1	0
481	-0.003423778	0	0	0	0	0	0	0	0	0	0	1	DMS Terminals	1	0
482	0.000509925	0	0	0	0	0	0	0	0	0	0	1	DMS Terminals	1	0
483	0.009777241	0	0	0	0	0	0	0	0	0	0	1	DMS Terminals	1	0
484	0.014287318	0	0	0	0	0	0	0	0	0	0	1	DMS Terminals	1	0
485	0.015162676	0	0	0	0	0	0	0	0	0	0	1	DMS Terminals	1	0
486	0.038420997	0	0	0	0	0	0	0	0	0	0	1	DMS Terminals	1	0
487	0.048490706	0	0	0	0	0	0	0	0	0	0	1	DMS Terminals	1	0
488	0.043675796	0	0	0	0	0	0	0	0	0	0	1	DMS Terminals	1	0
489	0.029382929	0	0	0	0	0	0	0	0	0	0	1	DMS Terminals	1	0
490	0.011442092	0	0	0	0	0	0	0	0	0	0	1	DMS Terminals	1	0
491	-0.009172748	0	0	0	0	0	0	0	0	0	0	1	DMS Terminals	1	0
492	-0.028576832	0	0	0	0	0	0	0	0	0	0	1	DMS Terminals	1	0
493	-0.028997919	0	0	0	0	0	0	0	0	0	0	1	DMS Terminals	1	0
494	-0.037626303	0	0	0	0	0	0	0	0	0	0	1	DMS Terminals	1	0
495	-0.032270028	0	0	0	0	0	0	0	0	0	0	1	DMS Terminals	1	0
496	-0.017939682	0	0	0	0	0	0	0	0	0	0	1	DMS Terminals	1	0
497	-0.009609279	0	0	0	0	0	0	0	0	0	0	1	DMS Terminals	1	0
498	-0.017297445	0	0	0	0	0	0	0	0	0	0	1	DMS Terminals	1	0
499	-0.018279686	0	0	0	0	0	0	0	0	0	0	1	DMS Terminals	1	0
500	-0.001278725	0	0	0	0	0	0	0	0	0	0	1	DMS Terminals	1	0
501	0.026214291	0	0	0	0	0	0	0	0	0	0	1	DMS Terminals	1	0
502	0.040356172	0	0	0	0	0	0	0	0	0	0	1	DMS Terminals	1	0
503	0.050525754	0	0	0	0	0	0	0	0	0	0	1	DMS Terminals	1	0
504	0.069589017	0	0	0	0	0	0	0	0	0	0	1	DMS Terminals	1	0
505	0.068169111	0	0	0	0	0	0	0	0	0	0	1	DMS Terminals	1	0
506	0.025200678	0	0	0	0	0	0	0	0	0	0	1	DMS Terminals	1	0
507	9.52E-05	0	0	0	0	0	0	0	0	0	0	1	DMS Terminals	1	0
508	0.033944278	0	0	0	0	0	0	0	0	0	0	1	DMS Terminals	1	0
509	0.01147907	0	0	0	0	0	0	0	0	0	0	1	DMS Terminals	1	0
510	-0.002208409	0	0	0	0	0	0	0	0	0	0	1	DMS Terminals	1	0
511	-0.02519279	0	0	0	0	0	0	0	0	0	0	1	DMS Terminals	1	0
512	-0.038302602	0	0	0	0	0	0	0	0	0	0	1	DMS Terminals	1	0
513	-0.043058759	0	0	0	0	0	0	0	0	0	0	1	DMS Terminals	1	0
514	-0.03389316	0	0	0	0	0	0	0	0	0	0	1	DMS Terminals	1	0
515	-0.038052978	0	0	0	0	0	0	0	0	0	0	1	DMS Terminals	1	0
516	-0.036929769	0	0	0	0	0	0	0	0	0	0	1	DMS Terminals	1	0
517	-0.026976681	0	0	0	0	0	0	0	0	0	0	1	DMS Terminals	1	0
518	-0.021585215	0	0	0	0	0	0	0	0	0	0	1	DMS Terminals	1	0
519	0.001841272	0	0	0	0	0	0	0	0	0	0	1	DMS Terminals	1	0
520	-0.001934019	0	0	0	0	0	0	0	0	0	0	1	DMS Terminals	1	0
521	-0.017177329	0	0	0	0	0	0	0	0	0	0	1	DMS Terminals	1	0
522	-0.026939774	0	0	0	0	0	0	0	0	0	0	1	DMS Terminals	1	0
523	-0.027465986	0	0	0	0	0	0	0	0	0	0	1	DMS Terminals	1	0
524	-0.022788653	0	0	0	0	0	0	0	0	0	0	1	DMS Terminals	1	0
525	-0.00302325	0	0	0	0	0	0	0	0	0	0	1	DMS Terminals	1	0
526	0.007184299	0	0	0	0	0	0	0	0	0	0	1	DMS Terminals	1	0
527	0.010982014	0	0	0	0	0	0	0	0	0	0	1	DMS Terminals	1	0
528	0.015080938	0	0	0	0	0	0	0	0	0	0	1	DMS Terminals	1	0
529	0.017810138	0	0	0	0	0	0	0	0	0	0	1	DMS Terminals	1	0
530	0.041751295	0	0	0	0	0	0	0	0	0	0	1	DMS Terminals	1	0
531	0.028276848	0	0	0	0	0	0	0	0	0	0	1	DMS Terminals	1	0
532	0.029313342	0	0	0	0	0	0	0	0	0	0	1	DMS Terminals	1	0
533	0.038707417	0	0	0	0	0	0	0	0	0	0	1	DMS Terminals	1	0
534	0.029591796	0	0	0	0	0	0	0	0	0	0	1	DMS Terminals	1	0
535	0.020825304	0	0	0	0	0	0	0	0	0	0	1	DMS Terminals	1	0
536	0.039908957	0	0	0	0	0	0	0	0	0	0	1	DMS Terminals	1	0
537	0.060300564	0	0	0	0	0	0	0	0	0	0	1	DMS Terminals	1	0
538	0.08446201	0	0	0	0	0	0	0	0	0	0	1	DMS Terminals	1	0
539	0.093760729	0	0	0	0	0	0	0	0	0	0	1	DMS Terminals	1	0
540	0.055346632	0	0	0	0	0	0	0	0	0	0	1	DMS Terminals	1	0
541	0.031870064	0	0	0	0	0	0	0	0	0	0	1	DMS Terminals	1	0
542	0.03002046	0	0	0	0	0	0	0	0	0	0	1	DMS Terminals	1	0
543	0.019980669	0	0	0	0	0	0	0	0	0	0	1	DMS Terminals	1	0
544	0.010454313	0	0	0	0	0	0	0	0	0	0	1	DMS Terminals	1	0
545	0.001708084	0	0	0	0	0	0	0	0	0	0	1	DMS Terminals	1	0
546	-0.002870942	0	0	0	0	0	0	0	0	0	0	1	DMS Terminals	1	0
547	0.007064858	0	0	0	0	0	0	0	0	0	0	1	DMS Terminals	1	0
548	0.007713851	0	0	0	0	0	0	0	0	0	0	1	DMS Terminals	1	0
549	-0.007100132	0	0	0	0	0	0	0	0	0	0	1	DMS Terminals	1	0
550	-0.020752205	0	0	0	0	0	0	0	0	0	0	1	DMS Terminals	1	0
551	-0.029830054	0	0	0	0	0	0	0	0	0	0	1	DMS Terminals	1	0
552	-0.028891226	0	0	0	0	0	0	0	0	0	0	1	DMS Terminals	1	0
553	-0.038738191	0	0	0	0	0	0	0	0	0	0	1	DMS Terminals	1	0
554	-0.030779198	0	0	0	0	0	0	0	0	0	0	1	DMS Terminals	1	0
555	-0.031317338	0	0	0	0	0	0	0	0	0	0	1	DMS Terminals	1	0
556	-0.007266501	0	0	0	0	0	0	0	0	0	0	1	DMS Terminals	1	0
557	0.02113046	0	0	0	0	0	0	0	0	0	0	1	DMS Terminals	1	0
558	0.024978157	0	0	0	0	0	0	0	0	0	0	1	DMS Terminals	1	0
559	0.014967208	0	0	0	0	0	0	0	0	0	0	1	DMS Terminals	1	0
560	0.033295682	0	0	0	0	0	0	0	0	0	0	1	DMS Terminals	1	0
561	0.036304746	0	0	0	0	0	0	0	0	0	0	1	DMS Terminals	1	0
562	0.026848437	0	0	0	0	0	0	0	0	0	0	1	DMS Terminals	1	0
563	0.027656323	0	0	0	0	0	0	0	0	0	0	1	DMS Terminals	1	0
564	0.008338646	0	0	0	0	0	0	0	0	0	0	1	DMS Terminals	1	0
565	-0.019456861	0	0	0	0	0	0	0	0	0	0	1	DMS Terminals	1	0
566	-0.024011971	0	0	0	0	0	0	0	0	0	0	1	DMS Terminals	1	0
567	-0.024080744	0	0	0	0	0	0	0	0	0	0	1	DMS Terminals	1	0
568	-0.017525341	0	0	0	0	0	0	0	0	0	0	1	DMS Terminals	1	0
569	-0.007594	0	0	0	0	0	0	0	0	0	0	1	DMS Terminals	1	0
570	-0.007033218	0	0	0	0	0	0	0	0	0	0	1	DMS Terminals	1	0
571	0.012407303	0	0	0	0	0	0	0	0	0	0	1	DMS Terminals	1	0
572	0.041283316	0	0	0	0	0	0	0	0	0	0	1	DMS Terminals	1	0
573	0.059847224	0	0	0	0	0	0	0	0	0	0	1	DMS Terminals	1	0
574	0.045772864	0	0	0	0	0	0	0	0	0	0	1	DMS Terminals	1	0
575	0.03622428	0	0	0	0	0	0	0	0	0	0	1	DMS Terminals	1	0
576	0.020955504	0	0	0	0	0	0	0	0	0	0	1	DMS Terminals	1	0
577	0.008082001	0	0	0	0	0	0	0	0	0	0	1	DMS Terminals	1	0
578	-0.015999889	0	0	0	0	0	0	0	0	0	0	1	DMS Terminals	1	0
579	-0.019419612	0	0	0	0	0	0	0	0	0	0	1	DMS Terminals	1	0
580	-0.021182556	0	0	0	0	0	0	0	0	0	0	1	DMS Terminals	1	0
581	-0.030424657	0	0	0	0	0	0	0	0	0	0	1	DMS Terminals	1	0
582	-0.036309409	0	0	0	0	0	0	0	0	0	0	1	DMS Terminals	1	0
583	-0.04471375	0	0	0	0	0	0	0	0	0	0	1	DMS Terminals	1	0
584	-0.035824662	0	0	0	0	0	0	0	0	0	0	1	DMS Terminals	1	0
585	-0.04112311	0	0	0	0	0	0	0	0	0	0	1	DMS Terminals	1	0
586	-0.030885281	0	0	0	0	0	0	0	0	0	0	1	DMS Terminals	1	0
587	-0.035306595	0	0	0	0	0	0	0	0	0	0	1	DMS Terminals	1	0
588	-0.02716705	0	0	0	0	0	0	0	0	0	0	1	DMS Terminals	1	0
589	-0.028769663	0	0	0	0	0	0	0	0	0	0	1	DMS Terminals	1	0
590	-0.029158413	0	0	0	0	0	0	0	0	0	0	1	DMS Terminals	1	0
591	-0.024680451	0	0	0	0	0	0	0	0	0	0	1	DMS Terminals	1	0
592	-0.033928694	0	0	0	0	0	0	0	0	0	0	1	DMS Terminals	1	0
593	-0.023787491	0	0	0	0	0	0	0	0	0	0	1	DMS Terminals	1	0
594	-0.022847915	0	0	0	0	0	0	0	0	0	0	1	DMS Terminals	1	0
595	-0.007674685	0	0	0	0	0	0	0	0	0	0	1	DMS Terminals	1	0
596	-0.006160814	0	0	0	0	0	0	0	0	0	0	1	DMS Terminals	1	0
597	0.003810341	0	0	0	0	0	0	0	0	0	0	1	DMS Terminals	1	0
598	0.013688612	0	0	0	0	0	0	0	0	0	0	1	DMS Terminals	1	0
599	0.013845499	0	0	0	0	0	0	0	0	0	0	1	DMS Terminals	1	0
600	-0.004686755	0	0	0	0	0	0	0	0	0	0	1	DMS Terminals	1	0
601	-0.018850073	0	0	0	0	0	0	0	0	0	0	1	DMS Terminals	1	0
602	-0.023924264	0	0	0	0	0	0	0	0	0	0	1	DMS Terminals	1	0
603	-0.025291868	0	0	0	0	0	0	0	0	0	0	1	DMS Terminals	1	0
604	-0.02573716	0	0	0	0	0	0	0	0	0	0	1	DMS Terminals	1	0
605	-0.020370947	0	0	0	0	0	0	0	0	0	0	1	DMS Terminals	1	0
606	-0.02162362	0	0	0	0	0	0	0	0	0	0	1	DMS Terminals	1	0
607	-0.019367711	0	0	0	0	0	0	0	0	0	0	1	DMS Terminals	1	0
608	-0.018632551	0	0	0	0	0	0	0	0	0	0	1	DMS Terminals	1	0
609	0.006247751	0	0	0	0	0	0	0	0	0	0	1	DMS Terminals	1	0
610	0.022382542	0	0	0	0	0	0	0	0	0	0	1	DMS Terminals	1	0
611	0.021296712	0	0	0	0	0	0	0	0	0	0	1	DMS Terminals	1	0
612	0.030968167	0	0	0	0	0	0	0	0	0	0	1	DMS Terminals	1	0
613	0.045062631	0	0	0	0	0	0	0	0	0	0	1	DMS Terminals	1	0
614	0.03595282	0	0	0	0	0	0	0	0	0	0	1	DMS Terminals	1	0
615	0.033168358	0	0	0	0	0	0	0	0	0	0	1	DMS Terminals	1	0
616	0.047601668	0	0	0	0	0	0	0	0	0	0	1	DMS Terminals	1	0
617	0.039762465	0	0	0	0	0	0	0	0	0	0	1	DMS Terminals	1	0
618	0.022174141	0	0	0	0	0	0	0	0	0	0	1	DMS Terminals	1	0
619	0.007512991	0	0	0	0	0	0	0	0	0	0	1	DMS Terminals	1	0
620	0.003671408	0	0	0	0	0	0	0	0	0	0	1	DMS Terminals	1	0
621	-0.005401532	0	0	0	0	0	0	0	0	0	0	1	DMS Terminals	1	0
622	-0.014815496	0	0	0	0	0	0	0	0	0	0	1	DMS Terminals	1	0
623	-0.014354604	0	0	0	0	0	0	0	0	0	0	1	DMS Terminals	1	0
624	-0.018151841	0	0	0	0	0	0	0	0	0	0	1	DMS Terminals	1	0
625	-0.012111655	0	0	0	0	0	0	0	0	0	0	1	DMS Terminals	1	0
626	-0.012414085	0	0	0	0	0	0	0	0	0	0	1	DMS Terminals	1	0
627	-0.018097372	0	0	0	0	0	0	0	0	0	0	1	DMS Terminals	1	0
628	-0.023284995	0	0	0	0	0	0	0	0	0	0	1	DMS Terminals	1	0
629	-0.02876031	0	0	0	0	0	0	0	0	0	0	1	DMS Terminals	1	0
630	-0.01565672	0	0	0	0	0	0	0	0	0	0	1	DMS Terminals	1	0
631	0.012955341	0	0	0	0	0	0	0	0	0	0	1	DMS Terminals	1	0
632	0.015685066	0	0	0	0	0	0	0	0	0	0	1	DMS Terminals	1	0
633	0.01041087	0	0	0	0	0	0	0	0	0	0	1	DMS Terminals	1	0
634	0.007043013	0	0	0	0	0	0	0	0	0	0	1	DMS Terminals	1	0
635	0.005311911	0	0	0	0	0	0	0	0	0	0	1	DMS Terminals	1	0
636	0.010353805	0	0	0	0	0	0	0	0	0	0	1	DMS Terminals	1	0
637	0.01258279	0	0	0	0	0	0	0	0	0	0	1	DMS Terminals	1	0
638	0.009333851	0	0	0	0	0	0	0	0	0	0	1	DMS Terminals	1	0
639	0.003993377	0	0	0	0	0	0	0	0	0	0	1	DMS Terminals	1	0
640	-0.007060369	0	0	0	0	0	0	0	0	0	0	1	DMS Terminals	1	0
641	-0.019974094	0	0	0	0	0	0	0	0	0	0	1	DMS Terminals	1	0
642	-0.023870323	0	0	0	0	0	0	0	0	0	0	1	DMS Terminals	1	0
643	-0.038598846	0	0	0	0	0	0	0	0	0	0	1	DMS Terminals	1	0
644	-0.030435863	0	0	0	0	0	0	0	0	0	0	1	DMS Terminals	1	0
645	-0.026033289	0	0	0	0	0	0	0	0	0	0	1	DMS Terminals	1	0
646	-0.020706565	0	0	0	0	0	0	0	0	0	0	1	DMS Terminals	1	0
647	-0.023664269	0	0	0	0	0	0	0	0	0	0	1	DMS Terminals	1	0
648	-0.020873555	0	0	0	0	0	0	0	0	0	0	1	DMS Terminals	1	0
649	-0.021051053	0	0	0	0	0	0	0	0	0	0	1	DMS Terminals	1	0
650	-0.031308107	0	0	0	0	0	0	0	0	0	0	1	DMS Terminals	1	0
651	-0.030678592	0	0	0	0	0	0	0	0	0	0	1	DMS Terminals	1	0
652	-0.029640123	0	0	0	0	0	0	0	0	0	0	1	DMS Terminals	1	0
653	-0.029869471	0	0	0	0	0	0	0	0	0	0	1	DMS Terminals	1	0
654	-0.034819966	0	0	0	0	0	0	0	0	0	0	1	DMS Terminals	1	0
655	-0.039170834	0	0	0	0	0	0	0	0	0	0	1	DMS Terminals	1	0
656	-0.043309554	0	0	0	0	0	0	0	0	0	0	1	DMS Terminals	1	0
657	-0.033004848	0	0	0	0	0	0	0	0	0	0	1	DMS Terminals	1	0
658	-0.037277811	0	0	0	0	0	0	0	0	0	0	1	DMS Terminals	1	0
659	-0.033831616	0	0	0	0	0	0	0	0	0	0	1	DMS Terminals	1	0
660	-0.02968639	0	0	0	0	0	0	0	0	0	0	1	DMS Terminals	1	0
661	-0.028735765	0	0	0	0	0	0	0	0	0	0	1	DMS Terminals	1	0
662	-0.02997339	0	0	0	0	0	0	0	0	0	0	1	DMS Terminals	1	0
663	0.001868886	0	0	0	0	0	0	0	0	0	0	1	DMS Terminals	1	0
664	0.024367125	0	0	0	0	0	0	0	0	0	0	1	DMS Terminals	1	0
665	0.014142468	0	0	0	0	0	0	0	0	0	0	1	DMS Terminals	1	0
666	0.009878975	0	0	0	0	0	0	0	0	0	0	1	DMS Terminals	1	0
667	0.001897794	0	0	0	0	0	0	0	0	0	0	1	DMS Terminals	1	0
668	0.002831019	0	0	0	0	0	0	0	0	0	0	1	DMS Terminals	1	0
669	-0.000395179	0	0	0	0	0	0	0	0	0	0	1	DMS Terminals	1	0
670	-0.004392247	0	0	0	0	0	0	0	0	0	0	1	DMS Terminals	1	0
671	-0.013242151	0	0	0	0	0	0	0	0	0	0	1	DMS Terminals	1	0
672	-0.017610856	0	0	0	0	0	0	0	0	0	0	1	DMS Terminals	1	0
673	-0.013251403	0	0	0	0	0	0	0	0	0	0	1	DMS Terminals	1	0
674	0.004565424	0	0	0	0	0	0	0	0	0	0	1	DMS Terminals	1	0
675	0.010599143	0	0	0	0	0	0	0	0	0	0	1	DMS Terminals	1	0
676	-0.009484781	0	0	0	0	0	0	0	0	0	0	1	DMS Terminals	1	0
677	-0.023319853	0	0	0	0	0	0	0	0	0	0	1	DMS Terminals	1	0
678	-0.019072244	0	0	0	0	0	0	0	0	0	0	1	DMS Terminals	1	0
679	-0.02048555	0	0	0	0	0	0	0	0	0	0	1	DMS Terminals	1	0
680	-0.019303778	0	0	0	0	0	0	0	0	0	0	1	DMS Terminals	1	0
681	-0.028003127	0	0	0	0	0	0	0	0	0	0	1	DMS Terminals	1	0
682	-0.004509583	0	0	0	0	0	0	0	0	0	0	1	DMS Terminals	1	0
683	-0.023569588	0	0	0	0	0	0	0	0	0	0	1	DMS Terminals	1	0
684	-0.010486068	0	0	0	0	0	0	0	0	0	0	1	DMS Terminals	1	0
685	-0.017242113	0	0	0	0	0	0	0	0	0	0	1	DMS Terminals	1	0
686	-0.006210147	0	0	0	0	0	0	0	0	0	0	1	DMS Terminals	1	0
687	0.013036066	0	0	0	0	0	0	0	0	0	0	1	DMS Terminals	1	0
688	0.003535189	0	0	0	0	0	0	0	0	0	0	1	DMS Terminals	1	0
689	0.003375673	0	0	0	0	0	0	0	0	0	0	1	DMS Terminals	1	0
690	0.008028968	0	0	0	0	0	0	0	0	0	0	1	DMS Terminals	1	0
691	0.023390057	0	0	0	0	0	0	0	0	0	0	1	DMS Terminals	1	0
692	0.023726515	0	0	0	0	0	0	0	0	0	0	1	DMS Terminals	1	0
693	0.021907779	0	0	0	0	0	0	0	0	0	0	1	DMS Terminals	1	0
694	0.021981491	0	0	0	0	0	0	0	0	0	0	1	DMS Terminals	1	0
695	0.01799573	0	0	0	0	0	0	0	0	0	0	1	DMS Terminals	1	0
696	0.027564551	0	0	0	0	0	0	0	0	0	0	1	DMS Terminals	1	0
697	0.022091965	0	0	0	0	0	0	0	0	0	0	1	DMS Terminals	1	0
698	0.012228365	0	0	0	0	0	0	0	0	0	0	1	DMS Terminals	1	0
699	0.016611228	0	0	0	0	0	0	0	0	0	0	1	DMS Terminals	1	0
700	0.011020081	0	0	0	0	0	0	0	0	0	0	1	DMS Terminals	1	0
701	-0.008871205	0	0	0	0	0	0	0	0	0	0	1	DMS Terminals	1	0
702	-0.022362874	0	0	0	0	0	0	0	0	0	0	1	DMS Terminals	1	0
703	-0.017032633	0	0	0	0	0	0	0	0	0	0	1	DMS Terminals	1	0
704	-0.005718709	0	0	0	0	0	0	0	0	0	0	1	DMS Terminals	1	0
705	0.01279709	0	0	0	0	0	0	0	0	0	0	1	DMS Terminals	1	0
706	0.027095197	0	0	0	0	0	0	0	0	0	0	1	DMS Terminals	1	0
707	0.017625164	0	0	0	0	0	0	0	0	0	0	1	DMS Terminals	1	0
708	0.005209386	0	0	0	0	0	0	0	0	0	0	1	DMS Terminals	1	0
709	0.000947561	0	0	0	0	0	0	0	0	0	0	1	DMS Terminals	1	0
710	-0.012140317	0	0	0	0	0	0	0	0	0	0	1	DMS Terminals	1	0
711	-0.016942469	0	0	0	0	0	0	0	0	0	0	1	DMS Terminals	1	0
712	-0.019005821	0	0	0	0	0	0	0	0	0	0	1	DMS Terminals	1	0
713	-0.00138713	0	0	0	0	0	0	0	0	0	0	1	DMS Terminals	1	0
714	-0.005964067	0	0	0	0	0	0	0	0	0	0	1	DMS Terminals	1	0
715	0.001775645	0	0	0	0	0	0	0	0	0	0	1	DMS Terminals	1	0
716	0.029410336	0	0	0	0	0	0	0	0	0	0	1	DMS Terminals	1	0
717	0.034941079	0	0	0	0	0	0	0	0	0	0	1	DMS Terminals	1	0
718	0.043506481	0	0	0	0	0	0	0	0	0	0	1	DMS Terminals	1	0
719	0.038290697	0	0	0	0	0	0	0	0	0	0	1	DMS Terminals	1	0
720	0.024986089	0	0	0	0	0	0	0	0	0	0	1	DMS Terminals	1	0
721	0.039440601	0	0	0	0	0	0	0	0	0	0	1	DMS Terminals	1	0
722	0.052235699	0	0	0	0	0	0	0	0	0	0	1	DMS Terminals	1	0
723	0.037424175	0	0	0	0	0	0	0	0	0	0	1	DMS Terminals	1	0
724	0.02387809	0	0	0	0	0	0	0	0	0	0	1	DMS Terminals	1	0
725	0.015183855	0	0	0	0	0	0	0	0	0	0	1	DMS Terminals	1	0
726	0.010896496	0	0	0	0	0	0	0	0	0	0	1	DMS Terminals	1	0
727	-0.017152221	0	0	0	0	0	0	0	0	0	0	1	DMS Terminals	1	0
728	-0.019892194	0	0	0	0	0	0	0	0	0	0	1	DMS Terminals	1	0
729	-0.014562288	0	0	0	0	0	0	0	0	0	0	1	DMS Terminals	1	0
730	-0.018772848	0	0	0	0	0	0	0	0	0	0	1	DMS Terminals	1	0
731	-0.017427901	0	0	0	0	0	0	0	0	0	0	1	DMS Terminals	1	0
732	-0.002933258	0	0	0	0	0	0	0	0	0	0	1	DMS Terminals	1	0
733	-0.003518017	0	0	0	0	0	0	0	0	0	0	1	DMS Terminals	1	0
734	0.000259021	0	0	0	0	0	0	0	0	0	0	1	DMS Terminals	1	0
735	0.023225291	0	0	0	0	0	0	0	0	0	0	1	DMS Terminals	1	0
736	0.008388284	0	0	0	0	0	0	0	0	0	0	1	DMS Terminals	1	0
737	0.027153531	0	0	0	0	0	0	0	0	0	0	1	DMS Terminals	1	0
738	0.040611879	0	0	0	0	0	0	0	0	0	0	1	DMS Terminals	1	0
739	0.039480989	0	0	0	0	0	0	0	0	0	0	1	DMS Terminals	1	0
740	0.014573336	0	0	0	0	0	0	0	0	0	0	1	DMS Terminals	1	0
741	0.004554563	0	0	0	0	0	0	0	0	0	0	1	DMS Terminals	1	0
742	-0.010366827	0	0	0	0	0	0	0	0	0	0	1	DMS Terminals	1	0
743	0.000112512	0	0	0	0	0	0	0	0	0	0	1	DMS Terminals	1	0
744	-0.022261017	0	0	0	0	0	0	0	0	0	0	1	DMS Terminals	1	0
745	-0.015529751	0	0	0	0	0	0	0	0	0	0	1	DMS Terminals	1	0
746	0.003371695	0	0	0	0	0	0	0	0	0	0	1	DMS Terminals	1	0
747	0.027166547	0	0	0	0	0	0	0	0	0	0	1	DMS Terminals	1	0
748	0.045560098	0	0	0	0	0	0	0	0	0	0	1	DMS Terminals	1	0
749	0.054807436	0	0	0	0	0	0	0	0	0	0	1	DMS Terminals	1	0
750	0.02805315	0	0	0	0	0	0	0	0	0	0	1	DMS Terminals	1	0
751	0.014152776	0	0	0	0	0	0	0	0	0	0	1	DMS Terminals	1	0
752	0.014735708	0	0	0	0	0	0	0	0	0	0	1	DMS Terminals	1	0
753	0.005177852	0	0	0	0	0	0	0	0	0	0	1	DMS Terminals	1	0
754	-0.018542962	0	0	0	0	0	0	0	0	0	0	1	DMS Terminals	1	0
755	-0.018529776	0	0	0	0	0	0	0	0	0	0	1	DMS Terminals	1	0
756	-0.019064861	0	0	0	0	0	0	0	0	0	0	1	DMS Terminals	1	0
757	-0.004926638	0	0	0	0	0	0	0	0	0	0	1	DMS Terminals	1	0
758	-0.004332387	0	0	0	0	0	0	0	0	0	0	1	DMS Terminals	1	0
759	0.005746121	0	0	0	0	0	0	0	0	0	0	1	DMS Terminals	1	0
760	0.005914906	0	0	0	0	0	0	0	0	0	0	1	DMS Terminals	1	0
761	0.010537664	0	0	0	0	0	0	0	0	0	0	1	DMS Terminals	1	0
762	0.009921424	0	0	0	0	0	0	0	0	0	0	1	DMS Terminals	1	0
763	0.000504928	0	0	0	0	0	0	0	0	0	0	1	DMS Terminals	1	0
764	0.000979276	0	0	0	0	0	0	0	0	0	0	1	DMS Terminals	1	0
765	-0.004107223	0	0	0	0	0	0	0	0	0	0	1	DMS Terminals	1	0
766	0.008318512	0	0	0	0	0	0	0	0	0	0	1	DMS Terminals	1	0
767	0.016650651	0	0	0	0	0	0	0	0	0	0	1	DMS Terminals	1	0
768	0.01130164	0	0	0	0	0	0	0	0	0	0	1	DMS Terminals	1	0
769	0.010442983	0	0	0	0	0	0	0	0	0	0	1	DMS Terminals	1	0
770	0.016128393	0	0	0	0	0	0	0	0	0	0	1	DMS Terminals	1	0
771	0.00706172	0	0	0	0	0	0	0	0	0	0	1	DMS Terminals	1	0
772	0.002547011	0	0	0	0	0	0	0	0	0	0	1	DMS Terminals	1	0
773	-0.01665258	0	0	0	0	0	0	0	0	0	0	1	DMS Terminals	1	0
774	-0.022021856	0	0	0	0	0	0	0	0	0	0	1	DMS Terminals	1	0
775	-0.022313869	0	0	0	0	0	0	0	0	0	0	1	DMS Terminals	1	0
776	-0.036001849	0	0	0	0	0	0	0	0	0	0	1	DMS Terminals	1	0
777	-0.025176528	0	0	0	0	0	0	0	0	0	0	1	DMS Terminals	1	0
778	-0.005273284	0	0	0	0	0	0	0	0	0	0	1	DMS Terminals	1	0
779	-0.013460696	0	0	0	0	0	0	0	0	0	0	1	DMS Terminals	1	0
780	-0.02343576	0	0	0	0	0	0	0	0	0	0	1	DMS Terminals	1	0
781	-0.00634462	0	0	0	0	0	0	0	0	0	0	1	DMS Terminals	1	0
782	-0.00241397	0	0	0	0	0	0	0	0	0	0	1	DMS Terminals	1	0
783	-0.001193015	0	0	0	0	0	0	0	0	0	0	1	DMS Terminals	1	0
784	-0.006226661	0	0	0	0	0	0	0	0	0	0	1	DMS Terminals	1	0
785	6.21E-05	0	0	0	0	0	0	0	0	0	0	1	DMS Terminals	1	0
786	0.041631834	0	0	0	0	0	0	0	0	0	0	1	DMS Terminals	1	0
787	0.045836622	0	0	0	0	0	0	0	0	0	0	1	DMS Terminals	1	0
788	0.022433642	0	0	0	0	0	0	0	0	0	0	1	DMS Terminals	1	0
789	0.015737367	0	0	0	0	0	0	0	0	0	0	1	DMS Terminals	1	0
790	0.006802817	0	0	0	0	0	0	0	0	0	0	1	DMS Terminals	1	0
791	0.019220204	0	0	0	0	0	0	0	0	0	0	1	DMS Terminals	1	0
792	0.031110353	0	0	0	0	0	0	0	0	0	0	1	DMS Terminals	1	0
793	0.012456771	0	0	0	0	0	0	0	0	0	0	1	DMS Terminals	1	0
794	-0.011666759	0	0	0	0	0	0	0	0	0	0	1	DMS Terminals	1	0
795	-0.00320319	0	0	0	0	0	0	0	0	0	0	1	DMS Terminals	1	0
796	0.014790257	0	0	0	0	0	0	0	0	0	0	1	DMS Terminals	1	0
797	0.004838554	0	0	0	0	0	0	0	0	0	0	1	DMS Terminals	1	0
798	0.003456801	0	0	0	0	0	0	0	0	0	0	1	DMS Terminals	1	0
799	0.002788732	0	0	0	0	0	0	0	0	0	0	1	DMS Terminals	1	0
800	0.011738277	0	0	0	0	0	0	0	0	0	0	1	DMS Terminals	1	0
801	0.015710811	0	0	0	0	0	0	0	0	0	0	1	DMS Terminals	1	0
802	0.018967086	0	0	0	0	0	0	0	0	0	0	1	DMS Terminals	1	0
803	0.030166808	0	0	0	0	0	0	0	0	0	0	1	DMS Terminals	1	0
804	0.032527191	0	0	0	0	0	0	0	0	0	0	1	DMS Terminals	1	0
805	0.043410126	0	0	0	0	0	0	0	0	0	0	1	DMS Terminals	1	0
806	0.020060276	0	0	0	0	0	0	0	0	0	0	1	DMS Terminals	1	0
807	0.018585025	0	0	0	0	0	0	0	0	0	0	1	DMS Terminals	1	0
808	0.022107634	0	0	0	0	0	0	0	0	0	0	1	DMS Terminals	1	0
809	0.03581871	0	0	0	0	0	0	0	0	0	0	1	DMS Terminals	1	0
810	0.021512148	0	0	0	0	0	0	0	0	0	0	1	DMS Terminals	1	0
811	0.011456603	0	0	0	0	0	0	0	0	0	0	1	DMS Terminals	1	0
812	0.003068392	0	0	0	0	0	0	0	0	0	0	1	DMS Terminals	1	0
813	-0.016387604	0	0	0	0	0	0	0	0	0	0	1	DMS Terminals	1	0
814	-0.015093807	0	0	0	0	0	0	0	0	0	0	1	DMS Terminals	1	0
815	0.004404119	0	0	0	0	0	0	0	0	0	0	1	DMS Terminals	1	0
816	0.000412243	0	0	0	0	0	0	0	0	0	0	1	DMS Terminals	1	0
817	0.005458139	0	0	0	0	0	0	0	0	0	0	1	DMS Terminals	1	0
818	0.018491125	0	0	0	0	0	0	0	0	0	0	1	DMS Terminals	1	0
819	0.019141342	0	0	0	0	0	0	0	0	0	0	1	DMS Terminals	1	0
820	0.012386852	0	0	0	0	0	0	0	0	0	0	1	DMS Terminals	1	0
821	0.011887821	0	0	0	0	0	0	0	0	0	0	1	DMS Terminals	1	0
822	-0.00568139	0	0	0	0	0	0	0	0	0	0	1	DMS Terminals	1	0
823	-0.024537679	0	0	0	0	0	0	0	0	0	0	1	DMS Terminals	1	0
824	-0.022050695	0	0	0	0	0	0	0	0	0	0	1	DMS Terminals	1	0
825	-0.004303453	0	0	0	0	0	0	0	0	0	0	1	DMS Terminals	1	0
826	0.008432725	0	0	0	0	0	0	0	0	0	0	1	DMS Terminals	1	0
827	0.008538361	0	0	0	0	0	0	0	0	0	0	1	DMS Terminals	1	0
828	0.018692183	0	0	0	0	0	0	0	0	0	0	1	DMS Terminals	1	0
829	0.041080167	0	0	0	0	0	0	0	0	0	0	1	DMS Terminals	1	0
830	0.023680768	0	0	0	0	0	0	0	0	0	0	1	DMS Terminals	1	0
831	0.00973282	0	0	0	0	0	0	0	0	0	0	1	DMS Terminals	1	0
832	0.00540467	0	0	0	0	0	0	0	0	0	0	1	DMS Terminals	1	0
833	-0.002788546	0	0	0	0	0	0	0	0	0	0	1	DMS Terminals	1	0
834	-0.003403602	0	0	0	0	0	0	0	0	0	0	1	DMS Terminals	1	0
835	-0.017513297	0	0	0	0	0	0	0	0	0	0	1	DMS Terminals	1	0
836	-0.026503708	0	0	0	0	0	0	0	0	0	0	1	DMS Terminals	1	0
837	-0.037780194	0	0	0	0	0	0	0	0	0	0	1	DMS Terminals	1	0
838	-0.032772261	0	0	0	0	0	0	0	0	0	0	1	DMS Terminals	1	0
839	-0.036382277	0	0	0	0	0	0	0	0	0	0	1	DMS Terminals	1	0
840	-0.042223599	0	0	0	0	0	0	0	0	0	0	1	DMS Terminals	1	0
841	-0.044076509	0	0	0	0	0	0	0	0	0	0	1	DMS Terminals	1	0
842	-0.030255555	0	0	0	0	0	0	0	0	0	0	1	DMS Terminals	1	0
843	-0.021342793	0	0	0	0	0	0	0	0	0	0	1	DMS Terminals	1	0
844	0.007431908	0	0	0	0	0	0	0	0	0	0	1	DMS Terminals	1	0
845	0.019610965	0	0	0	0	0	0	0	0	0	0	1	DMS Terminals	1	0
846	0.020832071	0	0	0	0	0	0	0	0	0	0	1	DMS Terminals	1	0
847	0.008435492	0	0	0	0	0	0	0	0	0	0	1	DMS Terminals	1	0
848	0.009882569	0	0	0	0	0	0	0	0	0	0	1	DMS Terminals	1	0
849	0.005148233	0	0	0	0	0	0	0	0	0	0	1	DMS Terminals	1	0
850	0.003738041	0	0	0	0	0	0	0	0	0	0	1	DMS Terminals	1	0
851	0.020084597	0	0	0	0	0	0	0	0	0	0	1	DMS Terminals	1	0
852	0.006952435	0	0	0	0	0	0	0	0	0	0	1	DMS Terminals	1	0
853	-0.005121536	0	0	0	0	0	0	0	0	0	0	1	DMS Terminals	1	0
854	-0.01853235	0	0	0	0	0	0	0	0	0	0	1	DMS Terminals	1	0
855	-0.022840376	0	0	0	0	0	0	0	0	0	0	1	DMS Terminals	1	0
856	-0.023011077	0	0	0	0	0	0	0	0	0	0	1	DMS Terminals	1	0
857	-0.032017322	0	0	0	0	0	0	0	0	0	0	1	DMS Terminals	1	0
858	-0.026291593	0	0	0	0	0	0	0	0	0	0	1	DMS Terminals	1	0
859	-0.022819024	0	0	0	0	0	0	0	0	0	0	1	DMS Terminals	1	0
860	-0.013003399	0	0	0	0	0	0	0	0	0	0	1	DMS Terminals	1	0
861	-0.028293628	0	0	0	0	0	0	0	0	0	0	1	DMS Terminals	1	0
862	-0.033616957	0	0	0	0	0	0	0	0	0	0	1	DMS Terminals	1	0
863	-0.039409261	0	0	0	0	0	0	0	0	0	0	1	DMS Terminals	1	0
864	-0.037026179	0	0	0	0	0	0	0	0	0	0	1	DMS Terminals	1	0
865	-0.035710974	0	0	0	0	0	0	0	0	0	0	1	DMS Terminals	1	0
866	-0.018925026	0	0	0	0	0	0	0	0	0	0	1	DMS Terminals	1	0
867	-0.016754945	0	0	0	0	0	0	0	0	0	0	1	DMS Terminals	1	0
868	-0.021473857	0	0	0	0	0	0	0	0	0	0	1	DMS Terminals	1	0
869	-0.016267198	0	0	0	0	0	0	0	0	0	0	1	DMS Terminals	1	0
870	-0.01604324	0	0	0	0	0	0	0	0	0	0	1	DMS Terminals	1	0
871	0.012165075	0	0	0	0	0	0	0	0	0	0	1	DMS Terminals	1	0
872	0.007005698	0	0	0	0	0	0	0	0	0	0	1	DMS Terminals	1	0
873	0.00131753	0	0	0	0	0	0	0	0	0	0	1	DMS Terminals	1	0
874	-0.013135348	0	0	0	0	0	0	0	0	0	0	1	DMS Terminals	1	0
875	-0.016949692	0	0	0	0	0	0	0	0	0	0	1	DMS Terminals	1	0
876	0.00144305	0	0	0	0	0	0	0	0	0	0	1	DMS Terminals	1	0
877	0.038298035	0	0	0	0	0	0	0	0	0	0	1	DMS Terminals	1	0
878	0.061896005	0	0	0	0	0	0	0	0	0	0	1	DMS Terminals	1	0
879	0.0395528	0	0	0	0	0	0	0	0	0	0	1	DMS Terminals	1	0
880	0.015826483	0	0	0	0	0	0	0	0	0	0	1	DMS Terminals	1	0
881	-0.012019678	0	0	0	0	0	0	0	0	0	0	1	DMS Terminals	1	0
882	-0.030305849	0	0	0	0	0	0	0	0	0	0	1	DMS Terminals	1	0
883	-0.017038337	0	0	0	0	0	0	0	0	0	0	1	DMS Terminals	1	0
884	0.001209787	0	0	0	0	0	0	0	0	0	0	1	DMS Terminals	1	0
885	0.016450439	0	0	0	0	0	0	0	0	0	0	1	DMS Terminals	1	0
886	0.014595334	0	0	0	0	0	0	0	0	0	0	1	DMS Terminals	1	0
887	0.003173931	0	0	0	0	0	0	0	0	0	0	1	DMS Terminals	1	0
888	-0.008023848	0	0	0	0	0	0	0	0	0	0	1	DMS Terminals	1	0
889	0.003865723	0	0	0	0	0	0	0	0	0	0	1	DMS Terminals	1	0
890	0.008331139	0	0	0	0	0	0	0	0	0	0	1	DMS Terminals	1	0
891	0.035856389	0	0	0	0	0	0	0	0	0	0	1	DMS Terminals	1	0
892	0.074646802	0	0	0	0	0	0	0	0	0	0	1	DMS Terminals	1	0
893	0.064427382	0	0	0	0	0	0	0	0	0	0	1	DMS Terminals	1	0
894	0.030705263	0	0	0	0	0	0	0	0	0	0	1	DMS Terminals	1	0
895	-0.002214133	0	0	0	0	0	0	0	0	0	0	1	DMS Terminals	1	0
896	-0.024262869	0	0	0	0	0	0	0	0	0	0	1	DMS Terminals	1	0
897	-0.033462883	0	0	0	0	0	0	0	0	0	0	1	DMS Terminals	1	0
898	-0.044153752	0	0	0	0	0	0	0	0	0	0	1	DMS Terminals	1	0
899	-0.04371796	0	0	0	0	0	0	0	0	0	0	1	DMS Terminals	1	0
900	-0.038483275	0	0	0	0	0	0	0	0	0	0	1	DMS Terminals	1	0
901	-0.038163292	0	0	0	0	0	0	0	0	0	0	1	DMS Terminals	1	0
902	-0.028244517	0	0	0	0	0	0	0	0	0	0	1	DMS Terminals	1	0
903	-0.023501676	0	0	0	0	0	0	0	0	0	0	1	DMS Terminals	1	0
904	0.0085684	0	0	0	0	0	0	0	0	0	0	1	DMS Terminals	1	0
905	0.012425752	0	0	0	0	0	0	0	0	0	0	1	DMS Terminals	1	0
906	0.002754269	0	0	0	0	0	0	0	0	0	0	1	DMS Terminals	1	0
907	-0.017761416	0	0	0	0	0	0	0	0	0	0	1	DMS Terminals	1	0
908	-0.031052083	0	0	0	0	0	0	0	0	0	0	1	DMS Terminals	1	0
909	-0.020759765	0	0	0	0	0	0	0	0	0	0	1	DMS Terminals	1	0
910	-0.02093158	0	0	0	0	0	0	0	0	0	0	1	DMS Terminals	1	0
911	-0.026892946	0	0	0	0	0	0	0	0	0	0	1	DMS Terminals	1	0
912	-0.027391006	0	0	0	0	0	0	0	0	0	0	1	DMS Terminals	1	0
913	-0.018280401	0	0	0	0	0	0	0	0	0	0	1	DMS Terminals	1	0
914	-0.028319551	0	0	0	0	0	0	0	0	0	0	1	DMS Terminals	1	0
915	-0.003623231	0	0	0	0	0	0	0	0	0	0	1	DMS Terminals	1	0
916	0.011165674	0	0	0	0	0	0	0	0	0	0	1	DMS Terminals	1	0
917	0.001000544	0	0	0	0	0	0	0	0	0	0	1	DMS Terminals	1	0
918	-0.00466992	0	0	0	0	0	0	0	0	0	0	1	DMS Terminals	1	0
919	-0.000197083	0	0	0	0	0	0	0	0	0	0	1	DMS Terminals	1	0
920	0.007241096	0	0	0	0	0	0	0	0	0	0	1	DMS Terminals	1	0
921	-0.014541757	0	0	0	0	0	0	0	0	0	0	1	DMS Terminals	1	0
922	-0.003204837	0	0	0	0	0	0	0	0	0	0	1	DMS Terminals	1	0
923	0.00231357	0	0	0	0	0	0	0	0	0	0	1	DMS Terminals	1	0
924	-0.001260677	0	0	0	0	0	0	0	0	0	0	1	DMS Terminals	1	0
925	-0.01484087	0	0	0	0	0	0	0	0	0	0	1	DMS Terminals	1	0
926	-0.013591861	0	0	0	0	0	0	0	0	0	0	1	DMS Terminals	1	0
927	-0.013021664	0	0	0	0	0	0	0	0	0	0	1	DMS Terminals	1	0
928	0.014239654	0	0	0	0	0	0	0	0	0	0	1	DMS Terminals	1	0
929	0.04235038	0	0	0	0	0	0	0	0	0	0	1	DMS Terminals	1	0
930	0.057086851	0	0	0	0	0	0	0	0	0	0	1	DMS Terminals	1	0
931	0.031852694	0	0	0	0	0	0	0	0	0	0	1	DMS Terminals	1	0
932	0.013667178	0	0	0	0	0	0	0	0	0	0	1	DMS Terminals	1	0
933	0.003630263	0	0	0	0	0	0	0	0	0	0	1	DMS Terminals	1	0
934	0.003029645	0	0	0	0	0	0	0	0	0	0	1	DMS Terminals	1	0
935	-0.010706515	0	0	0	0	0	0	0	0	0	0	1	DMS Terminals	1	0
936	-0.014700841	0	0	0	0	0	0	0	0	0	0	1	DMS Terminals	1	0
937	-0.013891157	0	0	0	0	0	0	0	0	0	0	1	DMS Terminals	1	0
938	-0.018356247	0	0	0	0	0	0	0	0	0	0	1	DMS Terminals	1	0
939	-0.0132487	0	0	0	0	0	0	0	0	0	0	1	DMS Terminals	1	0
940	0.009115587	0	0	0	0	0	0	0	0	0	0	1	DMS Terminals	1	0
941	-0.008290826	0	0	0	0	0	0	0	0	0	0	1	DMS Terminals	1	0
942	-0.02065905	0	0	0	0	0	0	0	0	0	0	1	DMS Terminals	1	0
943	-0.024851532	0	0	0	0	0	0	0	0	0	0	1	DMS Terminals	1	0
944	-0.024528742	0	0	0	0	0	0	0	0	0	0	1	DMS Terminals	1	0
945	-0.019295905	0	0	0	0	0	0	0	0	0	0	1	DMS Terminals	1	0
946	-0.02042939	0	0	0	0	0	0	0	0	0	0	1	DMS Terminals	1	0
947	0.001221757	0	0	0	0	0	0	0	0	0	0	1	DMS Terminals	1	0
948	0.023862915	0	0	0	0	0	0	0	0	0	0	1	DMS Terminals	1	0
949	0.038096383	0	0	0	0	0	0	0	0	0	0	1	DMS Terminals	1	0
950	0.032873766	0	0	0	0	0	0	0	0	0	0	1	DMS Terminals	1	0
951	0.023536062	0	0	0	0	0	0	0	0	0	0	1	DMS Terminals	1	0
952	0.024279269	0	0	0	0	0	0	0	0	0	0	1	DMS Terminals	1	0
953	0.04106203	0	0	0	0	0	0	0	0	0	0	1	DMS Terminals	1	0
954	0.050211199	0	0	0	0	0	0	0	0	0	0	1	DMS Terminals	1	0
955	0.036006993	0	0	0	0	0	0	0	0	0	0	1	DMS Terminals	1	0
956	0.017727104	0	0	0	0	0	0	0	0	0	0	1	DMS Terminals	1	0
957	-0.015077028	0	0	0	0	0	0	0	0	0	0	1	DMS Terminals	1	0
958	-0.01057453	0	0	0	0	0	0	0	0	0	0	1	DMS Terminals	1	0
959	-0.008689767	0	0	0	0	0	0	0	0	0	0	1	DMS Terminals	1	0
960	-0.021316563	0	0	0	0	0	0	0	0	0	0	1	DMS Terminals	1	0
961	-0.011646147	0	0	0	0	0	0	0	0	0	0	1	DMS Terminals	1	0
962	-0.022331368	0	0	0	0	0	0	0	0	0	0	1	DMS Terminals	1	0
963	-0.017674569	0	0	0	0	0	0	0	0	0	0	1	DMS Terminals	1	0
964	-0.012961373	0	0	0	0	0	0	0	0	0	0	1	DMS Terminals	1	0
965	-0.008286559	0	0	0	0	0	0	0	0	0	0	1	DMS Terminals	1	0
966	0.043555583	0	0	0	0	0	0	0	0	0	0	1	DMS Terminals	1	0
967	0.077782307	0	0	0	0	0	0	0	0	0	0	1	DMS Terminals	1	0
968	0.068379411	0	0	0	0	0	0	0	0	0	0	1	DMS Terminals	1	0
969	0.049908703	0	0	0	0	0	0	0	0	0	0	1	DMS Terminals	1	0
970	0.049299616	0	0	0	0	0	0	0	0	0	0	1	DMS Terminals	1	0
971	0.029864994	0	0	0	0	0	0	0	0	0	0	1	DMS Terminals	1	0
972	0.016693462	0	0	0	0	0	0	0	0	0	0	1	DMS Terminals	1	0
973	0.007010851	0	0	0	0	0	0	0	0	0	0	1	DMS Terminals	1	0
974	-0.01172891	0	0	0	0	0	0	0	0	0	0	1	DMS Terminals	1	0
975	-0.007714858	0	0	0	0	0	0	0	0	0	0	1	DMS Terminals	1	0
976	-0.01176935	0	0	0	0	0	0	0	0	0	0	1	DMS Terminals	1	0
977	-0.025438343	0	0	0	0	0	0	0	0	0	0	1	DMS Terminals	1	0
978	-0.025761289	0	0	0	0	0	0	0	0	0	0	1	DMS Terminals	1	0
979	-0.022429812	0	0	0	0	0	0	0	0	0	0	1	DMS Terminals	1	0
980	0.00355869	0	0	0	0	0	0	0	0	0	0	1	DMS Terminals	1	0
981	0.011284015	0	0	0	0	0	0	0	0	0	0	1	DMS Terminals	1	0
982	0.005686884	0	0	0	0	0	0	0	0	0	0	1	DMS Terminals	1	0
983	-0.001711752	0	0	0	0	0	0	0	0	0	0	1	DMS Terminals	1	0
984	0.006055482	0	0	0	0	0	0	0	0	0	0	1	DMS Terminals	1	0
985	0.020750333	0	0	0	0	0	0	0	0	0	0	1	DMS Terminals	1	0
986	0.049422235	0	0	0	0	0	0	0	0	0	0	1	DMS Terminals	1	0
987	0.062109554	0	0	0	0	0	0	0	0	0	0	1	DMS Terminals	1	0
988	0.047364348	0	0	0	0	0	0	0	0	0	0	1	DMS Terminals	1	0
989	0.014614823	0	0	0	0	0	0	0	0	0	0	1	DMS Terminals	1	0
990	-0.008295444	0	0	0	0	0	0	0	0	0	0	1	DMS Terminals	1	0
991	-0.016837531	0	0	0	0	0	0	0	0	0	0	1	DMS Terminals	1	0
992	-0.020721263	0	0	0	0	0	0	0	0	0	0	1	DMS Terminals	1	0
993	-0.011609351	0	0	0	0	0	0	0	0	0	0	1	DMS Terminals	1	0
994	-0.02326652	0	0	0	0	0	0	0	0	0	0	1	DMS Terminals	1	0
995	-0.01597641	0	0	0	0	0	0	0	0	0	0	1	DMS Terminals	1	0
996	-0.020441424	0	0	0	0	0	0	0	0	0	0	1	DMS Terminals	1	0
997	-0.024440507	0	0	0	0	0	0	0	0	0	0	1	DMS Terminals	1	0
998	-0.027822597	0	0	0	0	0	0	0	0	0	0	1	DMS Terminals	1	0
999	-0.027034921	0	0	0	0	0	0	0	0	0	0	1	DMS Terminals	1	0
1000	-0.01730998	0	0	0	0	0	0	0	0	0	0	1	DMS Terminals	1	0
1001	-0.012536969	0	0	0	0	0	0	0	0	0	0	1	DMS Terminals	1	0
1002	-0.016439283	0	0	0	0	0	0	0	0	0	0	1	DMS Terminals	1	0
1003	-0.011304025	0	0	0	0	0	0	0	0	0	0	1	DMS Terminals	1	0
1004	-0.021397475	0	0	0	0	0	0	0	0	0	0	1	DMS Terminals	1	0
1005	-0.033324141	0	0	0	0	0	0	0	0	0	0	1	DMS Terminals	1	0
1006	-0.029257102	0	0	0	0	0	0	0	0	0	0	1	DMS Terminals	1	0
1007	-0.025348015	0	0	0	0	0	0	0	0	0	0	1	DMS Terminals	1	0
1008	-0.025791915	0	0	0	0	0	0	0	0	0	0	1	DMS Terminals	1	0
1009	-0.016505332	0	0	0	0	0	0	0	0	0	0	1	DMS Terminals	1	0
1010	-0.011198491	0	0	0	0	0	0	0	0	0	0	1	DMS Terminals	1	0
1011	-0.021206938	0	0	0	0	0	0	0	0	0	0	1	DMS Terminals	1	0
1012	-0.021494468	0	0	0	0	0	0	0	0	0	0	1	DMS Terminals	1	0
1013	-0.026063448	0	0	0	0	0	0	0	0	0	0	1	DMS Terminals	1	0
1014	-0.025414099	0	0	0	0	0	0	0	0	0	0	1	DMS Terminals	1	0
1015	-0.024779727	0	0	0	0	0	0	0	0	0	0	1	DMS Terminals	1	0
1016	-0.014362381	0	0	0	0	0	0	0	0	0	0	1	DMS Terminals	1	0
1017	-0.015055073	0	0	0	0	0	0	0	0	0	0	1	DMS Terminals	1	0
1018	-0.012114712	0	0	0	0	0	0	0	0	0	0	1	DMS Terminals	1	0
1019	-0.017236732	0	0	0	0	0	0	0	0	0	0	1	DMS Terminals	1	0
1020	0.001527174	0	0	0	0	0	0	0	0	0	0	1	DMS Terminals	1	0
1021	0.014879321	0	0	0	0	0	0	0	0	0	0	1	DMS Terminals	1	0
1022	0.071530575	0	0	0	0	0	0	0	0	0	0	1	DMS Terminals	1	0
1023	0.083050548	0	0	0	0	0	0	0	0	0	0	1	DMS Terminals	1	0
1024	0.07412007	0	0	0	0	0	0	0	0	0	0	1	DMS Terminals	1	0
1025	0.053785499	0	0	0	0	0	0	0	0	0	0	1	DMS Terminals	1	0
1026	0.024429834	0	0	0	0	0	0	0	0	0	0	1	DMS Terminals	1	0
1027	0.030776727	0	0	0	0	0	0	0	0	0	0	1	DMS Terminals	1	0
1028	0.030545044	0	0	0	0	0	0	0	0	0	0	1	DMS Terminals	1	0
1029	0.017113897	0	0	0	0	0	0	0	0	0	0	1	DMS Terminals	1	0
1030	0.016977192	0	0	0	0	0	0	0	0	0	0	1	DMS Terminals	1	0
1031	0.02578694	0	0	0	0	0	0	0	0	0	0	1	DMS Terminals	1	0
1032	0.014980602	0	0	0	0	0	0	0	0	0	0	1	DMS Terminals	1	0
1033	0.014765192	0	0	0	0	0	0	0	0	0	0	1	DMS Terminals	1	0
1034	-0.008262593	0	0	0	0	0	0	0	0	0	0	1	DMS Terminals	1	0
1035	-0.008765247	0	0	0	0	0	0	0	0	0	0	1	DMS Terminals	1	0
1036	0.000375288	0	0	0	0	0	0	0	0	0	0	1	DMS Terminals	1	0
1037	0.010977842	0	0	0	0	0	0	0	0	0	0	1	DMS Terminals	1	0
1038	0.002755371	0	0	0	0	0	0	0	0	0	0	1	DMS Terminals	1	0
1039	-0.01064426	0	0	0	0	0	0	0	0	0	0	1	DMS Terminals	1	0
1040	-0.020140572	0	0	0	0	0	0	0	0	0	0	1	DMS Terminals	1	0
1041	-0.024521741	0	0	0	0	0	0	0	0	0	0	1	DMS Terminals	1	0
1042	0.002108432	0	0	0	0	0	0	0	0	0	0	1	DMS Terminals	1	0
1043	0.002494961	0	0	0	0	0	0	0	0	0	0	1	DMS Terminals	1	0
1044	-0.016409507	0	0	0	0	0	0	0	0	0	0	1	DMS Terminals	1	0
1045	-0.016390065	0	0	0	0	0	0	0	0	0	0	1	DMS Terminals	1	0
1046	-0.020838782	0	0	0	0	0	0	0	0	0	0	1	DMS Terminals	1	0
1047	-0.02604158	0	0	0	0	0	0	0	0	0	0	1	DMS Terminals	1	0
1048	-0.030388444	0	0	0	0	0	0	0	0	0	0	1	DMS Terminals	1	0
1049	-0.020992511	0	0	0	0	0	0	0	0	0	0	1	DMS Terminals	1	0
1050	-0.02099329	0	0	0	0	0	0	0	0	0	0	1	DMS Terminals	1	0
1051	-0.022285528	0	0	0	0	0	0	0	0	0	0	1	DMS Terminals	1	0
1052	-0.017051326	0	0	0	0	0	0	0	0	0	0	1	DMS Terminals	1	0
1053	-0.011471539	0	0	0	0	0	0	0	0	0	0	1	DMS Terminals	1	0
1054	-0.020249155	0	0	0	0	0	0	0	0	0	0	1	DMS Terminals	1	0
1055	-0.011850934	0	0	0	0	0	0	0	0	0	0	1	DMS Terminals	1	0
1056	-0.013091726	0	0	0	0	0	0	0	0	0	0	1	DMS Terminals	1	0
1057	-0.009717643	0	0	0	0	0	0	0	0	0	0	1	DMS Terminals	1	0
1058	-0.010243502	0	0	0	0	0	0	0	0	0	0	1	DMS Terminals	1	0
1059	0.00130623	0	0	0	0	0	0	0	0	0	0	1	DMS Terminals	1	0
1060	0.02064364	0	0	0	0	0	0	0	0	0	0	1	DMS Terminals	1	0
1061	0.021237886	0	0	0	0	0	0	0	0	0	0	1	DMS Terminals	1	0
1062	0.004534163	0	0	0	0	0	0	0	0	0	0	1	DMS Terminals	1	0
1063	-0.009294639	0	0	0	0	0	0	0	0	0	0	1	DMS Terminals	1	0
1064	-0.013043934	0	0	0	0	0	0	0	0	0	0	1	DMS Terminals	1	0
1065	-0.012951403	0	0	0	0	0	0	0	0	0	0	1	DMS Terminals	1	0
1066	-0.01260033	0	0	0	0	0	0	0	0	0	0	1	DMS Terminals	1	0
1067	-0.001946708	0	0	0	0	0	0	0	0	0	0	1	DMS Terminals	1	0
1068	0.010909541	0	0	0	0	0	0	0	0	0	0	1	DMS Terminals	1	0
1069	0.007458345	0	0	0	0	0	0	0	0	0	0	1	DMS Terminals	1	0
1070	0.00120375	0	0	0	0	0	0	0	0	0	0	1	DMS Terminals	1	0
1071	-0.018532402	0	0	0	0	0	0	0	0	0	0	1	DMS Terminals	1	0
1072	-0.01515665	0	0	0	0	0	0	0	0	0	0	1	DMS Terminals	1	0
1073	-0.001279192	0	0	0	0	0	0	0	0	0	0	1	DMS Terminals	1	0
1074	0.012953473	0	0	0	0	0	0	0	0	0	0	1	DMS Terminals	1	0
1075	0.004870821	0	0	0	0	0	0	0	0	0	0	1	DMS Terminals	1	0
1076	-0.008373968	0	0	0	0	0	0	0	0	0	0	1	DMS Terminals	1	0
1077	-0.012823341	0	0	0	0	0	0	0	0	0	0	1	DMS Terminals	1	0
1078	-0.022564508	0	0	0	0	0	0	0	0	0	0	1	DMS Terminals	1	0
1079	-0.021667485	0	0	0	0	0	0	0	0	0	0	1	DMS Terminals	1	0
1080	-0.005946899	0	0	0	0	0	0	0	0	0	0	1	DMS Terminals	1	0
1081	0.004121913	0	0	0	0	0	0	0	0	0	0	1	DMS Terminals	1	0
1082	-0.006295484	0	0	0	0	0	0	0	0	0	0	1	DMS Terminals	1	0
1083	0.002633031	0	0	0	0	0	0	0	0	0	0	1	DMS Terminals	1	0
1084	0.0298811	0	0	0	0	0	0	0	0	0	0	1	DMS Terminals	1	0
1085	0.035298518	0	0	0	0	0	0	0	0	0	0	1	DMS Terminals	1	0
1086	0.021236574	0	0	0	0	0	0	0	0	0	0	1	DMS Terminals	1	0
1087	0.021694658	0	0	0	0	0	0	0	0	0	0	1	DMS Terminals	1	0
1088	0.00646152	0	0	0	0	0	0	0	0	0	0	1	DMS Terminals	1	0
1089	0.00315271	0	0	0	0	0	0	0	0	0	0	1	DMS Terminals	1	0
1090	0.002847448	0	0	0	0	0	0	0	0	0	0	1	DMS Terminals	1	0
1091	0.003810565	0	0	0	0	0	0	0	0	0	0	1	DMS Terminals	1	0
1092	0.018881918	0	0	0	0	0	0	0	0	0	0	1	DMS Terminals	1	0
1093	0.015248345	0	0	0	0	0	0	0	0	0	0	1	DMS Terminals	1	0
1094	0.015368254	0	0	0	0	0	0	0	0	0	0	1	DMS Terminals	1	0
1095	0.018380438	0	0	0	0	0	0	0	0	0	0	1	DMS Terminals	1	0
1096	0.01025083	0	0	0	0	0	0	0	0	0	0	1	DMS Terminals	1	0
1097	0.015122076	0	0	0	0	0	0	0	0	0	0	1	DMS Terminals	1	0
1098	0.005034635	0	0	0	0	0	0	0	0	0	0	1	DMS Terminals	1	0
1099	-0.000612907	0	0	0	0	0	0	0	0	0	0	1	DMS Terminals	1	0
1100	-0.009250424	0	0	0	0	0	0	0	0	0	0	1	DMS Terminals	1	0
1101	-0.019173976	0	0	0	0	0	0	0	0	0	0	1	DMS Terminals	1	0
1102	-0.017872651	0	0	0	0	0	0	0	0	0	0	1	DMS Terminals	1	0
1103	-0.004134946	0	0	0	0	0	0	0	0	0	0	1	DMS Terminals	1	0
1104	-0.008628209	0	0	0	0	0	0	0	0	0	0	1	DMS Terminals	1	0
1105	-0.009688837	0	0	0	0	0	0	0	0	0	0	1	DMS Terminals	1	0
1106	0.018174918	0	0	0	0	0	0	0	0	0	0	1	DMS Terminals	1	0
1107	0.013100814	0	0	0	0	0	0	0	0	0	0	1	DMS Terminals	1	0
1108	0.003373259	0	0	0	0	0	0	0	0	0	0	1	DMS Terminals	1	0
1109	-0.007100558	0	0	0	0	0	0	0	0	0	0	1	DMS Terminals	1	0
1110	-0.021315174	0	0	0	0	0	0	0	0	0	0	1	DMS Terminals	1	0
1111	-0.025809623	0	0	0	0	0	0	0	0	0	0	1	DMS Terminals	1	0
1112	-0.026854013	0	0	0	0	0	0	0	0	0	0	1	DMS Terminals	1	0
1113	-0.021058487	0	0	0	0	0	0	0	0	0	0	1	DMS Terminals	1	0
1114	-0.015140729	0	0	0	0	0	0	0	0	0	0	1	DMS Terminals	1	0
1115	-0.005560418	0	0	0	0	0	0	0	0	0	0	1	DMS Terminals	1	0
1116	0.003115068	0	0	0	0	0	0	0	0	0	0	1	DMS Terminals	1	0
1117	-0.010464111	0	0	0	0	0	0	0	0	0	0	1	DMS Terminals	1	0
1118	-0.0155732	0	0	0	0	0	0	0	0	0	0	1	DMS Terminals	1	0
1119	-0.020449684	0	0	0	0	0	0	0	0	0	0	1	DMS Terminals	1	0
1120	-0.015857376	0	0	0	0	0	0	0	0	0	0	1	DMS Terminals	1	0
1121	-0.010669556	0	0	0	0	0	0	0	0	0	0	1	DMS Terminals	1	0
1122	-0.006348272	0	0	0	0	0	0	0	0	0	0	1	DMS Terminals	1	0
1123	0.023051229	0	0	0	0	0	0	0	0	0	0	1	DMS Terminals	1	0
1124	0.021763627	0	0	0	0	0	0	0	0	0	0	1	DMS Terminals	1	0
1125	0.006388002	0	0	0	0	0	0	0	0	0	0	1	DMS Terminals	1	0
1126	-0.018076429	0	0	0	0	0	0	0	0	0	0	1	DMS Terminals	1	0
1127	-0.018370083	0	0	0	0	0	0	0	0	0	0	1	DMS Terminals	1	0
1128	0.000630966	0	0	0	0	0	0	0	0	0	0	1	DMS Terminals	1	0
1129	-0.014456746	0	0	0	0	0	0	0	0	0	0	1	DMS Terminals	1	0
1130	-0.010049339	0	0	0	0	0	0	0	0	0	0	1	DMS Terminals	1	0
1131	0.005558139	0	0	0	0	0	0	0	0	0	0	1	DMS Terminals	1	0
1132	0.021320453	0	0	0	0	0	0	0	0	0	0	1	DMS Terminals	1	0
1133	0.021369528	0	0	0	0	0	0	0	0	0	0	1	DMS Terminals	1	0
1134	0.012476867	0	0	0	0	0	0	0	0	0	0	1	DMS Terminals	1	0
1135	0.005754016	0	0	0	0	0	0	0	0	0	0	1	DMS Terminals	1	0
1136	-0.008725982	0	0	0	0	0	0	0	0	0	0	1	DMS Terminals	1	0
1137	0.002859636	0	0	0	0	0	0	0	0	0	0	1	DMS Terminals	1	0
1138	0.012535917	0	0	0	0	0	0	0	0	0	0	1	DMS Terminals	1	0
1139	0.012600385	0	0	0	0	0	0	0	0	0	0	1	DMS Terminals	1	0
1140	0.002572518	0	0	0	0	0	0	0	0	0	0	1	DMS Terminals	1	0
1141	-0.015984931	0	0	0	0	0	0	0	0	0	0	1	DMS Terminals	1	0
1142	-0.015752799	0	0	0	0	0	0	0	0	0	0	1	DMS Terminals	1	0
1143	-0.013747452	0	0	0	0	0	0	0	0	0	0	1	DMS Terminals	1	0
1144	-0.014601353	0	0	0	0	0	0	0	0	0	0	1	DMS Terminals	1	0
1145	-0.029568193	0	0	0	0	0	0	0	0	0	0	1	DMS Terminals	1	0
1146	-0.029633679	0	0	0	0	0	0	0	0	0	0	1	DMS Terminals	1	0
1147	-0.025626564	0	0	0	0	0	0	0	0	0	0	1	DMS Terminals	1	0
1148	-0.0265415	0	0	0	0	0	0	0	0	0	0	1	DMS Terminals	1	0
1149	-0.016758064	0	0	0	0	0	0	0	0	0	0	1	DMS Terminals	1	0
1150	0.003558122	0	0	0	0	0	0	0	0	0	0	1	DMS Terminals	1	0
1151	0.022666851	0	0	0	0	0	0	0	0	0	0	1	DMS Terminals	1	0
1152	0.022286584	0	0	0	0	0	0	0	0	0	0	1	DMS Terminals	1	0
1153	0.036205367	0	0	0	0	0	0	0	0	0	0	1	DMS Terminals	1	0
1154	0.030395143	0	0	0	0	0	0	0	0	0	0	1	DMS Terminals	1	0
1155	0.020510935	0	0	0	0	0	0	0	0	0	0	1	DMS Terminals	1	0
1156	0.011065075	0	0	0	0	0	0	0	0	0	0	1	DMS Terminals	1	0
1157	0.010970826	0	0	0	0	0	0	0	0	0	0	1	DMS Terminals	1	0
1158	0.000891911	0	0	0	0	0	0	0	0	0	0	1	DMS Terminals	1	0
1159	0.005687771	0	0	0	0	0	0	0	0	0	0	1	DMS Terminals	1	0
1160	0.016113379	0	0	0	0	0	0	0	0	0	0	1	DMS Terminals	1	0
1161	0.016904039	0	0	0	0	0	0	0	0	0	0	1	DMS Terminals	1	0
1162	0.020910846	0	0	0	0	0	0	0	0	0	0	1	DMS Terminals	1	0
1163	0.019343567	0	0	0	0	0	0	0	0	0	0	1	DMS Terminals	1	0
1164	0.005072293	0	0	0	0	0	0	0	0	0	0	1	DMS Terminals	1	0
1165	-0.008005608	0	0	0	0	0	0	0	0	0	0	1	DMS Terminals	1	0
1166	-0.02285576	0	0	0	0	0	0	0	0	0	0	1	DMS Terminals	1	0
1167	-0.027861741	0	0	0	0	0	0	0	0	0	0	1	DMS Terminals	1	0
1168	-0.032001549	0	0	0	0	0	0	0	0	0	0	1	DMS Terminals	1	0
1169	-0.032427196	0	0	0	0	0	0	0	0	0	0	1	DMS Terminals	1	0
1170	-0.041445527	0	0	0	0	0	0	0	0	0	0	1	DMS Terminals	1	0
1171	-0.037614533	0	0	0	0	0	0	0	0	0	0	1	DMS Terminals	1	0
1172	-0.041903125	0	0	0	0	0	0	0	0	0	0	1	DMS Terminals	1	0
1173	-0.029108953	0	0	0	0	0	0	0	0	0	0	1	DMS Terminals	1	0
1174	-0.017561734	0	0	0	0	0	0	0	0	0	0	1	DMS Terminals	1	0
1175	-0.008127142	0	0	0	0	0	0	0	0	0	0	1	DMS Terminals	1	0
1176	0.00936122	0	0	0	0	0	0	0	0	0	0	1	DMS Terminals	1	0
1177	-0.006348631	0	0	0	0	0	0	0	0	0	0	1	DMS Terminals	1	0
1178	-0.00638006	0	0	0	0	0	0	0	0	0	0	1	DMS Terminals	1	0
1179	-0.011676051	0	0	0	0	0	0	0	0	0	0	1	DMS Terminals	1	0
1180	-0.006261481	0	0	0	0	0	0	0	0	0	0	1	DMS Terminals	1	0
1181	0.003806978	0	0	0	0	0	0	0	0	0	0	1	DMS Terminals	1	0
1182	-0.009976813	0	0	0	0	0	0	0	0	0	0	1	DMS Terminals	1	0
1183	-0.011002753	0	0	0	0	0	0	0	0	0	0	1	DMS Terminals	1	0
1184	-0.005906173	0	0	0	0	0	0	0	0	0	0	1	DMS Terminals	1	0
1185	-0.015090259	0	0	0	0	0	0	0	0	0	0	1	DMS Terminals	1	0
1186	-0.00700349	0	0	0	0	0	0	0	0	0	0	1	DMS Terminals	1	0
1187	-0.008226318	0	0	0	0	0	0	0	0	0	0	1	DMS Terminals	1	0
1188	0.000773132	0	0	0	0	0	0	0	0	0	0	1	DMS Terminals	1	0
1189	0.000215018	0	0	0	0	0	0	0	0	0	0	1	DMS Terminals	1	0
1190	-0.009444084	0	0	0	0	0	0	0	0	0	0	1	DMS Terminals	1	0
1191	0.018183578	0	0	0	0	0	0	0	0	0	0	1	DMS Terminals	1	0
1192	0.018491356	0	0	0	0	0	0	0	0	0	0	1	DMS Terminals	1	0
1193	0.010427665	0	0	0	0	0	0	0	0	0	0	1	DMS Terminals	1	0
1194	0.005212621	0	0	0	0	0	0	0	0	0	0	1	DMS Terminals	1	0
1195	-0.009974207	0	0	0	0	0	0	0	0	0	0	1	DMS Terminals	1	0
1196	-0.013604942	0	0	0	0	0	0	0	0	0	0	1	DMS Terminals	1	0
1197	0.010483411	0	0	0	0	0	0	0	0	0	0	1	DMS Terminals	1	0
1198	0.014830729	0	0	0	0	0	0	0	0	0	0	1	DMS Terminals	1	0
1199	0.00472016	0	0	0	0	0	0	0	0	0	0	1	DMS Terminals	1	0
1200	0.009508195	0	0	0	0	0	0	0	0	0	0	1	DMS Terminals	1	0
1201	0.042694113	0	0	0	0	0	0	0	0	0	0	1	DMS Terminals	1	0
1202	0.08508175	0	0	0	0	0	0	0	0	0	0	1	DMS Terminals	1	0
1203	0.056775669	0	0	0	0	0	0	0	0	0	0	1	DMS Terminals	1	0
1204	0.023691853	0	0	0	0	0	0	0	0	0	0	1	DMS Terminals	1	0
1205	0.003242172	0	0	0	0	0	0	0	0	0	0	1	DMS Terminals	1	0
1206	-0.014565893	0	0	0	0	0	0	0	0	0	0	1	DMS Terminals	1	0
1207	-0.023388997	0	0	0	0	0	0	0	0	0	0	1	DMS Terminals	1	0
1208	-0.039765018	0	0	0	0	0	0	0	0	0	0	1	DMS Terminals	1	0
1209	-0.034180162	0	0	0	0	0	0	0	0	0	0	1	DMS Terminals	1	0
1210	-0.033506814	0	0	0	0	0	0	0	0	0	0	1	DMS Terminals	1	0
1211	-0.018688531	0	0	0	0	0	0	0	0	0	0	1	DMS Terminals	1	0
1212	0.001062636	0	0	0	0	0	0	0	0	0	0	1	DMS Terminals	1	0
1213	0.001669543	0	0	0	0	0	0	0	0	0	0	1	DMS Terminals	1	0
1214	0.021093704	0	0	0	0	0	0	0	0	0	0	1	DMS Terminals	1	0
1215	0.026488834	0	0	0	0	0	0	0	0	0	0	1	DMS Terminals	1	0
1216	0.006424496	0	0	0	0	0	0	0	0	0	0	1	DMS Terminals	1	0
1217	-0.008644171	0	0	0	0	0	0	0	0	0	0	1	DMS Terminals	1	0
1218	0.000248858	0	0	0	0	0	0	0	0	0	0	1	DMS Terminals	1	0
1219	0.0005367	0	0	0	0	0	0	0	0	0	0	1	DMS Terminals	1	0
1220	0.001835426	0	0	0	0	0	0	0	0	0	0	1	DMS Terminals	1	0
1221	0.008416946	0	0	0	0	0	0	0	0	0	0	1	DMS Terminals	1	0
1222	0.00893884	0	0	0	0	0	0	0	0	0	0	1	DMS Terminals	1	0
1223	0.018676555	0	0	0	0	0	0	0	0	0	0	1	DMS Terminals	1	0
1224	0.037305864	0	0	0	0	0	0	0	0	0	0	1	DMS Terminals	1	0
1225	0.053043163	0	0	0	0	0	0	0	0	0	0	1	DMS Terminals	1	0
1226	0.048199608	0	0	0	0	0	0	0	0	0	0	1	DMS Terminals	1	0
1227	0.039050234	0	0	0	0	0	0	0	0	0	0	1	DMS Terminals	1	0
1228	0.030388744	0	0	0	0	0	0	0	0	0	0	1	DMS Terminals	1	0
1229	0.012019148	0	0	0	0	0	0	0	0	0	0	1	DMS Terminals	1	0
1230	0.011328946	0	0	0	0	0	0	0	0	0	0	1	DMS Terminals	1	0
1231	0.030151836	0	0	0	0	0	0	0	0	0	0	1	DMS Terminals	1	0
1232	0.044571437	0	0	0	0	0	0	0	0	0	0	1	DMS Terminals	1	0
1233	0.048511128	0	0	0	0	0	0	0	0	0	0	1	DMS Terminals	1	0
1234	0.032430155	0	0	0	0	0	0	0	0	0	0	1	DMS Terminals	1	0
1235	0.013741955	0	0	0	0	0	0	0	0	0	0	1	DMS Terminals	1	0
1236	-0.014200179	0	0	0	0	0	0	0	0	0	0	1	DMS Terminals	1	0
1237	-0.013983036	0	0	0	0	0	0	0	0	0	0	1	DMS Terminals	1	0
1238	0.020428094	0	0	0	0	0	0	0	0	0	0	1	DMS Terminals	1	0
1239	0.011663886	0	0	0	0	0	0	0	0	0	0	1	DMS Terminals	1	0
1240	0.011994837	0	0	0	0	0	0	0	0	0	0	1	DMS Terminals	1	0
1241	-0.007455367	0	0	0	0	0	0	0	0	0	0	1	DMS Terminals	1	0
1242	-0.013065831	0	0	0	0	0	0	0	0	0	0	1	DMS Terminals	1	0
1243	-0.015707722	0	0	0	0	0	0	0	0	0	0	1	DMS Terminals	1	0
1244	-0.005029172	0	0	0	0	0	0	0	0	0	0	1	DMS Terminals	1	0
1245	-0.013611179	0	0	0	0	0	0	0	0	0	0	1	DMS Terminals	1	0
1246	-0.023271358	0	0	0	0	0	0	0	0	0	0	1	DMS Terminals	1	0
1247	-0.036844038	0	0	0	0	0	0	0	0	0	0	1	DMS Terminals	1	0
1248	-0.040976859	0	0	0	0	0	0	0	0	0	0	1	DMS Terminals	1	0
1249	-0.041171653	0	0	0	0	0	0	0	0	0	0	1	DMS Terminals	1	0
1250	-0.021639047	0	0	0	0	0	0	0	0	0	0	1	DMS Terminals	1	0
1251	-0.007703273	0	0	0	0	0	0	0	0	0	0	1	DMS Terminals	1	0
1252	-0.012301275	0	0	0	0	0	0	0	0	0	0	1	DMS Terminals	1	0
1253	-0.027522383	0	0	0	0	0	0	0	0	0	0	1	DMS Terminals	1	0
1254	-0.032775385	0	0	0	0	0	0	0	0	0	0	1	DMS Terminals	1	0
1255	-0.038391356	0	0	0	0	0	0	0	0	0	0	1	DMS Terminals	1	0
1256	-0.025185646	0	0	0	0	0	0	0	0	0	0	1	DMS Terminals	1	0
1257	-0.025395681	0	0	0	0	0	0	0	0	0	0	1	DMS Terminals	1	0
1258	-0.01133285	0	0	0	0	0	0	0	0	0	0	1	DMS Terminals	1	0
1259	-0.011897055	0	0	0	0	0	0	0	0	0	0	1	DMS Terminals	1	0
1260	0.00744379	0	0	0	0	0	0	0	0	0	0	1	DMS Terminals	1	0
1261	0.021425036	0	0	0	0	0	0	0	0	0	0	1	DMS Terminals	1	0
1262	0.025729907	0	0	0	0	0	0	0	0	0	0	1	DMS Terminals	1	0
1263	0.020872304	0	0	0	0	0	0	0	0	0	0	1	DMS Terminals	1	0
1264	0.005850533	0	0	0	0	0	0	0	0	0	0	1	DMS Terminals	1	0
1265	0.004501381	0	0	0	0	0	0	0	0	0	0	1	DMS Terminals	1	0
1266	0.008488006	0	0	0	0	0	0	0	0	0	0	1	DMS Terminals	1	0
1267	-0.009902325	0	0	0	0	0	0	0	0	0	0	1	DMS Terminals	1	0
1268	-0.0008031	0	0	0	0	0	0	0	0	0	0	1	DMS Terminals	1	0
1269	0.014383433	0	0	0	0	0	0	0	0	0	0	1	DMS Terminals	1	0
1270	0.020696633	0	0	0	0	0	0	0	0	0	0	1	DMS Terminals	1	0
1271	0.04395366	0	0	0	0	0	0	0	0	0	0	1	DMS Terminals	1	0
1272	0.039432979	0	0	0	0	0	0	0	0	0	0	1	DMS Terminals	1	0
1273	0.057212836	0	0	0	0	0	0	0	0	0	0	1	DMS Terminals	1	0
1274	0.076955385	0	0	0	0	0	0	0	0	0	0	1	DMS Terminals	1	0
1275	0.058813353	0	0	0	0	0	0	0	0	0	0	1	DMS Terminals	1	0
1276	0.026641129	0	0	0	0	0	0	0	0	0	0	1	DMS Terminals	1	0
1277	0.004695867	0	0	0	0	0	0	0	0	0	0	1	DMS Terminals	1	0
1278	-0.018055322	0	0	0	0	0	0	0	0	0	0	1	DMS Terminals	1	0
1279	-0.017435531	0	0	0	0	0	0	0	0	0	0	1	DMS Terminals	1	0
1280	-0.023046381	0	0	0	0	0	0	0	0	0	0	1	DMS Terminals	1	0
1281	-0.013455519	0	0	0	0	0	0	0	0	0	0	1	DMS Terminals	1	0
1282	-0.013451516	0	0	0	0	0	0	0	0	0	0	1	DMS Terminals	1	0
1283	-0.010150994	0	0	0	0	0	0	0	0	0	0	1	DMS Terminals	1	0
1284	-0.019468671	0	0	0	0	0	0	0	0	0	0	1	DMS Terminals	1	0
1285	-0.019521068	0	0	0	0	0	0	0	0	0	0	1	DMS Terminals	1	0
1286	-0.020368147	0	0	0	0	0	0	0	0	0	0	1	DMS Terminals	1	0
1287	-0.014915511	0	0	0	0	0	0	0	0	0	0	1	DMS Terminals	1	0
1288	-0.014943177	0	0	0	0	0	0	0	0	0	0	1	DMS Terminals	1	0
1289	-0.018807781	0	0	0	0	0	0	0	0	0	0	1	DMS Terminals	1	0
1290	-0.014668139	0	0	0	0	0	0	0	0	0	0	1	DMS Terminals	1	0
1291	-0.019494867	0	0	0	0	0	0	0	0	0	0	1	DMS Terminals	1	0
1292	-0.013622018	0	0	0	0	0	0	0	0	0	0	1	DMS Terminals	1	0
1293	0.003381581	0	0	0	0	0	0	0	0	0	0	1	DMS Terminals	1	0
1294	0.016327447	0	0	0	0	0	0	0	0	0	0	1	DMS Terminals	1	0
1295	0.010686402	0	0	0	0	0	0	0	0	0	0	1	DMS Terminals	1	0
1296	0.001122949	0	0	0	0	0	0	0	0	0	0	1	DMS Terminals	1	0
1297	0.024547057	0	0	0	0	0	0	0	0	0	0	1	DMS Terminals	1	0
1298	0.026610222	0	0	0	0	0	0	0	0	0	0	1	DMS Terminals	1	0
1299	0.003640459	0	0	0	0	0	0	0	0	0	0	1	DMS Terminals	1	0
1300	0.002938707	0	0	0	0	0	0	0	0	0	0	1	DMS Terminals	1	0
1301	0.002553763	0	0	0	0	0	0	0	0	0	0	1	DMS Terminals	1	0
1302	0.002916473	0	0	0	0	0	0	0	0	0	0	1	DMS Terminals	1	0
1303	-0.00716661	0	0	0	0	0	0	0	0	0	0	1	DMS Terminals	1	0
1304	-0.025439467	0	0	0	0	0	0	0	0	0	0	1	DMS Terminals	1	0
1305	-0.027707856	0	0	0	0	0	0	0	0	0	0	1	DMS Terminals	1	0
1306	-0.022411733	0	0	0	0	0	0	0	0	0	0	1	DMS Terminals	1	0
1307	0.007684112	0	0	0	0	0	0	0	0	0	0	1	DMS Terminals	1	0
1308	0.010126902	0	0	0	0	0	0	0	0	0	0	1	DMS Terminals	1	0
1309	0.015192417	0	0	0	0	0	0	0	0	0	0	1	DMS Terminals	1	0
1310	0.048987227	0	0	0	0	0	0	0	0	0	0	1	DMS Terminals	1	0
1311	0.048398239	0	0	0	0	0	0	0	0	0	0	1	DMS Terminals	1	0
1312	0.044640463	0	0	0	0	0	0	0	0	0	0	1	DMS Terminals	1	0
1313	0.035553739	0	0	0	0	0	0	0	0	0	0	1	DMS Terminals	1	0
1314	0.025248823	0	0	0	0	0	0	0	0	0	0	1	DMS Terminals	1	0
1315	0.020000208	0	0	0	0	0	0	0	0	0	0	1	DMS Terminals	1	0
1316	0.014376432	0	0	0	0	0	0	0	0	0	0	1	DMS Terminals	1	0
1317	-0.009392429	0	0	0	0	0	0	0	0	0	0	1	DMS Terminals	1	0
1318	0.001726448	0	0	0	0	0	0	0	0	0	0	1	DMS Terminals	1	0
1319	0.021918983	0	0	0	0	0	0	0	0	0	0	1	DMS Terminals	1	0
1320	0.027179335	0	0	0	0	0	0	0	0	0	0	1	DMS Terminals	1	0
1321	0.041933609	0	0	0	0	0	0	0	0	0	0	1	DMS Terminals	1	0
1322	0.042157672	0	0	0	0	0	0	0	0	0	0	1	DMS Terminals	1	0
1323	0.02301858	0	0	0	0	0	0	0	0	0	0	1	DMS Terminals	1	0
1324	0.008996204	0	0	0	0	0	0	0	0	0	0	1	DMS Terminals	1	0
1325	-0.009374588	0	0	0	0	0	0	0	0	0	0	1	DMS Terminals	1	0
1326	-0.019035475	0	0	0	0	0	0	0	0	0	0	1	DMS Terminals	1	0
1327	0.007720478	0	0	0	0	0	0	0	0	0	0	1	DMS Terminals	1	0
1328	0.00716262	0	0	0	0	0	0	0	0	0	0	1	DMS Terminals	1	0
1329	-0.007386724	0	0	0	0	0	0	0	0	0	0	1	DMS Terminals	1	0
1330	-0.011922929	0	0	0	0	0	0	0	0	0	0	1	DMS Terminals	1	0
1331	-0.006583834	0	0	0	0	0	0	0	0	0	0	1	DMS Terminals	1	0
1332	-0.015379495	0	0	0	0	0	0	0	0	0	0	1	DMS Terminals	1	0
1333	-0.011230108	0	0	0	0	0	0	0	0	0	0	1	DMS Terminals	1	0
1334	-0.012835699	0	0	0	0	0	0	0	0	0	0	1	DMS Terminals	1	0
1335	-0.008847246	0	0	0	0	0	0	0	0	0	0	1	DMS Terminals	1	0
1336	0.019640716	0	0	0	0	0	0	0	0	0	0	1	DMS Terminals	1	0
1337	0.02491808	0	0	0	0	0	0	0	0	0	0	1	DMS Terminals	1	0
1338	0.031119511	0	0	0	0	0	0	0	0	0	0	1	DMS Terminals	1	0
1339	0.036873519	0	0	0	0	0	0	0	0	0	0	1	DMS Terminals	1	0
1340	0.035488308	0	0	0	0	0	0	0	0	0	0	1	DMS Terminals	1	0
1341	0.034640269	0	0	0	0	0	0	0	0	0	0	1	DMS Terminals	1	0
1342	0.019281233	0	0	0	0	0	0	0	0	0	0	1	DMS Terminals	1	0
1343	0.010820611	0	0	0	0	0	0	0	0	0	0	1	DMS Terminals	1	0
1344	0.031107137	0	0	0	0	0	0	0	0	0	0	1	DMS Terminals	1	0
1345	0.026505636	0	0	0	0	0	0	0	0	0	0	1	DMS Terminals	1	0
1346	0.0120713	0	0	0	0	0	0	0	0	0	0	1	DMS Terminals	1	0
1347	-0.007791157	0	0	0	0	0	0	0	0	0	0	1	DMS Terminals	1	0
1348	-0.022148533	0	0	0	0	0	0	0	0	0	0	1	DMS Terminals	1	0
1349	-0.027022225	0	0	0	0	0	0	0	0	0	0	1	DMS Terminals	1	0
1350	-0.036276759	0	0	0	0	0	0	0	0	0	0	1	DMS Terminals	1	0
1351	-0.034058366	0	0	0	0	0	0	0	0	0	0	1	DMS Terminals	1	0
1352	-0.042857442	0	0	0	0	0	0	0	0	0	0	1	DMS Terminals	1	0
1353	-0.034576641	0	0	0	0	0	0	0	0	0	0	1	DMS Terminals	1	0
1354	-0.039651161	0	0	0	0	0	0	0	0	0	0	1	DMS Terminals	1	0
1355	-0.044542742	0	0	0	0	0	0	0	0	0	0	1	DMS Terminals	1	0
1356	-0.039606607	0	0	0	0	0	0	0	0	0	0	1	DMS Terminals	1	0
1357	-0.042798824	0	0	0	0	0	0	0	0	0	0	1	DMS Terminals	1	0
1358	-0.043110101	0	0	0	0	0	0	0	0	0	0	1	DMS Terminals	1	0
1359	-0.045714506	0	0	0	0	0	0	0	0	0	0	1	DMS Terminals	1	0
1360	-0.045616819	0	0	0	0	0	0	0	0	0	0	1	DMS Terminals	1	0
1361	-0.040575711	0	0	0	0	0	0	0	0	0	0	1	DMS Terminals	1	0
1362	-0.041989174	0	0	0	0	0	0	0	0	0	0	1	DMS Terminals	1	0
1363	-0.038315876	0	0	0	0	0	0	0	0	0	0	1	DMS Terminals	1	0
1364	-0.037451943	0	0	0	0	0	0	0	0	0	0	1	DMS Terminals	1	0
1365	-0.042189967	0	0	0	0	0	0	0	0	0	0	1	DMS Terminals	1	0
1366	-0.042486066	0	0	0	0	0	0	0	0	0	0	1	DMS Terminals	1	0
1367	-0.03771012	0	0	0	0	0	0	0	0	0	0	1	DMS Terminals	1	0
1368	-0.023522144	0	0	0	0	0	0	0	0	0	0	1	DMS Terminals	1	0
1369	-0.026919055	0	0	0	0	0	0	0	0	0	0	1	DMS Terminals	1	0
1370	-0.002173812	0	0	0	0	0	0	0	0	0	0	1	DMS Terminals	1	0
1371	0.007877321	0	0	0	0	0	0	0	0	0	0	1	DMS Terminals	1	0
1372	-0.010221503	0	0	0	0	0	0	0	0	0	0	1	DMS Terminals	1	0
1373	-0.016084728	0	0	0	0	0	0	0	0	0	0	1	DMS Terminals	1	0
1374	-0.016179541	0	0	0	0	0	0	0	0	0	0	1	DMS Terminals	1	0
1375	0.005983038	0	0	0	0	0	0	0	0	0	0	1	DMS Terminals	1	0
1376	0.021747308	0	0	0	0	0	0	0	0	0	0	1	DMS Terminals	1	0
1377	0.034464626	0	0	0	0	0	0	0	0	0	0	1	DMS Terminals	1	0
1378	0.048233353	0	0	0	0	0	0	0	0	0	0	1	DMS Terminals	1	0
1379	0.049024334	0	0	0	0	0	0	0	0	0	0	1	DMS Terminals	1	0
1380	0.018579203	0	0	0	0	0	0	0	0	0	0	1	DMS Terminals	1	0
1381	-0.009024584	0	0	0	0	0	0	0	0	0	0	1	DMS Terminals	1	0
1382	-0.01301045	0	0	0	0	0	0	0	0	0	0	1	DMS Terminals	1	0
1383	-0.017905367	0	0	0	0	0	0	0	0	0	0	1	DMS Terminals	1	0
1384	-0.027520623	0	0	0	0	0	0	0	0	0	0	1	DMS Terminals	1	0
1385	-0.028151939	0	0	0	0	0	0	0	0	0	0	1	DMS Terminals	1	0
1386	-0.028144922	0	0	0	0	0	0	0	0	0	0	1	DMS Terminals	1	0
1387	-0.028226238	0	0	0	0	0	0	0	0	0	0	1	DMS Terminals	1	0
1388	-0.019009549	0	0	0	0	0	0	0	0	0	0	1	DMS Terminals	1	0
1389	-0.013758172	0	0	0	0	0	0	0	0	0	0	1	DMS Terminals	1	0
1390	-0.008509721	0	0	0	0	0	0	0	0	0	0	1	DMS Terminals	1	0
1391	-0.016816983	0	0	0	0	0	0	0	0	0	0	1	DMS Terminals	1	0
1392	-0.017256021	0	0	0	0	0	0	0	0	0	0	1	DMS Terminals	1	0
1393	-0.021489871	0	0	0	0	0	0	0	0	0	0	1	DMS Terminals	1	0
1394	-0.030522344	0	0	0	0	0	0	0	0	0	0	1	DMS Terminals	1	0
1395	-0.030739633	0	0	0	0	0	0	0	0	0	0	1	DMS Terminals	1	0
1396	-0.031046941	0	0	0	0	0	0	0	0	0	0	1	DMS Terminals	1	0
1397	-0.017874977	0	0	0	0	0	0	0	0	0	0	1	DMS Terminals	1	0
1398	-0.016472519	0	0	0	0	0	0	0	0	0	0	1	DMS Terminals	1	0
1399	0.006376379	0	0	0	0	0	0	0	0	0	0	1	DMS Terminals	1	0
1400	0.009196275	0	0	0	0	0	0	0	0	0	0	1	DMS Terminals	1	0
1401	-0.009834974	0	0	0	0	0	0	0	0	0	0	1	DMS Terminals	1	0
1402	-0.023936336	0	0	0	0	0	0	0	0	0	0	1	DMS Terminals	1	0
1403	-0.019368288	0	0	0	0	0	0	0	0	0	0	1	DMS Terminals	1	0
1404	-0.01154337	0	0	0	0	0	0	0	0	0	0	1	DMS Terminals	1	0
1405	-0.011973266	0	0	0	0	0	0	0	0	0	0	1	DMS Terminals	1	0
1406	-0.006378126	0	0	0	0	0	0	0	0	0	0	1	DMS Terminals	1	0
1407	0.022079115	0	0	0	0	0	0	0	0	0	0	1	DMS Terminals	1	0
1408	0.046945116	0	0	0	0	0	0	0	0	0	0	1	DMS Terminals	1	0
1409	0.046797881	0	0	0	0	0	0	0	0	0	0	1	DMS Terminals	1	0
1410	0.018898248	0	0	0	0	0	0	0	0	0	0	1	DMS Terminals	1	0
1411	0.005396609	0	0	0	0	0	0	0	0	0	0	1	DMS Terminals	1	0
1412	-0.005297201	0	0	0	0	0	0	0	0	0	0	1	DMS Terminals	1	0
1413	0.007561439	0	0	0	0	0	0	0	0	0	0	1	DMS Terminals	1	0
1414	0.01147253	0	0	0	0	0	0	0	0	0	0	1	DMS Terminals	1	0
1415	0.013582198	0	0	0	0	0	0	0	0	0	0	1	DMS Terminals	1	0
1416	0.014837286	0	0	0	0	0	0	0	0	0	0	1	DMS Terminals	1	0
1417	0.033731717	0	0	0	0	0	0	0	0	0	0	1	DMS Terminals	1	0
1418	0.055739298	0	0	0	0	0	0	0	0	0	0	1	DMS Terminals	1	0
1419	0.065716981	0	0	0	0	0	0	0	0	0	0	1	DMS Terminals	1	0
1420	0.052234972	0	0	0	0	0	0	0	0	0	0	1	DMS Terminals	1	0
1421	0.045909463	0	0	0	0	0	0	0	0	0	0	1	DMS Terminals	1	0
1422	0.036265128	0	0	0	0	0	0	0	0	0	0	1	DMS Terminals	1	0
1423	0.021932188	0	0	0	0	0	0	0	0	0	0	1	DMS Terminals	1	0
1424	0.01176807	0	0	0	0	0	0	0	0	0	0	1	DMS Terminals	1	0
1425	0.007839543	0	0	0	0	0	0	0	0	0	0	1	DMS Terminals	1	0
1426	0.012689143	0	0	0	0	0	0	0	0	0	0	1	DMS Terminals	1	0
1427	0.014714145	0	0	0	0	0	0	0	0	0	0	1	DMS Terminals	1	0
1428	0.011681521	0	0	0	0	0	0	0	0	0	0	1	DMS Terminals	1	0
1429	0.010494035	0	0	0	0	0	0	0	0	0	0	1	DMS Terminals	1	0
1430	0.004450426	0	0	0	0	0	0	0	0	0	0	1	DMS Terminals	1	0
1431	0.004861368	0	0	0	0	0	0	0	0	0	0	1	DMS Terminals	1	0
1432	-0.004686094	0	0	0	0	0	0	0	0	0	0	1	DMS Terminals	1	0
1433	-0.009308977	0	0	0	0	0	0	0	0	0	0	1	DMS Terminals	1	0
1434	-0.008464951	0	0	0	0	0	0	0	0	0	0	1	DMS Terminals	1	0
1435	-0.008242348	0	0	0	0	0	0	0	0	0	0	1	DMS Terminals	1	0
1436	0.009905806	0	0	0	0	0	0	0	0	0	0	1	DMS Terminals	1	0
1437	0.014806728	0	0	0	0	0	0	0	0	0	0	1	DMS Terminals	1	0
1438	0.006702344	0	0	0	0	0	0	0	0	0	0	1	DMS Terminals	1	0
1439	-0.007621294	0	0	0	0	0	0	0	0	0	0	1	DMS Terminals	1	0
1440	-0.015973404	0	0	0	0	0	0	0	0	0	0	1	DMS Terminals	1	0
1441	-0.01573039	0	0	0	0	0	0	0	0	0	0	1	DMS Terminals	1	0
1442	-0.023204463	0	0	0	0	0	0	0	0	0	0	1	DMS Terminals	1	0
1443	-0.017353559	0	0	0	0	0	0	0	0	0	0	1	DMS Terminals	1	0
1444	-0.00244091	0	0	0	0	0	0	0	0	0	0	1	DMS Terminals	1	0
1445	0.006893371	0	0	0	0	0	0	0	0	0	0	1	DMS Terminals	1	0
1446	-0.013998359	0	0	0	0	0	0	0	0	0	0	1	DMS Terminals	1	0
1447	-0.015275085	0	0	0	0	0	0	0	0	0	0	1	DMS Terminals	1	0
1448	-0.031065761	0	0	0	0	0	0	0	0	0	0	1	DMS Terminals	1	0
1449	-0.026535323	0	0	0	0	0	0	0	0	0	0	1	DMS Terminals	1	0
1450	-0.024131699	0	0	0	0	0	0	0	0	0	0	1	DMS Terminals	1	0
1451	-0.008615137	0	0	0	0	0	0	0	0	0	0	1	DMS Terminals	1	0
1452	0.020799569	0	0	0	0	0	0	0	0	0	0	1	DMS Terminals	1	0
1453	0.020438433	0	0	0	0	0	0	0	0	0	0	1	DMS Terminals	1	0
1454	0.011588222	0	0	0	0	0	0	0	0	0	0	1	DMS Terminals	1	0
1455	0.010693958	0	0	0	0	0	0	0	0	0	0	1	DMS Terminals	1	0
1456	0.006210552	0	0	0	0	0	0	0	0	0	0	1	DMS Terminals	1	0
1457	0.01619766	0	0	0	0	0	0	0	0	0	0	1	DMS Terminals	1	0
1458	0.031016321	0	0	0	0	0	0	0	0	0	0	1	DMS Terminals	1	0
1459	0.031316559	0	0	0	0	0	0	0	0	0	0	1	DMS Terminals	1	0
1460	0.0508475	0	0	0	0	0	0	0	0	0	0	1	DMS Terminals	1	0
1461	0.036766976	0	0	0	0	0	0	0	0	0	0	1	DMS Terminals	1	0
1462	0.022655895	0	0	0	0	0	0	0	0	0	0	1	DMS Terminals	1	0
1463	0.013392597	0	0	0	0	0	0	0	0	0	0	1	DMS Terminals	1	0
1464	0.027207922	0	0	0	0	0	0	0	0	0	0	1	DMS Terminals	1	0
1465	0.051784479	0	0	0	0	0	0	0	0	0	0	1	DMS Terminals	1	0
1466	0.037536637	0	0	0	0	0	0	0	0	0	0	1	DMS Terminals	1	0
1467	0.018785118	0	0	0	0	0	0	0	0	0	0	1	DMS Terminals	1	0
1468	0.023533994	0	0	0	0	0	0	0	0	0	0	1	DMS Terminals	1	0
1469	0.033149395	0	0	0	0	0	0	0	0	0	0	1	DMS Terminals	1	0
1470	0.027523264	0	0	0	0	0	0	0	0	0	0	1	DMS Terminals	1	0
1471	0.032151515	0	0	0	0	0	0	0	0	0	0	1	DMS Terminals	1	0
1472	0.026579511	0	0	0	0	0	0	0	0	0	0	1	DMS Terminals	1	0
1473	0.01043641	0	0	0	0	0	0	0	0	0	0	1	DMS Terminals	1	0
1474	-0.00409021	0	0	0	0	0	0	0	0	0	0	1	DMS Terminals	1	0
1475	-0.018230063	0	0	0	0	0	0	0	0	0	0	1	DMS Terminals	1	0
1476	-0.027570666	0	0	0	0	0	0	0	0	0	0	1	DMS Terminals	1	0
1477	-0.032676164	0	0	0	0	0	0	0	0	0	0	1	DMS Terminals	1	0
1478	-0.027199525	0	0	0	0	0	0	0	0	0	0	1	DMS Terminals	1	0
1479	-0.026992881	0	0	0	0	0	0	0	0	0	0	1	DMS Terminals	1	0
1480	-0.015184811	0	0	0	0	0	0	0	0	0	0	1	DMS Terminals	1	0
1481	-0.008061418	0	0	0	0	0	0	0	0	0	0	1	DMS Terminals	1	0
1482	-0.020875635	0	0	0	0	0	0	0	0	0	0	1	DMS Terminals	1	0
1483	-0.027134681	0	0	0	0	0	0	0	0	0	0	1	DMS Terminals	1	0
1484	-0.031278163	0	0	0	0	0	0	0	0	0	0	1	DMS Terminals	1	0
1485	-0.036088528	0	0	0	0	0	0	0	0	0	0	1	DMS Terminals	1	0
1486	-0.036601843	0	0	0	0	0	0	0	0	0	0	1	DMS Terminals	1	0
1487	-0.037160599	0	0	0	0	0	0	0	0	0	0	1	DMS Terminals	1	0
1488	-0.032770614	0	0	0	0	0	0	0	0	0	0	1	DMS Terminals	1	0
1489	-0.026681872	0	0	0	0	0	0	0	0	0	0	1	DMS Terminals	1	0
1490	-0.008335136	0	0	0	0	0	0	0	0	0	0	1	DMS Terminals	1	0
1491	-0.00322264	0	0	0	0	0	0	0	0	0	0	1	DMS Terminals	1	0
1492	-0.003993152	0	0	0	0	0	0	0	0	0	0	1	DMS Terminals	1	0
1493	-0.017576239	0	0	0	0	0	0	0	0	0	0	1	DMS Terminals	1	0
1494	-0.017849827	0	0	0	0	0	0	0	0	0	0	1	DMS Terminals	1	0
1495	-0.018447123	0	0	0	0	0	0	0	0	0	0	1	DMS Terminals	1	0
1496	-0.013881128	0	0	0	0	0	0	0	0	0	0	1	DMS Terminals	1	0
1497	-0.010256258	0	0	0	0	0	0	0	0	0	0	1	DMS Terminals	1	0
1498	-0.024964534	0	0	0	0	0	0	0	0	0	0	1	DMS Terminals	1	0
1499	-0.015246868	0	0	0	0	0	0	0	0	0	0	1	DMS Terminals	1	0
1500	-0.019319977	0	0	0	0	0	0	0	0	0	0	1	DMS Terminals	1	0
1501	-0.0391737	0	0	0	0	0	0	0	0	0	0	1	DMS Terminals	1	0
1502	-0.044756996	0	0	0	0	0	0	0	0	0	0	1	DMS Terminals	1	0
1503	-0.034459122	0	0	0	0	0	0	0	0	0	0	1	DMS Terminals	1	0
1504	-0.032969957	0	0	0	0	0	0	0	0	0	0	1	DMS Terminals	1	0
1505	-0.040091765	0	0	0	0	0	0	0	0	0	0	1	DMS Terminals	1	0
1506	-0.023946557	0	0	0	0	0	0	0	0	0	0	1	DMS Terminals	1	0
1507	-0.009127511	0	0	0	0	0	0	0	0	0	0	1	DMS Terminals	1	0
1508	-0.004169754	0	0	0	0	0	0	0	0	0	0	1	DMS Terminals	1	0
1509	0.013381683	0	0	0	0	0	0	0	0	0	0	1	DMS Terminals	1	0
1510	0.024771295	0	0	0	0	0	0	0	0	0	0	1	DMS Terminals	1	0
1511	0.02279602	0	0	0	0	0	0	0	0	0	0	1	DMS Terminals	1	0
1512	0.023202286	0	0	0	0	0	0	0	0	0	0	1	DMS Terminals	1	0
1513	0.028404101	0	0	0	0	0	0	0	0	0	0	1	DMS Terminals	1	0
1514	0.023312838	0	0	0	0	0	0	0	0	0	0	1	DMS Terminals	1	0
1515	0.032581986	0	0	0	0	0	0	0	0	0	0	1	DMS Terminals	1	0
1516	0.06058455	0	0	0	0	0	0	0	0	0	0	1	DMS Terminals	1	0
1517	0.042394869	0	0	0	0	0	0	0	0	0	0	1	DMS Terminals	1	0
1518	0.015660932	0	0	0	0	0	0	0	0	0	0	1	DMS Terminals	1	0
1519	-0.011287121	0	0	0	0	0	0	0	0	0	0	1	DMS Terminals	1	0
1520	-0.016184902	0	0	0	0	0	0	0	0	0	0	1	DMS Terminals	1	0
1521	-0.008572022	0	0	0	0	0	0	0	0	0	0	1	DMS Terminals	1	0
1522	-0.014492216	0	0	0	0	0	0	0	0	0	0	1	DMS Terminals	1	0
1523	0.003016041	0	0	0	0	0	0	0	0	0	0	1	DMS Terminals	1	0
1524	0.021274688	0	0	0	0	0	0	0	0	0	0	1	DMS Terminals	1	0
1525	0.021172761	0	0	0	0	0	0	0	0	0	0	1	DMS Terminals	1	0
1526	0.026547718	0	0	0	0	0	0	0	0	0	0	1	DMS Terminals	1	0
1527	0.017039958	0	0	0	0	0	0	0	0	0	0	1	DMS Terminals	1	0
1528	0.021426026	0	0	0	0	0	0	0	0	0	0	1	DMS Terminals	1	0
1529	0.002077271	0	0	0	0	0	0	0	0	0	0	1	DMS Terminals	1	0
1530	-0.01208139	0	0	0	0	0	0	0	0	0	0	1	DMS Terminals	1	0
1531	-0.021557043	0	0	0	0	0	0	0	0	0	0	1	DMS Terminals	1	0
1532	-0.017207316	0	0	0	0	0	0	0	0	0	0	1	DMS Terminals	1	0
1533	-0.022273923	0	0	0	0	0	0	0	0	0	0	1	DMS Terminals	1	0
1534	-0.013512219	0	0	0	0	0	0	0	0	0	0	1	DMS Terminals	1	0
1535	-0.013120207	0	0	0	0	0	0	0	0	0	0	1	DMS Terminals	1	0
1536	-0.018468011	0	0	0	0	0	0	0	0	0	0	1	DMS Terminals	1	0
1537	-0.032821531	0	0	0	0	0	0	0	0	0	0	1	DMS Terminals	1	0
1538	-0.028877546	0	0	0	0	0	0	0	0	0	0	1	DMS Terminals	1	0
1539	-0.032815666	0	0	0	0	0	0	0	0	0	0	1	DMS Terminals	1	0
1540	0.016737168	0	0	0	0	0	0	0	0	0	0	1	DMS Terminals	1	0
1541	0.052666671	0	0	0	0	0	0	0	0	0	0	1	DMS Terminals	1	0
1542	0.061855037	0	0	0	0	0	0	0	0	0	0	1	DMS Terminals	1	0
1543	0.080390187	0	0	0	0	0	0	0	0	0	0	1	DMS Terminals	1	0
1544	0.066275663	0	0	0	0	0	0	0	0	0	0	1	DMS Terminals	1	0
1545	0.033647812	0	0	0	0	0	0	0	0	0	0	1	DMS Terminals	1	0
1546	-0.003857634	0	0	0	0	0	0	0	0	0	0	1	DMS Terminals	1	0
1547	-0.020329893	0	0	0	0	0	0	0	0	0	0	1	DMS Terminals	1	0
1548	-0.020010749	0	0	0	0	0	0	0	0	0	0	1	DMS Terminals	1	0
1549	-0.02604598	0	0	0	0	0	0	0	0	0	0	1	DMS Terminals	1	0
1550	-0.007476749	0	0	0	0	0	0	0	0	0	0	1	DMS Terminals	1	0
1551	0.026176369	0	0	0	0	0	0	0	0	0	0	1	DMS Terminals	1	0
1552	0.022571423	0	0	0	0	0	0	0	0	0	0	1	DMS Terminals	1	0
1553	0.008246352	0	0	0	0	0	0	0	0	0	0	1	DMS Terminals	1	0
1554	-0.013496341	0	0	0	0	0	0	0	0	0	0	1	DMS Terminals	1	0
1555	-0.019297341	0	0	0	0	0	0	0	0	0	0	1	DMS Terminals	1	0
1556	-0.023889702	0	0	0	0	0	0	0	0	0	0	1	DMS Terminals	1	0
1557	-0.013601873	0	0	0	0	0	0	0	0	0	0	1	DMS Terminals	1	0
1558	-0.008506936	0	0	0	0	0	0	0	0	0	0	1	DMS Terminals	1	0
1559	0.000184509	0	0	0	0	0	0	0	0	0	0	1	DMS Terminals	1	0
1560	-0.008913653	0	0	0	0	0	0	0	0	0	0	1	DMS Terminals	1	0
1561	-0.007814333	0	0	0	0	0	0	0	0	0	0	1	DMS Terminals	1	0
1562	-0.021195611	0	0	0	0	0	0	0	0	0	0	1	DMS Terminals	1	0
1563	-0.025544483	0	0	0	0	0	0	0	0	0	0	1	DMS Terminals	1	0
1564	-0.020818066	0	0	0	0	0	0	0	0	0	0	1	DMS Terminals	1	0
1565	-0.024578878	0	0	0	0	0	0	0	0	0	0	1	DMS Terminals	1	0
1566	-0.011514242	0	0	0	0	0	0	0	0	0	0	1	DMS Terminals	1	0
1567	-0.028448223	0	0	0	0	0	0	0	0	0	0	1	DMS Terminals	1	0
1568	-0.039569677	0	0	0	0	0	0	0	0	0	0	1	DMS Terminals	1	0
1569	-0.04459978	0	0	0	0	0	0	0	0	0	0	1	DMS Terminals	1	0
1570	-0.044849262	0	0	0	0	0	0	0	0	0	0	1	DMS Terminals	1	0
1571	-0.050299587	0	0	0	0	0	0	0	0	0	0	1	DMS Terminals	1	0
1572	-0.052639331	0	0	0	0	0	0	0	0	0	0	1	DMS Terminals	1	0
1573	-0.042803919	0	0	0	0	0	0	0	0	0	0	1	DMS Terminals	1	0
1574	-0.046320077	0	0	0	0	0	0	0	0	0	0	1	DMS Terminals	1	0
1575	-0.042588498	0	0	0	0	0	0	0	0	0	0	1	DMS Terminals	1	0
1576	-0.034236152	0	0	0	0	0	0	0	0	0	0	1	DMS Terminals	1	0
1577	-0.025092659	0	0	0	0	0	0	0	0	0	0	1	DMS Terminals	1	0
1578	-0.000565327	0	0	0	0	0	0	0	0	0	0	1	DMS Terminals	1	0
1579	0.029270565	0	0	0	0	0	0	0	0	0	0	1	DMS Terminals	1	0
1580	0.030019966	0	0	0	0	0	0	0	0	0	0	1	DMS Terminals	1	0
1581	0.011960905	0	0	0	0	0	0	0	0	0	0	1	DMS Terminals	1	0
1582	0.020831605	0	0	0	0	0	0	0	0	0	0	1	DMS Terminals	1	0
1583	0.042471396	0	0	0	0	0	0	0	0	0	0	1	DMS Terminals	1	0
1584	0.047552641	0	0	0	0	0	0	0	0	0	0	1	DMS Terminals	1	0
1585	0.014806826	0	0	0	0	0	0	0	0	0	0	1	DMS Terminals	1	0
1586	-0.008414599	0	0	0	0	0	0	0	0	0	0	1	DMS Terminals	1	0
1587	-0.026146407	0	0	0	0	0	0	0	0	0	0	1	DMS Terminals	1	0
1588	-0.025981818	0	0	0	0	0	0	0	0	0	0	1	DMS Terminals	1	0
1589	-0.016719239	0	0	0	0	0	0	0	0	0	0	1	DMS Terminals	1	0
1590	0.00207465	0	0	0	0	0	0	0	0	0	0	1	DMS Terminals	1	0
1591	-0.006012227	0	0	0	0	0	0	0	0	0	0	1	DMS Terminals	1	0
1592	0.003881692	0	0	0	0	0	0	0	0	0	0	1	DMS Terminals	1	0
1593	-0.00560274	0	0	0	0	0	0	0	0	0	0	1	DMS Terminals	1	0
1594	-0.005262952	0	0	0	0	0	0	0	0	0	0	1	DMS Terminals	1	0
1595	-0.013756676	0	0	0	0	0	0	0	0	0	0	1	DMS Terminals	1	0
1596	-0.023612036	0	0	0	0	0	0	0	0	0	0	1	DMS Terminals	1	0
1597	-0.028485903	0	0	0	0	0	0	0	0	0	0	1	DMS Terminals	1	0
1598	-0.033803306	0	0	0	0	0	0	0	0	0	0	1	DMS Terminals	1	0
1599	-0.021102242	0	0	0	0	0	0	0	0	0	0	1	DMS Terminals	1	0
1600	0.011334219	0	0	0	0	0	0	0	0	0	0	1	DMS Terminals	1	0
1601	0.019431395	0	0	0	0	0	0	0	0	0	0	1	DMS Terminals	1	0
1602	0.028489393	0	0	0	0	0	0	0	0	0	0	1	DMS Terminals	1	0
1603	0.043040896	0	0	0	0	0	0	0	0	0	0	1	DMS Terminals	1	0
1604	0.056109959	0	0	0	0	0	0	0	0	0	0	1	DMS Terminals	1	0
1605	0.061210336	0	0	0	0	0	0	0	0	0	0	1	DMS Terminals	1	0
1606	0.076822892	0	0	0	0	0	0	0	0	0	0	1	DMS Terminals	1	0
1607	0.073657654	0	0	0	0	0	0	0	0	0	0	1	DMS Terminals	1	0
1608	0.036935476	0	0	0	0	0	0	0	0	0	0	1	DMS Terminals	1	0
1609	0.007994345	0	0	0	0	0	0	0	0	0	0	1	DMS Terminals	1	0
1610	-0.006502252	0	0	0	0	0	0	0	0	0	0	1	DMS Terminals	1	0
1611	-0.015821725	0	0	0	0	0	0	0	0	0	0	1	DMS Terminals	1	0
1612	-0.010470196	0	0	0	0	0	0	0	0	0	0	1	DMS Terminals	1	0
1613	-0.005744872	0	0	0	0	0	0	0	0	0	0	1	DMS Terminals	1	0
1614	-0.010114515	0	0	0	0	0	0	0	0	0	0	1	DMS Terminals	1	0
1615	-0.024432827	0	0	0	0	0	0	0	0	0	0	1	DMS Terminals	1	0
1616	-0.004899685	0	0	0	0	0	0	0	0	0	0	1	DMS Terminals	1	0
1617	0.004198657	0	0	0	0	0	0	0	0	0	0	1	DMS Terminals	1	0
1618	0.015586046	0	0	0	0	0	0	0	0	0	0	1	DMS Terminals	1	0
1619	0.023587647	0	0	0	0	0	0	0	0	0	0	1	DMS Terminals	1	0
1620	0.027861727	0	0	0	0	0	0	0	0	0	0	1	DMS Terminals	1	0
1621	0.014466122	0	0	0	0	0	0	0	0	0	0	1	DMS Terminals	1	0
1622	-0.012055701	0	0	0	0	0	0	0	0	0	0	1	DMS Terminals	1	0
1623	-0.031203732	0	0	0	0	0	0	0	0	0	0	1	DMS Terminals	1	0
1624	-0.03580526	0	0	0	0	0	0	0	0	0	0	1	DMS Terminals	1	0
1625	-0.031199263	0	0	0	0	0	0	0	0	0	0	1	DMS Terminals	1	0
1626	-0.031603747	0	0	0	0	0	0	0	0	0	0	1	DMS Terminals	1	0
1627	-0.026713016	0	0	0	0	0	0	0	0	0	0	1	DMS Terminals	1	0
1628	-0.03574437	0	0	0	0	0	0	0	0	0	0	1	DMS Terminals	1	0
1629	-0.031001509	0	0	0	0	0	0	0	0	0	0	1	DMS Terminals	1	0
1630	-0.031966296	0	0	0	0	0	0	0	0	0	0	1	DMS Terminals	1	0
1631	-0.028002246	0	0	0	0	0	0	0	0	0	0	1	DMS Terminals	1	0
1632	-0.023141027	0	0	0	0	0	0	0	0	0	0	1	DMS Terminals	1	0
1633	-0.026532935	0	0	0	0	0	0	0	0	0	0	1	DMS Terminals	1	0
1634	-0.022246912	0	0	0	0	0	0	0	0	0	0	1	DMS Terminals	1	0
1635	-0.026369906	0	0	0	0	0	0	0	0	0	0	1	DMS Terminals	1	0
1636	-0.011998702	0	0	0	0	0	0	0	0	0	0	1	DMS Terminals	1	0
1637	-0.012603891	0	0	0	0	0	0	0	0	0	0	1	DMS Terminals	1	0
1638	0.000969293	0	0	0	0	0	0	0	0	0	0	1	DMS Terminals	1	0
1639	0.029840431	0	0	0	0	0	0	0	0	0	0	1	DMS Terminals	1	0
1640	0.067731405	0	0	0	0	0	0	0	0	0	0	1	DMS Terminals	1	0
1641	0.094048537	0	0	0	0	0	0	0	0	0	0	1	DMS Terminals	1	0
1642	0.080482714	0	0	0	0	0	0	0	0	0	0	1	DMS Terminals	1	0
1643	0.023315008	0	0	0	0	0	0	0	0	0	0	1	DMS Terminals	1	0
1644	0.003841614	0	0	0	0	0	0	0	0	0	0	1	DMS Terminals	1	0
1645	-0.013543128	0	0	0	0	0	0	0	0	0	0	1	DMS Terminals	1	0
1646	-0.016101467	0	0	0	0	0	0	0	0	0	0	1	DMS Terminals	1	0
1647	-0.016551916	0	0	0	0	0	0	0	0	0	0	1	DMS Terminals	1	0
1648	-0.038686679	0	0	0	0	0	0	0	0	0	0	1	DMS Terminals	1	0
1649	-0.032938147	0	0	0	0	0	0	0	0	0	0	1	DMS Terminals	1	0
1650	-0.04251596	0	0	0	0	0	0	0	0	0	0	1	DMS Terminals	1	0
1651	-0.036330295	0	0	0	0	0	0	0	0	0	0	1	DMS Terminals	1	0
1652	-0.012594291	0	0	0	0	0	0	0	0	0	0	1	DMS Terminals	1	0
1653	-0.009387804	0	0	0	0	0	0	0	0	0	0	1	DMS Terminals	1	0
1654	-0.020156918	0	0	0	0	0	0	0	0	0	0	1	DMS Terminals	1	0
1655	-0.025975547	0	0	0	0	0	0	0	0	0	0	1	DMS Terminals	1	0
1656	-0.00044692	0	0	0	0	0	0	0	0	0	0	1	DMS Terminals	1	0
1657	0.018503583	0	0	0	0	0	0	0	0	0	0	1	DMS Terminals	1	0
1658	0.03821448	0	1	0	0	0	0	0	0	0	0	1	DMS Terminals	1	0
1659	0.035705939	0	0	0	0	0	0	0	0	0	0	1	DMS Terminals	1	0
1660	0.035976144	0	0	0	0	0	0	0	0	0	0	1	DMS Terminals	1	0
1661	0.063909495	0	0	0	0	0	0	0	0	0	0	1	DMS Terminals	1	0
1662	0.072642537	0	0	0	0	0	0	0	0	0	0	1	DMS Terminals	1	0
1663	0.082181323	0	0	0	0	0	0	0	0	0	0	1	DMS Terminals	1	0
1664	0.054299391	0	0	0	0	0	0	0	0	0	0	1	DMS Terminals	1	0
1665	0.027007395	0	0	0	0	0	0	0	0	0	0	1	DMS Terminals	1	0
1666	0.011963667	0	0	1	0	0	0	0	0	0	0	1	DMS Terminals	1	0
1667	-0.010467295	0	0	0	1	0	0	0	0	0	0	1	DMS Terminals	1	0
1668	-0.015621141	0	0	0	0	0	0	0	0	0	0	1	DMS Terminals	1	0
1669	-0.015473857	0	0	0	0	0	0	0	0	0	0	1	DMS Terminals	1	0
1670	-0.005729676	0	0	0	0	0	0	0	0	0	0	1	DMS Terminals	1	0
1671	0.017973599	0	0	0	0	0	0	0	0	0	0	1	DMS Terminals	1	0
1672	0.041639363	0	0	0	0	0	0	0	0	0	0	1	DMS Terminals	1	0
1673	0.080751346	0	0	0	0	0	0	0	0	0	0	1	DMS Terminals	1	0
1674	0.072160814	0	0	0	0	0	0	0	0	0	0	1	DMS Terminals	1	0
1675	0.067237039	0	0	0	0	0	0	0	0	0	0	1	DMS Terminals	1	0
1676	0.024919617	0	0	0	0	0	0	0	0	0	0	1	DMS Terminals	1	0
1677	0.01107644	0	0	0	0	0	0	0	0	0	0	1	DMS Terminals	1	0
1678	0.015919236	0	0	0	0	0	0	0	0	0	0	1	DMS Terminals	1	0
1679	0.034415938	0	0	0	0	0	0	0	0	0	0	1	DMS Terminals	1	0
1680	0.043176657	0	0	0	0	0	0	0	0	0	0	1	DMS Terminals	1	0
1681	0.036970645	0	0	0	0	0	0	0	0	0	0	1	DMS Terminals	1	0
1682	0.027146942	0	0	0	0	0	0	0	0	0	0	1	DMS Terminals	1	0
1683	0.018395578	0	0	0	0	0	0	0	0	0	0	1	DMS Terminals	1	0
1684	0.00876061	0	0	0	0	0	0	0	0	0	0	1	DMS Terminals	1	0
1685	0.02111423	0	0	0	0	0	0	0	0	0	0	1	DMS Terminals	1	0
1686	0.018574465	0	0	0	0	0	0	0	0	0	0	1	DMS Terminals	1	0
1687	0.022391704	0	0	0	0	0	0	0	0	0	0	1	DMS Terminals	1	0
1688	0.029303542	0	0	0	0	0	1	0	0	0	0	1	DMS Terminals	1	1
1689	0.022060596	0	0	0	0	0	0	0	0	0	0	1	DMS Terminals	1	0
1690	0.018569295	0	0	0	0	0	0	0	0	0	0	1	DMS Terminals	1	0
1691	0.027828676	0	0	0	0	0	0	1	0	0	0	1	DMS Terminals	1	0
1692	0.045457148	0	0	0	0	0	0	0	0	0	0	1	DMS Terminals	1	0
1693	0.050649026	0	0	0	0	0	0	0	0	0	0	1	DMS Terminals	1	0
1694	0.040548211	0	0	0	0	0	0	0	0	0	0	1	DMS Terminals	1	0
1695	0.036168635	0	0	0	0	0	0	0	0	0	0	1	DMS Terminals	1	0
1696	0.016946937	0	0	0	0	0	0	0	0	0	0	1	DMS Terminals	1	0
1697	-0.00641934	0	0	0	0	0	0	0	0	0	0	1	DMS Terminals	1	0
1698	-0.016110436	0	0	0	0	0	0	0	0	0	0	1	DMS Terminals	1	0
1699	-0.025152278	0	0	0	0	0	0	0	0	0	0	1	DMS Terminals	1	0
1700	-0.032865213	0	0	0	0	0	0	0	0	0	0	1	DMS Terminals	1	0
1701	-0.037323639	0	0	0	0	0	0	0	0	0	0	1	DMS Terminals	1	0
1702	-0.028861276	0	0	0	0	0	0	0	0	0	0	1	DMS Terminals	1	0
1703	-0.015606539	0	0	0	0	0	0	0	0	0	0	1	DMS Terminals	1	0
1704	-0.016138022	0	0	0	0	0	0	0	0	0	0	1	DMS Terminals	1	0
1705	-0.021985491	0	0	0	0	0	0	0	0	0	0	1	DMS Terminals	1	0
1706	0.015753098	0	0	0	0	0	0	0	0	0	0	1	DMS Terminals	1	0
1707	0.039962344	0	0	0	0	0	0	0	0	0	0	1	DMS Terminals	1	0
1708	0.03388018	0	0	0	0	0	0	0	0	0	0	1	DMS Terminals	1	0
1709	0.032664068	0	0	0	0	0	0	0	0	0	0	1	DMS Terminals	1	0
1710	0.019448755	0	0	0	0	0	0	0	0	1	0	1	DMS Terminals	1	0
1711	0.020948253	0	0	0	0	0	0	0	0	0	0	1	DMS Terminals	1	0
1712	0.039536778	0	0	0	0	0	0	0	0	0	0	1	DMS Terminals	1	0
1713	0.05315502	0	0	0	0	0	0	0	0	0	0	1	DMS Terminals	1	0
1714	0.03995085	0	0	0	0	0	0	0	0	0	0	1	DMS Terminals	1	0
1715	0.03220359	0	0	0	0	0	0	0	0	0	0	1	DMS Terminals	1	0
1716	0.023754869	0	0	0	0	0	0	0	0	0	0	1	DMS Terminals	1	0
1717	0.015571077	0	0	0	0	0	0	0	0	0	0	1	DMS Terminals	1	0
1718	-0.003764499	0	0	0	0	0	0	0	0	0	0	1	DMS Terminals	1	0
1719	-0.01293756	0	0	0	0	0	0	0	0	0	0	1	DMS Terminals	1	0
1720	-0.019354166	0	0	0	0	0	0	0	0	0	0	1	DMS Terminals	1	0
1721	-0.024862489	0	0	0	0	0	0	0	0	0	0	1	DMS Terminals	1	0
1722	-0.025555237	0	0	0	0	0	0	0	0	0	0	1	DMS Terminals	1	0
1723	-0.012036533	0	0	0	0	0	0	0	0	0	0	1	DMS Terminals	1	0
1724	-0.021940072	0	0	0	0	0	0	0	0	0	0	1	DMS Terminals	1	0
1725	-0.025113637	0	0	0	0	0	0	0	0	0	0	1	DMS Terminals	1	0
1726	-0.008776587	0	0	0	0	0	0	0	0	0	0	1	DMS Terminals	1	0
1727	0.005406606	0	0	0	0	0	0	0	0	0	0	1	DMS Terminals	1	0
1728	0.009883856	0	0	0	0	0	0	0	0	0	0	1	DMS Terminals	1	0
1729	0.014379815	0	0	0	0	0	0	0	0	0	0	1	DMS Terminals	1	0
1730	-0.004002271	0	0	0	0	0	0	0	0	0	0	1	DMS Terminals	1	0
1731	-0.013046195	0	0	0	0	0	0	0	0	0	0	1	DMS Terminals	1	0
1732	-0.026836484	0	0	0	0	0	0	0	0	0	0	1	DMS Terminals	1	0
1733	-0.022015814	0	0	0	0	0	0	0	0	0	0	1	DMS Terminals	1	0
1734	-0.013760763	0	0	0	0	0	0	0	0	0	0	1	DMS Terminals	1	0
1735	-0.021517192	0	0	0	0	0	0	0	0	0	0	1	DMS Terminals	1	0
1736	-0.015536316	0	0	0	0	0	0	0	0	0	0	1	DMS Terminals	1	0
1737	-0.010507616	0	0	0	0	0	0	0	0	0	0	1	DMS Terminals	1	0
1738	-0.020020683	0	0	0	0	0	0	0	0	0	0	1	DMS Terminals	1	0
1739	-0.01936404	0	0	0	0	0	0	0	0	0	0	1	DMS Terminals	1	0
1740	-0.014975366	0	0	0	0	0	0	0	0	0	0	1	DMS Terminals	1	0
1741	-0.005160433	0	0	0	0	0	0	0	0	0	0	1	DMS Terminals	1	0
1742	0.01133573	0	0	0	0	0	0	0	0	0	0	1	DMS Terminals	1	0
1743	0.017894642	0	0	0	0	0	0	0	0	0	0	1	DMS Terminals	1	0
1744	0.01023161	0	0	0	0	0	0	0	0	0	0	1	DMS Terminals	1	0
1745	-0.007772763	0	0	0	0	0	0	0	0	0	0	1	DMS Terminals	1	0
1746	-0.030583029	0	0	0	0	0	0	0	0	0	0	1	DMS Terminals	1	0
1747	-0.033906136	0	0	0	0	0	0	0	0	0	0	1	DMS Terminals	1	0
1748	-0.024775684	0	0	0	0	0	0	0	0	0	0	1	DMS Terminals	1	0
1749	-0.020219481	0	0	0	0	0	0	0	0	0	0	1	DMS Terminals	1	0
1750	-0.023724469	0	0	0	0	0	0	0	0	0	0	1	DMS Terminals	1	0
1751	-0.028057704	0	0	0	0	0	0	0	0	0	0	1	DMS Terminals	1	0
1752	-0.013543068	0	0	0	0	0	0	0	0	0	0	1	DMS Terminals	1	0
1753	-0.01182659	0	0	0	0	0	0	0	0	0	0	1	DMS Terminals	1	0
1754	-0.002736472	0	0	0	0	0	0	0	0	0	0	1	DMS Terminals	1	0
1755	-0.007300361	0	0	0	0	0	0	0	0	0	0	1	DMS Terminals	1	0
1756	-0.002841252	0	0	0	0	0	0	0	0	0	0	1	DMS Terminals	1	0
1757	0.02593127	0	0	0	0	0	0	0	0	0	0	1	DMS Terminals	1	0
1758	0.016586846	0	0	0	0	0	0	0	0	0	0	1	DMS Terminals	1	0
1759	0.024987203	0	0	0	0	0	0	0	0	0	0	1	DMS Terminals	1	0
1760	0.046962715	0	0	0	0	0	0	0	0	0	0	1	DMS Terminals	1	0
1761	0.026229344	0	0	0	0	0	0	0	0	0	0	1	DMS Terminals	1	0
1762	0.019469168	0	0	0	0	0	0	0	0	0	0	1	DMS Terminals	1	0
1763	-0.00022976	0	0	0	0	0	0	0	0	0	0	1	DMS Terminals	1	0
1764	0.008539948	0	0	0	0	0	0	0	0	0	0	1	DMS Terminals	1	0
1765	-0.002924897	0	0	0	0	0	0	0	0	0	0	1	DMS Terminals	1	0
1766	-0.003176501	0	0	0	0	0	0	0	0	0	0	1	DMS Terminals	1	0
1767	-0.016252514	0	0	0	0	0	0	0	0	0	0	1	DMS Terminals	1	0
1768	-0.002194963	0	0	0	0	0	0	0	0	0	0	1	DMS Terminals	1	0
1769	-0.001629901	0	0	0	0	0	0	0	0	0	0	1	DMS Terminals	1	0
1770	-0.010329737	0	0	0	0	0	0	0	0	0	0	1	DMS Terminals	1	0
1771	-0.013783952	0	0	0	0	0	0	0	0	0	0	1	DMS Terminals	1	0
1772	-0.017770147	0	0	0	0	0	0	0	0	0	0	1	DMS Terminals	1	0
1773	-0.013005016	0	0	0	0	0	0	0	0	0	0	1	DMS Terminals	1	0
1774	-0.00434681	0	0	0	0	0	0	0	0	0	0	1	DMS Terminals	1	0
1775	-0.021538015	0	0	0	0	0	0	0	0	0	0	1	DMS Terminals	1	0
1776	-0.031543322	0	0	0	0	0	0	0	0	0	0	1	DMS Terminals	1	0
1777	-0.042482129	0	0	0	0	0	0	0	0	0	0	1	DMS Terminals	1	0
1778	-0.040990753	0	0	0	0	0	0	0	0	0	0	1	DMS Terminals	1	0
1779	-0.039305703	0	0	0	0	0	0	0	0	0	0	1	DMS Terminals	1	0
1780	-0.042867462	0	0	0	0	0	0	0	0	0	0	1	DMS Terminals	1	0
1781	-0.03465198	0	0	0	0	0	0	0	0	0	0	1	DMS Terminals	1	0
1782	-0.021219064	0	0	0	0	0	0	0	0	0	0	1	DMS Terminals	1	0
1783	-0.012107457	0	0	0	0	0	0	0	0	0	0	1	DMS Terminals	1	0
1784	-0.022025887	0	0	0	0	0	0	0	0	0	0	1	DMS Terminals	1	0
1785	-0.026008117	0	0	0	0	0	0	0	0	0	0	1	DMS Terminals	1	0
1786	-0.024985169	0	0	0	0	0	0	0	0	0	0	1	DMS Terminals	1	0
1787	-0.025591659	0	0	0	0	0	0	0	0	0	0	1	DMS Terminals	1	0
1788	-0.021218376	0	0	0	0	0	0	0	0	0	0	1	DMS Terminals	1	0
1789	0.011721308	0	0	0	0	0	0	0	0	0	0	1	DMS Terminals	1	0
1790	0.006567078	0	0	0	0	0	0	0	0	0	0	1	DMS Terminals	1	0
1791	-0.006797186	0	0	0	0	0	0	0	0	0	0	1	DMS Terminals	1	0
1792	-0.020055306	0	0	0	0	0	0	0	0	0	0	1	DMS Terminals	1	0
1793	-0.020771738	0	0	0	0	0	0	0	0	0	0	1	DMS Terminals	1	0
1794	-0.017632788	0	0	0	0	0	0	0	0	0	0	1	DMS Terminals	1	0
1795	-0.018622999	0	0	0	0	0	0	0	0	0	0	1	DMS Terminals	1	0
1796	-0.018398381	0	0	0	0	0	0	0	0	0	0	1	DMS Terminals	1	0
1797	-0.024325733	0	0	0	0	0	0	0	0	0	0	1	DMS Terminals	1	0
1798	-0.025852569	0	0	0	0	0	0	0	0	0	0	1	DMS Terminals	1	0
1799	-0.034783599	0	0	0	0	0	0	0	0	0	0	1	DMS Terminals	1	0
1800	-0.024538187	0	0	0	0	0	0	0	0	0	0	1	DMS Terminals	1	0
1801	-0.013323855	0	0	0	0	0	0	0	0	0	0	1	DMS Terminals	1	0
1802	-0.019969487	0	0	0	0	0	0	0	0	0	0	1	DMS Terminals	1	0
1803	-0.008046951	0	0	0	0	0	0	0	0	0	0	1	DMS Terminals	1	0
1804	-0.006965272	0	0	0	0	0	0	0	0	0	0	1	DMS Terminals	1	0
1805	0.002161027	0	0	0	0	0	0	0	0	0	0	1	DMS Terminals	1	0
1806	0.012708182	0	0	0	0	0	0	0	0	0	0	1	DMS Terminals	1	0
1807	0.042082511	0	0	0	0	0	0	0	0	0	0	1	DMS Terminals	1	0
1808	0.051380175	0	0	0	0	0	0	0	0	0	0	1	DMS Terminals	1	0
1809	0.040983755	0	0	0	0	0	0	0	0	0	0	1	DMS Terminals	1	0
1810	0.040777975	0	0	0	0	0	0	0	0	0	0	1	DMS Terminals	1	0
1811	0.034965794	0	0	0	0	0	0	0	0	0	0	1	DMS Terminals	1	0
1812	0.020369718	0	0	0	0	0	0	0	0	0	0	1	DMS Terminals	1	0
1813	-0.00817599	0	0	0	0	0	0	0	0	0	0	1	DMS Terminals	1	0
1814	-0.013991877	0	0	0	0	0	0	0	0	0	0	1	DMS Terminals	1	0
1815	0.013030236	0	0	0	0	0	0	0	0	0	0	1	DMS Terminals	1	0
1816	0.031195749	0	0	0	0	0	0	0	0	0	0	1	DMS Terminals	1	0
1817	0.017176571	0	0	0	0	0	0	0	0	0	0	1	DMS Terminals	1	0
1818	-0.005949919	0	0	0	0	0	0	0	0	0	0	1	DMS Terminals	1	0
1819	-0.015697302	0	0	0	0	0	0	0	0	0	0	1	DMS Terminals	1	0
1820	-0.014608742	0	0	0	0	0	0	0	0	0	0	1	DMS Terminals	1	0
1821	-0.027836149	0	0	0	0	0	0	0	0	0	0	1	DMS Terminals	1	0
1822	-0.013323975	0	0	0	0	0	0	0	0	0	0	1	DMS Terminals	1	0
1823	-0.003443052	0	0	0	0	0	0	0	0	0	0	1	DMS Terminals	1	0
1824	-0.007888052	0	0	0	0	0	0	0	0	0	0	1	DMS Terminals	1	0
1825	-0.018612306	0	0	0	0	0	0	0	0	0	0	1	DMS Terminals	1	0
1826	0.000715594	0	0	0	0	0	0	0	0	0	0	1	DMS Terminals	1	0
1827	0.01160678	0	0	0	0	0	0	0	0	0	0	1	DMS Terminals	1	0
1828	-0.006656755	0	0	0	0	0	0	0	0	0	0	1	DMS Terminals	1	0
1829	-0.016957901	0	0	0	0	0	0	0	0	0	0	1	DMS Terminals	1	0
1830	-0.012841498	0	0	0	0	0	0	0	0	0	0	1	DMS Terminals	1	0
1831	-0.014097163	0	0	0	0	0	0	0	0	0	0	1	DMS Terminals	1	0
1832	-0.008620374	0	0	0	0	0	0	0	0	0	0	1	DMS Terminals	1	0
1833	-0.009663267	0	0	0	0	0	0	0	0	0	0	1	DMS Terminals	1	0
1834	-0.009918694	0	0	0	0	0	0	0	0	0	0	1	DMS Terminals	1	0
1835	-0.013138283	0	0	0	0	0	0	0	0	0	0	1	DMS Terminals	1	0
1836	0.014843568	0	0	0	0	0	0	0	0	0	0	1	DMS Terminals	1	0
1837	0.016574493	0	0	0	0	0	0	0	0	0	0	1	DMS Terminals	1	0
1838	-0.006505506	0	0	0	0	0	0	0	0	0	0	1	DMS Terminals	1	0
1839	-0.008206901	0	0	0	0	0	0	0	0	0	0	1	DMS Terminals	1	0
1840	-0.014281338	0	0	0	0	0	0	0	0	0	0	1	DMS Terminals	1	0
1841	-0.022053509	0	0	0	0	0	0	0	0	0	0	1	DMS Terminals	1	0
1842	-0.00684402	0	0	0	0	0	0	0	0	0	0	1	DMS Terminals	1	0
1843	-0.016600201	0	0	0	0	0	0	0	0	0	0	1	DMS Terminals	1	0
1844	-0.010670747	0	0	0	0	0	0	0	0	0	0	1	DMS Terminals	1	0
1845	-0.015269499	0	0	0	0	0	0	0	0	0	0	1	DMS Terminals	1	0
1846	-0.011228707	0	0	0	0	0	0	0	0	0	0	1	DMS Terminals	1	0
1847	-0.005493522	0	0	0	0	0	0	0	0	0	0	1	DMS Terminals	1	0
1848	8.40E-05	0	0	0	0	0	0	0	0	0	0	1	DMS Terminals	1	0
1849	-0.009193607	0	0	0	0	0	0	0	0	0	0	1	DMS Terminals	1	0
1850	-0.000243659	0	0	0	0	0	0	0	0	0	0	1	DMS Terminals	1	0
1851	-0.000924228	0	0	0	0	0	0	0	0	0	0	1	DMS Terminals	1	0
1852	0.00367171	0	0	0	0	0	0	0	0	0	0	1	DMS Terminals	1	0
1853	0.000492678	0	0	0	0	0	0	0	0	0	0	1	DMS Terminals	1	0
1854	0.018831771	0	0	0	0	0	0	0	0	0	0	1	DMS Terminals	1	0
1855	0.018818705	0	0	0	0	0	0	0	0	0	0	1	DMS Terminals	1	0
1856	0.017915681	0	0	0	0	0	0	0	0	0	0	1	DMS Terminals	1	0
1857	0.003432158	0	0	0	0	0	0	0	0	0	0	1	DMS Terminals	1	0
1858	0.004293261	0	0	0	0	0	0	0	0	0	0	1	DMS Terminals	1	0
1859	0.017546568	0	0	0	0	0	0	0	0	0	0	1	DMS Terminals	1	0
1860	0.022423519	0	0	0	0	0	0	0	0	0	0	1	DMS Terminals	1	0
1861	0.040513015	0	0	0	0	0	0	0	0	0	0	1	DMS Terminals	1	0
1862	0.08524293	0	0	0	0	0	0	0	0	0	0	1	DMS Terminals	1	0
1863	0.075064163	0	0	0	0	0	0	0	0	0	0	1	DMS Terminals	1	0
1864	0.045699215	0	0	0	0	0	0	0	0	0	0	1	DMS Terminals	1	0
1865	0.03219794	0	0	0	0	0	0	0	0	0	0	1	DMS Terminals	1	0
1866	0.016367749	0	0	0	0	0	0	0	0	0	0	1	DMS Terminals	1	0
1867	0.006860671	0	0	0	0	0	0	0	0	0	0	1	DMS Terminals	1	0
1868	-0.00098523	0	0	0	0	0	0	0	0	0	0	1	DMS Terminals	1	0
1869	-0.018860972	0	0	0	0	0	0	0	0	0	0	1	DMS Terminals	1	0
1870	-0.033444598	0	0	0	0	0	0	0	0	0	1	1	DMS Terminals	1	0
1871	-0.033549702	0	0	0	0	0	0	0	0	0	0	1	DMS Terminals	1	0
1872	-0.029008395	0	0	0	0	0	0	0	0	0	0	1	DMS Terminals	1	0
1873	-0.03412612	0	0	0	0	0	0	0	0	0	0	1	DMS Terminals	1	0
1874	-0.033066123	0	0	0	0	0	0	0	0	0	0	1	DMS Terminals	1	0
1875	-0.037216937	0	0	0	0	0	0	0	0	0	0	1	DMS Terminals	1	0
1876	-0.032600647	0	0	0	0	0	0	0	0	0	0	1	DMS Terminals	1	0
1877	-0.017077493	0	0	0	0	0	0	0	0	0	0	1	DMS Terminals	1	0
1878	-0.016023625	0	0	0	0	0	0	0	0	0	0	1	DMS Terminals	1	0
1879	-0.011520212	0	0	0	0	0	0	0	0	0	0	1	DMS Terminals	1	0
1880	-0.012376812	0	0	0	0	0	0	0	0	0	0	1	DMS Terminals	1	0
1881	-0.017943067	0	0	0	0	0	0	0	0	0	0	1	DMS Terminals	1	0
1882	-0.031642122	0	0	0	0	0	0	0	0	0	0	1	DMS Terminals	1	0
1883	-0.023066781	0	0	0	0	0	0	0	0	0	0	1	DMS Terminals	1	0
1884	-0.025192676	0	0	0	0	0	0	0	0	0	0	1	DMS Terminals	1	0
1885	-0.029479442	0	0	0	0	0	0	0	0	0	0	1	DMS Terminals	1	0
1886	-0.017780991	0	0	0	0	0	0	0	0	0	0	1	DMS Terminals	1	0
1887	-0.020903865	0	0	0	0	0	0	0	0	0	0	1	DMS Terminals	1	0
1888	-0.024899004	0	0	0	0	0	0	0	0	0	0	1	DMS Terminals	1	0
1889	-0.024637919	0	0	0	0	0	0	0	0	0	0	1	DMS Terminals	1	0
1890	-0.014613853	0	0	0	0	0	0	0	0	0	0	1	DMS Terminals	1	0
1891	-0.011695551	0	0	0	0	0	0	0	0	0	0	1	DMS Terminals	1	0
1892	-0.00721259	0	0	0	0	0	0	0	0	0	0	1	DMS Terminals	1	0
1893	-0.012257578	0	0	0	0	0	0	0	0	0	0	1	DMS Terminals	1	0
1894	-0.026971287	0	0	0	0	0	0	0	0	0	0	1	DMS Terminals	1	0
1895	-0.022520669	0	0	0	0	0	0	0	0	0	0	1	DMS Terminals	1	0
1896	-0.009472812	0	0	0	0	0	0	0	0	0	0	1	DMS Terminals	1	0
1897	-0.000843256	0	0	0	0	0	0	0	0	0	0	1	DMS Terminals	1	0
1898	-0.011557031	0	0	0	0	0	0	0	0	0	0	1	DMS Terminals	1	0
1899	-0.017272378	0	0	0	0	0	0	0	0	0	0	1	DMS Terminals	1	0
1900	0.004523599	0	0	0	0	0	0	0	0	0	0	1	DMS Terminals	1	0
1901	0.027973429	0	0	0	0	0	0	0	0	0	0	1	DMS Terminals	1	0
1902	0.054494838	0	0	0	0	0	0	0	0	0	0	1	DMS Terminals	1	0
1903	0.070811407	0	0	0	0	0	0	0	0	0	0	1	DMS Terminals	1	0
1904	0.063310191	0	0	0	0	0	0	0	0	0	0	1	DMS Terminals	1	0
1905	0.045624316	0	0	0	0	0	0	0	0	0	0	1	DMS Terminals	1	0
1906	0.033170433	0	0	0	0	0	0	0	0	0	0	1	DMS Terminals	1	0
1907	0.033116731	0	0	0	0	0	0	0	0	0	0	1	DMS Terminals	1	0
1908	0.013801929	1	0	0	0	0	0	0	0	0	0	1	DMS Terminals	1	0
1909	0.016328491	0	0	0	0	0	0	0	0	0	0	1	DMS Terminals	1	0
1910	0.008896011	0	0	0	0	0	0	0	0	0	0	1	DMS Terminals	1	0
1911	-0.005767076	0	0	0	0	0	0	0	0	0	0	1	DMS Terminals	1	0
1912	-0.025593417	0	0	0	0	0	0	0	0	0	0	1	DMS Terminals	1	0
1913	-0.041096544	0	0	0	0	0	0	0	0	0	0	1	DMS Terminals	1	0
1914	-0.042380038	0	0	0	0	0	0	0	0	0	0	1	DMS Terminals	1	0
1915	-0.032248724	0	0	0	0	0	0	0	0	0	0	1	DMS Terminals	1	0
1916	-0.016141676	0	0	0	0	0	0	0	0	0	0	1	DMS Terminals	1	0
1917	-0.016975303	0	0	0	0	0	0	0	0	0	0	1	DMS Terminals	1	0
1918	-0.009703184	0	0	0	0	0	0	0	0	0	0	1	DMS Terminals	1	0
1919	-0.005946093	0	0	0	0	0	0	0	0	0	0	1	DMS Terminals	1	0
1920	-0.011160183	0	0	0	0	0	0	0	0	0	0	1	DMS Terminals	1	0
1921	-0.006862791	0	0	0	0	0	0	0	0	0	0	1	DMS Terminals	1	0
1922	-0.009659235	0	0	0	0	0	0	0	0	0	0	1	DMS Terminals	1	0
1923	-0.017796718	0	0	0	0	0	0	0	0	0	0	1	DMS Terminals	1	0
1924	-0.023533758	0	0	0	0	0	0	0	0	0	0	1	DMS Terminals	1	0
1925	-0.027504335	0	0	0	0	0	0	0	0	0	0	1	DMS Terminals	1	0
1926	-0.027528519	0	0	0	0	0	0	0	0	0	0	1	DMS Terminals	1	0
1927	-0.013128762	0	0	0	0	0	0	0	0	0	0	1	DMS Terminals	1	0
1928	-0.005525252	0	0	0	0	0	0	0	0	0	0	1	DMS Terminals	1	0
1929	-0.00725885	0	0	0	0	0	0	0	0	0	0	1	DMS Terminals	1	0
1930	-0.01722445	0	0	0	0	0	0	0	0	0	0	1	DMS Terminals	1	0
1931	-0.016066064	0	0	0	0	0	0	0	0	0	0	1	DMS Terminals	1	0
1932	-0.014836702	0	0	0	0	0	0	0	0	0	0	1	DMS Terminals	1	0
1933	-0.009419056	0	0	0	0	0	0	0	0	0	0	1	DMS Terminals	1	0
1934	-0.027123499	0	0	0	0	0	0	0	0	0	0	1	DMS Terminals	1	0
1935	-0.020981382	0	0	0	0	0	0	0	0	0	0	1	DMS Terminals	1	0
1936	0.012388735	0	0	0	0	0	0	0	0	0	0	1	DMS Terminals	1	0
1937	0.012727397	0	0	0	0	0	0	0	0	0	0	1	DMS Terminals	1	0
1938	0.020720023	0	0	0	0	0	0	0	0	0	0	1	DMS Terminals	1	0
1939	0.004448661	0	0	0	0	0	0	0	0	0	0	1	DMS Terminals	1	0
1940	-0.017932477	0	0	0	0	0	0	0	0	0	0	1	DMS Terminals	1	0
1941	-0.017479245	0	0	0	0	0	0	0	0	0	0	1	DMS Terminals	1	0
1942	0.025336771	0	0	0	0	0	0	0	0	0	0	1	DMS Terminals	1	0
1943	0.031118923	0	0	0	0	0	0	0	0	0	0	1	DMS Terminals	1	0
1944	0.025926874	0	0	0	0	0	0	0	0	0	0	1	DMS Terminals	1	0
1945	0.053578454	0	0	0	0	0	0	0	0	0	0	1	DMS Terminals	1	0
1946	0.044363366	0	0	0	0	0	0	0	0	0	0	1	DMS Terminals	1	0
1947	0.024173947	0	0	0	0	0	0	0	0	0	0	1	DMS Terminals	1	0
1948	0.01976927	0	0	0	0	0	0	0	0	0	0	1	DMS Terminals	1	0
1949	-0.0068932	0	0	0	0	0	0	0	0	0	0	1	DMS Terminals	1	0
1950	-0.025825792	0	0	0	0	0	0	0	0	0	0	1	DMS Terminals	1	0
1951	-0.030707274	0	0	0	0	0	0	0	0	0	0	1	DMS Terminals	1	0
1952	-0.031893886	0	0	0	0	0	0	0	0	0	0	1	DMS Terminals	1	0
1953	-0.027889793	0	0	0	0	0	0	0	0	0	0	1	DMS Terminals	1	0
1954	-0.019257271	0	0	0	0	0	0	0	0	0	0	1	DMS Terminals	1	0
1955	-0.028592191	0	0	0	0	0	0	0	0	0	0	1	DMS Terminals	1	0
1956	-0.034787937	0	0	0	0	0	0	0	0	0	0	1	DMS Terminals	1	0
1957	-0.039407914	0	0	0	0	0	0	0	0	0	0	1	DMS Terminals	1	0
1958	-0.041434557	0	0	0	0	0	0	0	0	0	0	1	DMS Terminals	1	0
1959	-0.029351816	0	0	0	0	0	0	0	0	0	0	1	DMS Terminals	1	0
1960	-0.022933021	0	0	0	0	0	0	0	0	0	0	1	DMS Terminals	1	0
1961	-0.031260938	0	0	0	0	0	0	0	0	0	0	1	DMS Terminals	1	0
1962	-0.038511461	0	0	0	0	0	0	0	0	0	0	1	DMS Terminals	1	0
1963	-0.035159951	0	0	0	0	0	0	0	0	0	0	1	DMS Terminals	1	0
1964	-0.041824996	0	0	0	0	0	0	0	0	0	0	1	DMS Terminals	1	0
1965	-0.042510006	0	0	0	0	0	0	0	0	0	0	1	DMS Terminals	1	0
1966	-0.033519401	0	0	0	0	0	0	0	0	0	0	1	DMS Terminals	1	0
1967	-0.034748808	0	0	0	0	0	0	0	0	0	0	1	DMS Terminals	1	0
1968	-0.011893701	0	0	0	0	0	0	0	0	0	0	1	DMS Terminals	1	0
1969	0.020636514	0	0	0	0	0	0	0	0	0	0	1	DMS Terminals	1	0
1970	0.005565771	0	0	0	0	0	0	0	0	0	0	1	DMS Terminals	1	0
1971	0.006043618	0	0	0	0	0	0	0	0	0	0	1	DMS Terminals	1	0
1972	0.011173118	0	0	0	0	0	0	0	0	0	0	1	DMS Terminals	1	0
1973	0.007293468	0	0	0	0	0	0	0	0	0	0	1	DMS Terminals	1	0
1974	0.007345242	0	0	0	0	0	0	0	0	0	0	1	DMS Terminals	1	0
1975	0.027016025	0	0	0	0	0	0	0	0	0	0	1	DMS Terminals	1	0
1976	0.033338827	0	0	0	0	0	0	0	0	0	0	1	DMS Terminals	1	0
1977	0.039388273	0	0	0	0	0	0	0	0	0	0	1	DMS Terminals	1	0
1978	0.039978605	0	0	0	0	0	0	0	0	0	0	1	DMS Terminals	1	0
1979	0.02005403	0	0	0	0	0	0	0	0	0	0	1	DMS Terminals	1	0
1980	-0.013414796	0	0	0	0	0	0	0	0	0	0	1	DMS Terminals	1	0
1981	-0.028058739	0	0	0	0	0	0	0	0	0	0	1	DMS Terminals	1	0
1982	-0.028811636	0	0	0	0	0	0	0	0	0	0	1	DMS Terminals	1	0
1983	-0.019876341	0	0	0	0	0	0	0	0	0	0	1	DMS Terminals	1	0
1984	-0.01915358	0	0	0	0	0	0	0	0	0	0	1	DMS Terminals	1	0
1985	-0.010600695	0	0	0	0	0	0	0	0	0	0	1	DMS Terminals	1	0
1986	0.041148901	0	0	0	0	0	0	0	0	0	0	1	DMS Terminals	1	0
1987	0.065094405	0	0	0	0	0	0	0	0	0	0	1	DMS Terminals	1	0
1988	0.054527312	0	0	0	0	0	0	0	0	0	0	1	DMS Terminals	1	0
1989	0.035872269	0	0	0	0	0	0	0	0	0	0	1	DMS Terminals	1	0
1990	0.017452597	0	0	0	0	0	0	0	0	0	0	1	DMS Terminals	1	0
1991	0.008176833	0	0	0	0	0	0	0	0	0	0	1	DMS Terminals	1	0
1992	0.002649366	0	0	0	0	0	0	0	0	0	0	1	DMS Terminals	1	0
1993	0.001456608	0	0	0	0	0	0	0	0	0	0	1	DMS Terminals	1	0
1994	-0.017487527	0	0	0	0	0	0	0	0	0	0	1	DMS Terminals	1	0
1995	-0.036829448	0	0	0	0	0	0	0	0	0	0	1	DMS Terminals	1	0
1996	-0.035811591	0	0	0	0	0	0	0	0	0	0	1	DMS Terminals	1	0
1997	-0.040348494	0	0	0	0	0	0	0	0	0	0	1	DMS Terminals	1	0
1998	-0.036472153	0	0	0	0	0	0	0	0	0	0	1	DMS Terminals	1	0
[truncated: 998,000+ more rows]
