# Supplementary material for: Reward prediction error does not explain movement selectivity in DMS-projecting dopamine neurons
Source: eLife. 2019 Apr 4;8:e42992. doi: 10.7554/eLife.42992 (PMC6464606; doi:10.7554/eLife.42992)
Supplement: Source data 2. — CSV with relevant trial information for each trial across terminals and cell-bodies data. Trial information includes the recording location, recording site ID, session ID, the mouse’s choice, and whether or not the mouse was rewarded. Additional columns include the Q values for each trial (including Q value of contralateral minus ipsilateral choice and Q values of chosen minus unchosen choice) and the z-scored GCaMP signal time-locked at four important behavioral events (nose poke, lever presentation, lever press/choice, and reward). [file elife-42992-data2.csv]

	RecordLoc	RecordSiteID	SessionID	Trial	Action	Reward	Stay/Leave	Reward_last	HighProb	Q_dir_diff	Q_ch_diff	g_np	g_lp	g_choice	g_reward
0	DMS	0	1	0	Con	1			Ips		0	[ 0.60920107 0.09972639 -0.35510372 -0.42203653 -0.43382146 -1.01292449 -0.86252791 -1.11310845 -0.95127534 -0.33027967 -0.24638962 -0.5281377 -0.68036817 -0.01247284 0.48332168 0.99901006 0.93338009 0.94044935 1.67125856 1.89973767 2.14929714 1.41983322 0.70580354 0.31222044 -0.27463193 -0.40946996 -0.40561662 -0.15068349 0.4694559 1.0886139 2.11188521 1.88713454 1.75831578 0.65118184 0.28900826…	[-0.33027967 -0.24638962 -0.5281377 -0.68036817 -0.01247284 0.48332168 0.99901006 0.93338009 0.94044935 1.67125856 1.89973767 2.14929714 1.41983322 0.70580354 0.31222044 -0.27463193 -0.40946996 -0.40561662 -0.15068349 0.4694559 1.0886139 2.11188521 1.88713454 1.75831578 0.65118184 0.28900826 0.41570842 0.89963031 1.12883353 0.96646811 0.70945446 0.48049598 0.22842014 0.551623 0.48517614 0.5850450…	[ 2.11188521 1.88713454 1.75831578 0.65118184 0.28900826 0.41570842 0.89963031 1.12883353 0.96646811 0.70945446 0.48049598 0.22842014 0.551623 0.48517614 0.58504503 0.76587672 0.57638239 0.48504088 0.72729038 1.18849712 1.32433014 1.06006654 0.94548544 0.44259575 -0.16872689 -0.42227119 -0.65882932 -0.86061978 -0.9772638 -0.75586635 -0.40908794 -0.4229929 -0.57597793 0.41136182 1.04473874 0.88561…	[ 0.65118184 0.28900826 0.41570842 0.89963031 1.12883353 0.96646811 0.70945446 0.48049598 0.22842014 0.551623 0.48517614 0.58504503 0.76587672 0.57638239 0.48504088 0.72729038 1.18849712 1.32433014 1.06006654 0.94548544 0.44259575 -0.16872689 -0.42227119 -0.65882932 -0.86061978 -0.9772638 -0.75586635 -0.40908794 -0.4229929 -0.57597793 0.41136182 1.04473874 0.88561347 0.85379683 0.50804982 0.54728…
1	DMS	0	1	1	Con	0	stay	1	Ips	0	0.630858539	[ 0.24935317 0.88644946 0.54111839 0.19512491 0.08032637 0.42653636 0.70120148 1.48981388 1.99475668 1.97202278 2.18630338 2.05821652 1.49613393 0.87726363 0.7477109 0.47015979 0.86043618 0.90956294 0.83174852 0.53716061 0.23264452 -0.26069135 -0.072566 -0.59626742 0.03698215 0.50475151 0.02752985 -0.57046709 -0.80903366 -0.81391701 -0.69217262 -0.60219704 -0.47431108 -0.12679392 -0.49179121 -0.3…	[ 0.86043618 0.90956294 0.83174852 0.53716061 0.23264452 -0.26069135 -0.072566 -0.59626742 0.03698215 0.50475151 0.02752985 -0.57046709 -0.80903366 -0.81391701 -0.69217262 -0.60219704 -0.47431108 -0.12679392 -0.49179121 -0.37272903 1.24429315 1.98212247 2.50746597 2.90741626 2.00932125 1.36513458 0.36441846 -0.38039102 -0.57352693 -0.50501974 -0.68200304 -0.42069569 -0.42245762 -0.0840936 0.03356…	[ 0.60694142 0.28990002 0.27929295 0.26991853 0.16675998 0.42590913 0.8575635 0.84351627 1.35139154 1.43608357 1.40209976 1.55220399 1.47036118 1.96139686 1.84513714 1.08859592 0.31754001 0.17463527 0.0028634 0.70487527 0.81423523 0.4659095 0.32999217 0.47021135 0.10030363 -0.39117921 -0.91051599 -1.41119056 -1.16342358 -0.99408057 -0.8374622 -0.53232891 -0.79069168 -0.97060585 -1.19880818 -1.298…	[ 0.28990002 0.27929295 0.26991853 0.16675998 0.42590913 0.8575635 0.84351627 1.35139154 1.43608357 1.40209976 1.55220399 1.47036118 1.96139686 1.84513714 1.08859592 0.31754001 0.17463527 0.0028634 0.70487527 0.81423523 0.4659095 0.32999217 0.47021135 0.10030363 -0.39117921 -0.91051599 -1.41119056 -1.16342358 -0.99408057 -0.8374622 -0.53232891 -0.79069168 -0.97060585 -1.19880818 -1.29896464 -1.40…
2	DMS	0	1	2	Con	0	stay	0	Ips	0.630858539	0.231277531	[ 0.43089861 0.11584545 0.1952726 0.34841672 0.23363127 -0.19066942 0.40455089 0.38669313 0.27724199 0.7762112 1.05214298 1.03892356 1.06607534 0.68936917 0.24941064 0.25393274 0.25937607 0.29466179 0.28835638 -0.09476961 -0.21115408 -0.45826404 -0.42779994 -0.43408753 -0.55507477 -0.07276748 1.654285 1.65177923 1.16059757 0.126492 -0.48633759 -0.8527932 -1.09625441 -0.69390173 -0.53105425 -0.806…	[ 0.40455089 0.38669313 0.27724199 0.7762112 1.05214298 1.03892356 1.06607534 0.68936917 0.24941064 0.25393274 0.25937607 0.29466179 0.28835638 -0.09476961 -0.21115408 -0.45826404 -0.42779994 -0.43408753 -0.55507477 -0.07276748 1.654285 1.65177923 1.16059757 0.126492 -0.48633759 -0.8527932 -1.09625441 -0.69390173 -0.53105425 -0.80673297 -0.56742745 -0.07441783 0.27422554 0.17974996 0.50074326 0.9…	[ 1.16059757 0.126492 -0.48633759 -0.8527932 -1.09625441 -0.69390173 -0.53105425 -0.80673297 -0.56742745 -0.07441783 0.27422554 0.17974996 0.50074326 0.98225214 0.94380537 0.78233226 0.83708411 0.73893134 0.60637132 0.66320451 -0.32182795 -0.53473943 -0.62777503 -0.75228478 -0.84904441 -0.97125384 -0.98949712 -1.00537469 -1.23143324 -0.71865604 -0.61584995 -0.86410515 -0.90101213 -0.79212552 -0.7…	[-0.48633759 -0.8527932 -1.09625441 -0.69390173 -0.53105425 -0.80673297 -0.56742745 -0.07441783 0.27422554 0.17974996 0.50074326 0.98225214 0.94380537 0.78233226 0.83708411 0.73893134 0.60637132 0.66320451 -0.32182795 -0.53473943 -0.62777503 -0.75228478 -0.84904441 -0.97125384 -0.98949712 -1.00537469 -1.23143324 -0.71865604 -0.61584995 -0.86410515 -0.90101213 -0.79212552 -0.77942484 -0.87401022 -…
3	DMS	0	1	3	Con	0	stay	0	Ips	0.231277531	0.085799516	[ 0.24097197 0.61742871 0.39211373 0.265267 0.41705304 0.55005947 0.70424546 0.58747563 0.35902099 0.47759768 0.84638883 0.94696267 0.54690667 0.04896461 -0.35534796 -0.45639385 -0.32725484 -0.38244249 -0.08439277 0.14676074 -0.16311335 -0.05421907 -0.07539657 1.14882825 1.87424883 1.13878115 0.51387152 -0.33462785 -0.52250574 -0.77906688 -0.67066523 -0.55351407 -0.18618546 -0.57463668 -0.0583023…	[ 0.41705304 0.55005947 0.70424546 0.58747563 0.35902099 0.47759768 0.84638883 0.94696267 0.54690667 0.04896461 -0.35534796 -0.45639385 -0.32725484 -0.38244249 -0.08439277 0.14676074 -0.16311335 -0.05421907 -0.07539657 1.14882825 1.87424883 1.13878115 0.51387152 -0.33462785 -0.52250574 -0.77906688 -0.67066523 -0.55351407 -0.18618546 -0.57463668 -0.05830236 -0.19950105 0.29782793 0.07696975 -0.052…	[ 1.14882825 1.87424883 1.13878115 0.51387152 -0.33462785 -0.52250574 -0.77906688 -0.67066523 -0.55351407 -0.18618546 -0.57463668 -0.05830236 -0.19950105 0.29782793 0.07696975 -0.05288889 -0.05630225 -0.43464612 -0.6861691 -0.67658068 -0.8042634 -0.53908817 -0.54194393 -0.66508169 -0.75124926 -0.83077635 -1.04014427 -1.07131829 -1.23724175 -0.98539838 -0.37318506 -0.20998199 -0.03887371 -0.313297…	[ 0.51387152 -0.33462785 -0.52250574 -0.77906688 -0.67066523 -0.55351407 -0.18618546 -0.57463668 -0.05830236 -0.19950105 0.29782793 0.07696975 -0.05288889 -0.05630225 -0.43464612 -0.6861691 -0.67658068 -0.8042634 -0.53908817 -0.54194393 -0.66508169 -0.75124926 -0.83077635 -1.04014427 -1.07131829 -1.23724175 -0.98539838 -0.37318506 -0.20998199 -0.03887371 -0.31329718 -0.56639273 -0.18465641 -0.532…
4	DMS	0	1	4	Con	0	stay	0	Ips	0.085799516	0.032192034	[ 0.60463664 0.37730082 0.54562974 0.44434481 0.06053709 0.06908743 -0.07401179 0.07146643 0.03808232 -0.22838909 -0.46981137 -0.56825546 -0.4318894 -0.19914342 -0.32351542 -0.21644796 -0.12516897 -0.24796272 -0.2641618 -0.27682957 -0.51997769 -0.21464934 -0.18616349 -0.04462578 -0.18554651 -0.44904102 -0.56337406 -0.5642816 -0.33438614 -0.48670188 -0.14010518 -0.63162739 -0.63455686 -0.48234049 …	[-0.32351542 -0.21644796 -0.12516897 -0.24796272 -0.2641618 -0.27682957 -0.51997769 -0.21464934 -0.18616349 -0.04462578 -0.18554651 -0.44904102 -0.56337406 -0.5642816 -0.33438614 -0.48670188 -0.14010518 -0.63162739 -0.63455686 -0.48234049 0.61922282 0.887543 0.37905758 -0.14987551 -0.64133821 -0.78564778 -0.8860984 -1.11663909 -0.80326764 -0.56642446 -0.2348244 -0.08284032 -0.27551597 -0.49627596…	[ 0.887543 0.37905758 -0.14987551 -0.64133821 -0.78564778 -0.8860984 -1.11663909 -0.80326764 -0.56642446 -0.2348244 -0.08284032 -0.27551597 -0.49627596 -0.62148823 -0.11321078 0.03484009 0.47696836 0.11193774 0.04441507 -0.25300118 -0.64089418 -0.64872894 -0.67024227 -0.53879932 -0.65542537 -0.79078605 -0.654632 -0.79169448 -0.68723832 -0.438445 -0.19716827 -0.18534656 0.06937237 -0.28025468 -0.3…	[-0.11321078 0.03484009 0.47696836 0.11193774 0.04441507 -0.25300118 -0.64089418 -0.64872894 -0.67024227 -0.53879932 -0.65542537 -0.79078605 -0.654632 -0.79169448 -0.68723832 -0.438445 -0.19716827 -0.18534656 0.06937237 -0.28025468 -0.36490053 -0.47034407 -0.00539999 -0.0351046 -0.4218361 -0.04514647 0.07301409 0.53577229 0.8743695 0.96589849 0.83639003 0.63602126 0.55382587 0.24608454 0.68212773…
5	DMS	0	1	5	Con	0	stay	0	Ips	0.032192034	0.012209693	[ 1.29213797 1.03885472 -0.07290037 -0.44686489 -0.55782819 -0.68206711 -0.70022147 -0.97112981 -1.08379162 -0.95252338 -0.93781172 -0.91882798 -0.64740073 -0.64478872 -0.40309926 -0.38094795 -0.17043288 -0.15694189 -0.40208925 -0.62573459 -0.78505754 -0.5551198 -0.52874187 -0.91179471 -0.77832379 -1.0506959 -0.72299114 -0.12338082 0.84847311 1.45948514 1.56430814 1.44947871 1.06630288 0.58343953…	[-1.08379162 -0.95252338 -0.93781172 -0.91882798 -0.64740073 -0.64478872 -0.40309926 -0.38094795 -0.17043288 -0.15694189 -0.40208925 -0.62573459 -0.78505754 -0.5551198 -0.52874187 -0.91179471 -0.77832379 -1.0506959 -0.72299114 -0.12338082 0.84847311 1.45948514 1.56430814 1.44947871 1.06630288 0.58343953 -0.15986071 -0.59082169 -0.75455836 -0.64001437 -0.77431606 -0.847457 -1.10000459 -1.20231473 …	[-0.78505754 -0.5551198 -0.52874187 -0.91179471 -0.77832379 -1.0506959 -0.72299114 -0.12338082 0.84847311 1.45948514 1.56430814 1.44947871 1.06630288 0.58343953 -0.15986071 -0.59082169 -0.75455836 -0.64001437 -0.77431606 -0.847457 -1.10000459 -1.20231473 -1.32548507 -1.3459057 -1.00291605 -0.81126388 -0.79678214 -0.77305679 -0.65090798 -0.5316511 -0.13319212 -0.28918964 -0.69099716 -0.54129874 -0…	[ 1.06630288 0.58343953 -0.15986071 -0.59082169 -0.75455836 -0.64001437 -0.77431606 -0.847457 -1.10000459 -1.20231473 -1.32548507 -1.3459057 -1.00291605 -0.81126388 -0.79678214 -0.77305679 -0.65090798 -0.5316511 -0.13319212 -0.28918964 -0.69099716 -0.54129874 -0.49631513 -0.63852057 -0.39655265 -0.67017182 -0.39037116 -0.02906858 0.02957339 -0.2615147 -0.17307082 -0.53224907 -0.8538669 -0.6961384…
6	DMS	0	1	6	Ips	1	leave	0	Ips	0.012209693	-0.004678988	[-0.11924228 0.26390894 0.28893632 0.40682219 0.24532818 0.28073939 0.29158354 -0.17666559 -0.18654929 -0.44676461 -0.56243076 -0.79467708 -0.66363447 -0.64869706 -0.75550971 -0.63106051 -0.75463895 -0.70215149 -0.3174203 -0.31861362 -0.48093099 -0.67734419 -0.73497879 -0.53177822 -0.17162679 -0.28523872 -0.53092575 -0.78066441 -0.77095449 -0.42816384 -0.26558162 0.62600756 1.25708487 1.51106063 …	[-0.75463895 -0.70215149 -0.3174203 -0.31861362 -0.48093099 -0.67734419 -0.73497879 -0.53177822 -0.17162679 -0.28523872 -0.53092575 -0.78066441 -0.77095449 -0.42816384 -0.26558162 0.62600756 1.25708487 1.51106063 1.64471007 3.25208029 3.748866 3.38101467 2.8784067 2.37913604 1.76091301 1.39587076 1.2324659 1.36355312 1.5377285 1.14915153 0.30233828 -0.09174382 -0.20878714 -0.0655533 -0.2110551 -0…	[-0.42816384 -0.26558162 0.62600756 1.25708487 1.51106063 1.64471007 3.25208029 3.748866 3.38101467 2.8784067 2.37913604 1.76091301 1.39587076 1.2324659 1.36355312 1.5377285 1.14915153 0.30233828 -0.09174382 -0.20878714 -0.0655533 -0.2110551 -0.50151281 -0.27701755 0.31297913 1.29967235 2.4189238 2.58126129 1.99959186 1.85845159 0.96589869 0.22288094 0.4821294 -0.0629475 0.41132932 0.62084262 0.6…	[ 1.25708487 1.51106063 1.64471007 3.25208029 3.748866 3.38101467 2.8784067 2.37913604 1.76091301 1.39587076 1.2324659 1.36355312 1.5377285 1.14915153 0.30233828 -0.09174382 -0.20878714 -0.0655533 -0.2110551 -0.50151281 -0.27701755 0.31297913 1.29967235 2.4189238 2.58126129 1.99959186 1.85845159 0.96589869 0.22288094 0.4821294 -0.0629475 0.41132932 0.62084262 0.60851303 0.00650793 -0.13615261 -0.…
7	DMS	0	1	7	Con	0	leave	1	Ips	0.004678988	-0.626179551	[-0.24123816 0.13136455 -0.1334014 -0.38384482 0.22126858 1.09405413 1.32548428 0.77686821 0.77883112 0.22461763 0.57271474 0.06100535 -0.33016087 -0.7930068 -1.05080393 -0.79750831 -0.89554107 -0.7539817 -0.60348373 0.02114145 0.52106724 0.23928955 0.45523939 0.68720006 0.81307233 -0.15310252 -0.05566547 1.39332938 1.55384072 1.56018143 0.84754275 0.36878406 -0.21811284 -0.56984429 -0.81115077 -…	[ 0.77686821 0.77883112 0.22461763 0.57271474 0.06100535 -0.33016087 -0.7930068 -1.05080393 -0.79750831 -0.89554107 -0.7539817 -0.60348373 0.02114145 0.52106724 0.23928955 0.45523939 0.68720006 0.81307233 -0.15310252 -0.05566547 1.39332938 1.55384072 1.56018143 0.84754275 0.36878406 -0.21811284 -0.56984429 -0.81115077 -1.17446423 -1.25564016 -0.72403032 -0.61553138 -0.50357845 -0.39368341 -0.6267…	[ 8.13072329e-01 -1.53102520e-01 -5.56654660e-02 1.39332938e+00 1.55384072e+00 1.56018143e+00 8.47542746e-01 3.68784057e-01 -2.18112844e-01 -5.69844294e-01 -8.11150767e-01 -1.17446423e+00 -1.25564016e+00 -7.24030317e-01 -6.15531382e-01 -5.03578451e-01 -3.93683407e-01 -6.26770024e-01 -2.63110239e-01 -2.38490966e-01 -3.74881294e-01 -7.10332463e-01 -5.61286432e-01 -4.37706010e-01 -2.13328598e-01 -8.…	[ -1.25564016e+00 -7.24030317e-01 -6.15531382e-01 -5.03578451e-01 -3.93683407e-01 -6.26770024e-01 -2.63110239e-01 -2.38490966e-01 -3.74881294e-01 -7.10332463e-01 -5.61286432e-01 -4.37706010e-01 -2.13328598e-01 -8.01215751e-02 -1.15950704e-01 -1.16648131e-01 6.07795118e-04 3.57497343e-02 5.66466361e-02 5.01184769e-02 7.65043734e-03 -1.27610444e-01 -1.21759885e-01 2.29788667e-01 7.33802903e-01 8.83…
8	DMS	0	1	8	Con	0	stay	0	Ips	-0.626179551	-0.629047596	[-0.20934978 -0.08708661 -0.1235224 -0.34382347 -0.86617531 -0.86328464 -0.62311531 -0.85206708 -0.56355736 -0.29417863 -0.28239259 -0.50766598 -0.49537107 -0.62541949 -0.79205116 -0.93570394 -0.96227738 -1.00599229 -0.81696665 -0.41453353 -0.22014642 -0.50320214 -0.53908637 -0.69656606 0.1484837 0.67796879 0.45030127 -0.15467643 0.01166874 0.30828957 0.11992213 -0.36608977 -0.35482263 -0.6219642…	[-0.86617531 -0.86328464 -0.62311531 -0.85206708 -0.56355736 -0.29417863 -0.28239259 -0.50766598 -0.49537107 -0.62541949 -0.79205116 -0.93570394 -0.96227738 -1.00599229 -0.81696665 -0.41453353 -0.22014642 -0.50320214 -0.53908637 -0.69656606 0.1484837 0.67796879 0.45030127 -0.15467643 0.01166874 0.30828957 0.11992213 -0.36608977 -0.35482263 -0.62196429 -0.40400696 -0.38153497 -0.15170455 -0.168692…	[-0.15170455 -0.16869222 -0.06873741 0.06602364 -0.04431003 -0.17570906 -0.32030673 -0.55187443 -0.18863471 -0.05412939 0.0570095 0.05944572 0.06259097 0.06075691 -0.09368093 -0.19542381 0.06921603 -0.18836362 -0.18634584 -0.40583321 -0.45158015 -0.46712019 -0.36609459 -0.39433827 -0.02726166 0.09732294 -0.26496863 -0.3872892 -0.1050229 -0.4344547 -0.51373118 -0.56727675 -0.34030101 -0.22397656 0…	[ 0.05944572 0.06259097 0.06075691 -0.09368093 -0.19542381 0.06921603 -0.18836362 -0.18634584 -0.40583321 -0.45158015 -0.46712019 -0.36609459 -0.39433827 -0.02726166 0.09732294 -0.26496863 -0.3872892 -0.1050229 -0.4344547 -0.51373118 -0.56727675 -0.34030101 -0.22397656 0.07662797 0.29212188 0.28154264 0.53323299 0.03705194 -0.09280317 0.07582798 0.23885419 1.26727572 2.38281769 1.87931643 0.90005…
9	DMS	0	1	9	Con	0	stay	0	Ips	-0.629047596	-0.630150929	[-0.85702422 -0.72726406 -0.43300577 -0.4039249 -0.25975222 -0.29534669 -0.29124426 -0.04663566 -0.1726558 -0.23810951 -0.62849331 -0.78083701 -0.71903671 -0.821793 -0.68285725 -0.64361483 -0.5589047 -0.16352908 0.12372095 0.14040976 0.13252567 0.0915305 0.04325574 0.37387641 0.86164232 1.85441886 1.85885943 1.22253586 0.70726488 -0.1764286 -0.55247932 -0.7851374 -0.5010378 -0.22022597 -0.1918612…	[-0.29534669 -0.29124426 -0.04663566 -0.1726558 -0.23810951 -0.62849331 -0.78083701 -0.71903671 -0.821793 -0.68285725 -0.64361483 -0.5589047 -0.16352908 0.12372095 0.14040976 0.13252567 0.0915305 0.04325574 0.37387641 0.86164232 1.85441886 1.85885943 1.22253586 0.70726488 -0.1764286 -0.55247932 -0.7851374 -0.5010378 -0.22022597 -0.19186125 -0.09076203 -0.36039085 -0.50788132 -0.50005336 -0.209275…	[ 0.70726488 -0.1764286 -0.55247932 -0.7851374 -0.5010378 -0.22022597 -0.19186125 -0.09076203 -0.36039085 -0.50788132 -0.50005336 -0.20927553 -0.30021498 -0.13885948 -0.22386156 -0.09545854 -0.1073884 0.01289245 0.48936435 0.22717714 0.1040448 -0.17968389 -0.3346338 -0.48516489 -0.38838948 -0.76273872 -0.59735575 -0.82087956 -0.58004405 -0.18098749 -0.02004608 0.80319673 1.79147046 1.68599324 1.1…	[-0.09076203 -0.36039085 -0.50788132 -0.50005336 -0.20927553 -0.30021498 -0.13885948 -0.22386156 -0.09545854 -0.1073884 0.01289245 0.48936435 0.22717714 0.1040448 -0.17968389 -0.3346338 -0.48516489 -0.38838948 -0.76273872 -0.59735575 -0.82087956 -0.58004405 -0.18098749 -0.02004608 0.80319673 1.79147046 1.68599324 1.19626078 0.5586938 0.08246468 -0.28841666 -0.04510961 -0.14784836 -0.28691307 -0.0…
10	DMS	0	1	10	Ips	0	leave	0	Ips	-0.630150929	0.6305795	[ -3.36955253e-01 -4.51749160e-01 -6.70676084e-01 -7.08188446e-01 -4.42500156e-01 -4.75531589e-01 -3.44344529e-01 -1.02182176e-01 -2.50637429e-01 -1.52508550e-01 -4.42785007e-01 -2.24370690e-01 -3.76902141e-01 -5.36355866e-01 -1.11255640e+00 -9.51005452e-01 -7.72608182e-01 -6.11033367e-01 -2.40114905e-01 4.08357742e-04 4.86006992e-01 9.64364093e-01 4.74717942e-01 3.48589991e-01 -5.92559126e-02 -6…	[ -1.11255640e+00 -9.51005452e-01 -7.72608182e-01 -6.11033367e-01 -2.40114905e-01 4.08357742e-04 4.86006992e-01 9.64364093e-01 4.74717942e-01 3.48589991e-01 -5.92559126e-02 -6.79105034e-01 -8.07341093e-01 -8.25951574e-01 -6.96388936e-01 -9.47617658e-01 -8.03310830e-01 -9.78394595e-01 -1.13485171e+00 -1.02122270e+00 -8.16645906e-01 -3.02706622e-01 3.55785117e-01 9.95153671e-01 1.25510549e+00 1.015…	[-0.80734109 -0.82595157 -0.69638894 -0.94761766 -0.80331083 -0.9783946 -1.13485171 -1.0212227 -0.81664591 -0.30270662 0.35578512 0.99515367 1.25510549 1.01545114 0.51585525 0.13871712 0.1216787 0.88247472 1.64131325 1.63534313 1.74907357 1.38734587 0.3896911 -0.34963766 -0.47323662 -0.72786315 -0.86816153 -0.62860163 -0.76065056 -0.76267847 -0.49973739 -0.35666174 0.37167767 1.1403247 1.13199934…	[-0.80331083 -0.9783946 -1.13485171 -1.0212227 -0.81664591 -0.30270662 0.35578512 0.99515367 1.25510549 1.01545114 0.51585525 0.13871712 0.1216787 0.88247472 1.64131325 1.63534313 1.74907357 1.38734587 0.3896911 -0.34963766 -0.47323662 -0.72786315 -0.86816153 -0.62860163 -0.76065056 -0.76267847 -0.49973739 -0.35666174 0.37167767 1.1403247 1.13199934 0.89395037 1.27644375 1.40061176 0.56795707 1.0…
11	DMS	0	1	11	Con	0	leave	0	Ips	-0.6305795	-0.230998492	[-0.33212379 -0.25279891 -0.1054266 -0.63423766 -0.9020723 -1.14844183 -1.14320353 -0.88081635 0.0076348 0.38683123 0.65428855 0.33241974 0.33184456 0.20392326 0.32187937 -0.06990912 -0.20792629 -0.21599419 -0.07764437 0.02854551 0.18366458 0.45740866 0.47274149 0.45969952 0.1733915 0.3984074 0.16331564 0.36746365 1.47231565 1.32293814 0.70940622 -0.26978873 -0.66943224 -1.02134892 -0.85436889 -0…	[ 0.0076348 0.38683123 0.65428855 0.33241974 0.33184456 0.20392326 0.32187937 -0.06990912 -0.20792629 -0.21599419 -0.07764437 0.02854551 0.18366458 0.45740866 0.47274149 0.45969952 0.1733915 0.3984074 0.16331564 0.36746365 1.47231565 1.32293814 0.70940622 -0.26978873 -0.66943224 -1.02134892 -0.85436889 -0.94689025 -0.49189919 -0.64598449 -0.45953852 -0.8143054 -0.48259691 -0.35063861 0.05882493 0…	[ 3.98407403e-01 1.63315641e-01 3.67463655e-01 1.47231565e+00 1.32293814e+00 7.09406216e-01 -2.69788730e-01 -6.69432237e-01 -1.02134892e+00 -8.54368889e-01 -9.46890245e-01 -4.91899186e-01 -6.45984490e-01 -4.59538522e-01 -8.14305400e-01 -4.82596913e-01 -3.50638608e-01 5.88249297e-02 3.35565713e-01 -1.90764329e-01 -4.12498603e-01 -4.16550735e-01 -5.10315668e-01 -3.47784604e-01 -1.61834861e-01 -2.64…	[ -8.14305400e-01 -4.82596913e-01 -3.50638608e-01 5.88249297e-02 3.35565713e-01 -1.90764329e-01 -4.12498603e-01 -4.16550735e-01 -5.10315668e-01 -3.47784604e-01 -1.61834861e-01 -2.64674500e-01 -1.11975986e-01 -4.58394540e-01 -1.45221592e-01 7.83485949e-01 1.10421460e+00 8.54291362e-01 8.68958608e-01 6.58068044e-01 -1.95479629e-01 -4.24870322e-01 -5.17903766e-01 -3.95195183e-01 -2.46342667e-01 -3.5…
12	DMS	0	1	12	Ips	1	leave	0	Ips	-0.230998492	0.231166517	[ 0.76684105 0.3750004 -0.12800971 -0.23676956 -0.37145882 -0.70668331 0.01544681 1.12452856 1.26125258 0.73660743 0.49314187 0.48560158 -0.13690748 -0.50175395 -0.47767629 -0.49446356 -0.36664411 -0.0994024 -0.20730051 -0.5887462 -0.32997413 -0.3353965 -0.230979 -0.090905 -0.08353995 0.05991781 0.56883298 1.06555962 1.28921679 1.6531978 1.49589181 1.01596606 0.49158633 0.01085861 -0.51669067 -0.…	[ 0.01544681 1.12452856 1.26125258 0.73660743 0.49314187 0.48560158 -0.13690748 -0.50175395 -0.47767629 -0.49446356 -0.36664411 -0.0994024 -0.20730051 -0.5887462 -0.32997413 -0.3353965 -0.230979 -0.090905 -0.08353995 0.05991781 0.56883298 1.06555962 1.28921679 1.6531978 1.49589181 1.01596606 0.49158633 0.01085861 -0.51669067 -0.53199701 -0.29043095 0.10594984 0.01590454 0.54328499 0.53236611 0.15…	[ 0.05991781 0.56883298 1.06555962 1.28921679 1.6531978 1.49589181 1.01596606 0.49158633 0.01085861 -0.51669067 -0.53199701 -0.29043095 0.10594984 0.01590454 0.54328499 0.53236611 0.15618136 -0.34020004 -0.72086605 -0.71122251 -0.23326176 -0.33268835 -0.07801628 -0.01780333 0.44267921 1.03084926 1.0535779 1.92682588 2.34270613 2.84840101 3.35507878 3.20699145 2.4704732 1.62775244 0.93652804 0.314…	[-0.29043095 0.10594984 0.01590454 0.54328499 0.53236611 0.15618136 -0.34020004 -0.72086605 -0.71122251 -0.23326176 -0.33268835 -0.07801628 -0.01780333 0.44267921 1.03084926 1.0535779 1.92682588 2.34270613 2.84840101 3.35507878 3.20699145 2.4704732 1.62775244 0.93652804 0.31447912 0.9372911 1.26589352 0.85014674 0.38123208 -0.23531037 -0.12636047 0.01552243 0.04023102 -0.35616886 -0.48699759 -0.4…
13	DMS	0	1	13	Con	0	leave	1	Ips	-0.231166517	-0.716547041	[ 0.29696347 0.30479391 0.19857316 0.32840799 0.0958174 -0.02568169 -0.15753789 -0.17185459 -0.42517788 -0.52842184 -0.37581218 -0.25925478 -0.2718169 -0.54584256 -0.55401497 -0.83332816 -0.89367482 -0.91876945 -0.44336705 -0.7723232 -0.73957044 -0.70377705 -0.72247819 -0.60443771 -0.72347651 -1.07535085 -1.31450894 -0.82045526 -1.06076331 -0.91842076 -0.04972291 1.30985182 1.22568012 0.3711679 -…	[-0.25925478 -0.2718169 -0.54584256 -0.55401497 -0.83332816 -0.89367482 -0.91876945 -0.44336705 -0.7723232 -0.73957044 -0.70377705 -0.72247819 -0.60443771 -0.72347651 -1.07535085 -1.31450894 -0.82045526 -1.06076331 -0.91842076 -0.04972291 1.30985182 1.22568012 0.3711679 -0.25699906 -0.75422219 -0.87311793 -0.65724856 -0.53169668 -0.05717218 -0.04766616 -0.28375355 -0.62996759 -0.64853978 0.212244…	[-0.75422219 -0.87311793 -0.65724856 -0.53169668 -0.05717218 -0.04766616 -0.28375355 -0.62996759 -0.64853978 0.2122449 0.83730899 0.59656259 0.20622519 -0.03399483 0.34376075 0.48962868 0.223692 0.46501072 0.33714734 0.53685971 0.26941388 -0.11303809 -0.26583616 -0.18452609 -0.06443962 -0.05152199 0.08240389 -0.25166879 -0.3832795 -0.71754525 -0.80044146 -0.75318217 -0.60139623 -0.23575351 0.0039…	[-0.64853978 0.2122449 0.83730899 0.59656259 0.20622519 -0.03399483 0.34376075 0.48962868 0.223692 0.46501072 0.33714734 0.53685971 0.26941388 -0.11303809 -0.26583616 -0.18452609 -0.06443962 -0.05152199 0.08240389 -0.25166879 -0.3832795 -0.71754525 -0.80044146 -0.75318217 -0.60139623 -0.23575351 0.00396252 0.37509483 0.61043847 0.95296783 0.57154388 0.31978723 -0.16911038 -0.14472193 0.23787567 0…
14	DMS	0	1	14	Con	0	stay	0	Ips	-0.716547041	-0.71661351	[-0.02494409 0.33034805 -0.02574174 0.14220873 0.27230452 0.13637573 0.14880862 -0.10029177 -0.00574277 0.10005573 -0.28277625 0.08730892 0.22109684 -0.01413447 -0.09601327 0.03409805 -0.18473816 -0.05496724 0.42966236 0.77078311 0.39038773 0.02503442 -0.09819513 0.02767174 -0.22086382 0.25597863 1.11976776 1.12150528 0.69286889 0.19010742 -0.18287867 -0.1443318 -0.09762661 -0.10881936 0.49770276…	[ 0.14880862 -0.10029177 -0.00574277 0.10005573 -0.28277625 0.08730892 0.22109684 -0.01413447 -0.09601327 0.03409805 -0.18473816 -0.05496724 0.42966236 0.77078311 0.39038773 0.02503442 -0.09819513 0.02767174 -0.22086382 0.25597863 1.11976776 1.12150528 0.69286889 0.19010742 -0.18287867 -0.1443318 -0.09762661 -0.10881936 0.49770276 1.12032878 1.47310878 1.72950913 1.50458247 1.51375791 1.14310614 …	[ 1.47310878 1.72950913 1.50458247 1.51375791 1.14310614 0.79498073 0.21938535 -0.18124706 -0.46112792 -0.34510963 -0.09485795 0.1845164 0.18219189 0.89903889 0.90941729 0.44070537 0.91046048 1.28752043 0.9070896 0.41461895 0.06927806 -0.41397156 -0.64453906 -0.76385154 -0.76583857 -0.91993602 -0.54354961 -0.52848443 -0.5501627 -0.79384458 -0.80019483 -0.93112089 -0.91908118 -0.54400764 -0.135634…	[-0.18124706 -0.46112792 -0.34510963 -0.09485795 0.1845164 0.18219189 0.89903889 0.90941729 0.44070537 0.91046048 1.28752043 0.9070896 0.41461895 0.06927806 -0.41397156 -0.64453906 -0.76385154 -0.76583857 -0.91993602 -0.54354961 -0.52848443 -0.5501627 -0.79384458 -0.80019483 -0.93112089 -0.91908118 -0.54400764 -0.13563462 0.13516368 0.11714025 0.22114213 0.08064798 0.32357764 0.34585473 0.3548078…
15	DMS	0	1	15	Con	0	stay	0	Ips	-0.71661351	-0.716640032	[ 0.08064798 0.32357764 0.34585473 0.35480789 0.11109221 0.12429348 0.27036353 0.24316584 0.1179108 0.09916902 -0.00390395 0.07866271 0.22659759 -0.00951096 -0.37762455 -0.14482876 -0.14856554 -0.04331049 -0.04790316 0.34470104 0.60269276 0.07956464 0.08142294 -0.14877553 -0.13956768 -0.05477379 -0.05260519 -0.17129342 -0.15411074 0.08991614 0.36008298 -0.13046745 -0.38542713 -0.63476405 -0.90205…	[ 0.09916902 -0.00390395 0.07866271 0.22659759 -0.00951096 -0.37762455 -0.14482876 -0.14856554 -0.04331049 -0.04790316 0.34470104 0.60269276 0.07956464 0.08142294 -0.14877553 -0.13956768 -0.05477379 -0.05260519 -0.17129342 -0.15411074 0.08991614 0.36008298 -0.13046745 -0.38542713 -0.63476405 -0.9020508 -0.89589335 -0.63801509 -0.53621736 -0.01526726 0.20930511 0.32577196 0.44710459 0.20147836 0.3…	[-0.05260519 -0.17129342 -0.15411074 0.08991614 0.36008298 -0.13046745 -0.38542713 -0.63476405 -0.9020508 -0.89589335 -0.63801509 -0.53621736 -0.01526726 0.20930511 0.32577196 0.44710459 0.20147836 0.31707792 -0.16443569 -0.52675891 -0.68380826 -0.84501221 -0.71856465 -0.71607778 -0.61674354 -0.3650275 -0.32630004 -0.42224292 0.06141456 -0.22635265 0.14701954 0.31456582 0.80958684 0.91564477 0.16…	[-0.63476405 -0.9020508 -0.89589335 -0.63801509 -0.53621736 -0.01526726 0.20930511 0.32577196 0.44710459 0.20147836 0.31707792 -0.16443569 -0.52675891 -0.68380826 -0.84501221 -0.71856465 -0.71607778 -0.61674354 -0.3650275 -0.32630004 -0.42224292 0.06141456 -0.22635265 0.14701954 0.31456582 0.80958684 0.91564477 0.16969814 -0.21516946 -0.26192216 -0.40375301 -0.1458006 -0.04268117 -0.10159727 -0.1…
16	DMS	0	1	16	Ips	1	leave	0	Ips	-0.716640032	0.716650704	[-0.87876345 -1.02525938 -1.00353488 -0.77163022 -1.02591999 -1.02701626 -0.80892108 -0.93328493 -0.76679948 -0.49279456 -0.63435467 -0.79648142 -0.92935798 -1.04306293 -1.16197019 -1.04681275 -0.79888038 -0.9420089 -0.79623461 -0.89776988 -0.63137437 -0.73056391 -0.74351713 -0.63769807 -0.67224272 -0.68035787 -0.67111321 -0.31076895 -0.05451771 -0.18997655 -0.27361176 0.49599022 0.83565286 1.211…	[-0.79648142 -0.92935798 -1.04306293 -1.16197019 -1.04681275 -0.79888038 -0.9420089 -0.79623461 -0.89776988 -0.63137437 -0.73056391 -0.74351713 -0.63769807 -0.67224272 -0.68035787 -0.67111321 -0.31076895 -0.05451771 -0.18997655 -0.27361176 0.49599022 0.83565286 1.21166811 1.47761807 0.97836742 1.14842724 1.12951185 0.25614362 -0.16366748 -0.19959696 -0.31340956 0.07012989 1.16169622 2.14988289 2.…	[-0.79623461 -0.89776988 -0.63137437 -0.73056391 -0.74351713 -0.63769807 -0.67224272 -0.68035787 -0.67111321 -0.31076895 -0.05451771 -0.18997655 -0.27361176 0.49599022 0.83565286 1.21166811 1.47761807 0.97836742 1.14842724 1.12951185 0.25614362 -0.16366748 -0.19959696 -0.31340956 0.07012989 1.16169622 2.14988289 2.38097914 3.10228873 2.74422284 1.65746873 0.54328362 0.04627955 -0.0640738 0.440796…	[ 0.49599022 0.83565286 1.21166811 1.47761807 0.97836742 1.14842724 1.12951185 0.25614362 -0.16366748 -0.19959696 -0.31340956 0.07012989 1.16169622 2.14988289 2.38097914 3.10228873 2.74422284 1.65746873 0.54328362 0.04627955 -0.0640738 0.44079645 0.19614262 0.07507118 0.17038141 0.53168044 0.91110772 1.77046494 2.24871613 2.12041576 1.73489855 1.24714001 0.89004904 0.97915592 1.22631293 1.8250100…
17	DMS	0	1	17	Con	1	leave	1	Ips	-0.716650704	-0.894320753	[-0.58112028 -0.7028828 -0.46157959 -0.31235902 -0.65081031 -0.7597782 -0.78311295 -0.64003274 -0.44401654 -0.22489105 -0.08193967 0.15289583 0.02504943 -0.3301456 -0.56698058 -0.67128145 -0.55177862 -0.30477152 -0.30265784 0.03197423 0.42770694 0.33017398 0.21822868 0.08427213 0.07169078 -0.06290693 -0.08278757 -0.32393549 0.55077937 1.54754242 1.18513637 0.31072525 -0.05133452 -0.55018931 -0.32…	[-0.22489105 -0.08193967 0.15289583 0.02504943 -0.3301456 -0.56698058 -0.67128145 -0.55177862 -0.30477152 -0.30265784 0.03197423 0.42770694 0.33017398 0.21822868 0.08427213 0.07169078 -0.06290693 -0.08278757 -0.32393549 0.55077937 1.54754242 1.18513637 0.31072525 -0.05133452 -0.55018931 -0.32510019 0.14025493 -0.38394247 -0.46178179 -0.31478722 -0.40421375 -0.16839204 0.32610029 0.57454036 0.3116…	[ 3.10725249e-01 -5.13345235e-02 -5.50189311e-01 -3.25100189e-01 1.40254926e-01 -3.83942474e-01 -4.61781795e-01 -3.14787221e-01 -4.04213750e-01 -1.68392043e-01 3.26100294e-01 5.74540359e-01 3.11603642e-01 -8.13184467e-02 1.47233321e-01 2.88009010e-01 3.98174654e-01 1.46990826e-01 -1.00076679e-01 -9.91306325e-02 -3.26247232e-01 -5.68697947e-01 -6.81473225e-01 -5.52654160e-01 -4.10771440e-01 9.0588…	[ -5.50189311e-01 -3.25100189e-01 1.40254926e-01 -3.83942474e-01 -4.61781795e-01 -3.14787221e-01 -4.04213750e-01 -1.68392043e-01 3.26100294e-01 5.74540359e-01 3.11603642e-01 -8.13184467e-02 1.47233321e-01 2.88009010e-01 3.98174654e-01 1.46990826e-01 -1.00076679e-01 -9.91306325e-02 -3.26247232e-01 -5.68697947e-01 -6.81473225e-01 -5.52654160e-01 -4.10771440e-01 9.05889349e-02 -3.57605161e-02 4.7766…
18	DMS	0	1	18	Con	0	stay	1	Ips	-0.894320753	-0.263466543	[-0.07276584 -0.23109923 -0.26105466 -0.38511821 -0.12717845 0.02938832 0.31754124 0.34935581 0.33368787 0.69190623 1.31568393 1.69144275 1.93740118 1.17422152 0.78017791 0.285528 -0.06917305 -0.26929799 -0.16285993 0.22585942 0.13984468 0.25924008 0.41572113 0.70174734 0.17217321 0.02967085 0.00568844 -0.49600807 -0.39058836 -0.38555702 -0.40553651 -0.62908705 -0.50961926 -0.63607075 -0.13635924…	[ 0.285528 -0.06917305 -0.26929799 -0.16285993 0.22585942 0.13984468 0.25924008 0.41572113 0.70174734 0.17217321 0.02967085 0.00568844 -0.49600807 -0.39058836 -0.38555702 -0.40553651 -0.62908705 -0.50961926 -0.63607075 -0.13635924 1.08750253 1.09900726 1.22782732 0.74779884 0.15123696 -0.003996 0.4797042 0.93481695 0.48691241 -0.0199407 -0.52833764 -0.27986133 -0.03092886 -0.26232868 -0.47616555 …	[-0.38555702 -0.40553651 -0.62908705 -0.50961926 -0.63607075 -0.13635924 1.08750253 1.09900726 1.22782732 0.74779884 0.15123696 -0.003996 0.4797042 0.93481695 0.48691241 -0.0199407 -0.52833764 -0.27986133 -0.03092886 -0.26232868 -0.47616555 -0.72665093 -0.73779208 -0.72366009 -0.83614931 -0.87209153 -0.90082118 -0.81997576 -0.79936149 -0.80196801 -0.55024121 -0.33877077 -0.10059139 0.30560084 0.3…	[-0.62908705 -0.50961926 -0.63607075 -0.13635924 1.08750253 1.09900726 1.22782732 0.74779884 0.15123696 -0.003996 0.4797042 0.93481695 0.48691241 -0.0199407 -0.52833764 -0.27986133 -0.03092886 -0.26232868 -0.47616555 -0.72665093 -0.73779208 -0.72366009 -0.83614931 -0.87209153 -0.90082118 -0.81997576 -0.79936149 -0.80196801 -0.55024121 -0.33877077 -0.10059139 0.30560084 0.30423959 -0.15527923 -0.1…
19	DMS	0	1	19	Con	0	stay	0	Ips	-0.263466543	-0.663049321	[-0.21962574 -0.22568771 0.29935048 0.08510153 0.12563878 0.27140117 0.40705744 0.10449535 0.08555094 -0.05147329 -0.03684922 0.09147335 0.66312909 0.40348911 0.90772152 0.93184848 0.34887142 0.47569313 -0.00776641 -0.3426072 -0.36544984 -0.5115529 -0.64169403 -0.64155161 -0.52816574 -0.36291185 0.38000817 1.28757397 0.41104059 0.1466955 -0.25514103 -0.63230922 -0.519998 -0.62564557 -0.76520761 -…	[ 0.10449535 0.08555094 -0.05147329 -0.03684922 0.09147335 0.66312909 0.40348911 0.90772152 0.93184848 0.34887142 0.47569313 -0.00776641 -0.3426072 -0.36544984 -0.5115529 -0.64169403 -0.64155161 -0.52816574 -0.36291185 0.38000817 1.28757397 0.41104059 0.1466955 -0.25514103 -0.63230922 -0.519998 -0.62564557 -0.76520761 -0.53661331 -0.02375826 0.24280366 0.47130577 0.74270207 0.77739351 0.19721062 …	[ 0.74270207 0.77739351 0.19721062 -0.02748165 0.20270855 0.03938396 0.00609781 -0.17969487 0.08467741 0.33119629 0.21275263 -0.14608532 0.4905714 1.58886689 2.05539216 1.95363569 2.06356141 1.93003809 1.77431911 0.44783217 -0.16047096 -0.53739853 -1.00731281 -0.87309996 -0.86488888 -0.39054364 -0.33251073 -0.57216316 -0.55973421 -0.65896307 -0.55057252 -0.42259051 -0.46613986 -0.3732345 -0.10276…	[ 0.33119629 0.21275263 -0.14608532 0.4905714 1.58886689 2.05539216 1.95363569 2.06356141 1.93003809 1.77431911 0.44783217 -0.16047096 -0.53739853 -1.00731281 -0.87309996 -0.86488888 -0.39054364 -0.33251073 -0.57216316 -0.55973421 -0.65896307 -0.55057252 -0.42259051 -0.46613986 -0.3732345 -0.10276418 0.04194181 -0.33688154 0.22540074 -0.03432057 -0.01132527 -0.33764284 -0.46867455 -0.48480362 -0.…
20	DMS	0	1	20	Con	0	stay	0	Ips	-0.663049321	-0.808528065	[-0.45822702 -0.19953547 -0.23619243 0.09927104 -0.13537825 -0.49909956 -0.60939532 -0.25458582 0.12042847 0.86503212 1.07589843 1.32661222 0.9490538 0.42868847 0.41710693 0.18261531 -0.04456058 -0.05215444 -0.14178334 -0.09496986 -0.23631403 0.01433782 -0.00415875 0.21294396 0.09889506 -0.29737857 -0.046721 -0.40989468 -0.51852168 -0.38870177 -0.26628937 0.36462622 1.11709905 1.27441994 1.382222…	[ 0.42868847 0.41710693 0.18261531 -0.04456058 -0.05215444 -0.14178334 -0.09496986 -0.23631403 0.01433782 -0.00415875 0.21294396 0.09889506 -0.29737857 -0.046721 -0.40989468 -0.51852168 -0.38870177 -0.26628937 0.36462622 1.11709905 1.27441994 1.38222293 0.07811688 -0.41318668 -0.55242052 -0.19434357 -0.17995744 -0.15884294 -0.26786605 -0.22045441 0.40813286 0.40181848 0.39688001 1.00189618 1.3599…	[-0.26628937 0.36462622 1.11709905 1.27441994 1.38222293 0.07811688 -0.41318668 -0.55242052 -0.19434357 -0.17995744 -0.15884294 -0.26786605 -0.22045441 0.40813286 0.40181848 0.39688001 1.00189618 1.35994672 1.11265943 0.49540654 -0.10598518 -0.25525551 -0.15288358 -0.15394193 0.11662151 -0.13224169 -0.40329889 -0.53916847 -0.47164128 -0.66460032 -0.44417155 -0.12624316 -0.27960188 -0.20458047 0.0…	[-0.55242052 -0.19434357 -0.17995744 -0.15884294 -0.26786605 -0.22045441 0.40813286 0.40181848 0.39688001 1.00189618 1.35994672 1.11265943 0.49540654 -0.10598518 -0.25525551 -0.15288358 -0.15394193 0.11662151 -0.13224169 -0.40329889 -0.53916847 -0.47164128 -0.66460032 -0.44417155 -0.12624316 -0.27960188 -0.20458047 0.03368275 0.23770874 0.12460162 0.14129544 0.14296763 0.31337539 0.34909792 0.256…
21	DMS	0	1	21	Con	0	stay	0	Ips	-0.808528065	-0.86213585	[ 0.40208937 0.1426934 0.15409055 0.19967391 0.49426318 0.73513582 0.60981718 0.61916073 0.63226419 0.38399361 -0.12294421 -0.25784075 -0.27586503 -0.29013069 -0.26761761 -0.49527893 -0.47957148 -0.61236012 -0.64788003 -0.54675628 -0.71459474 -0.73902077 -0.23739884 0.01317177 0.26402416 0.02273109 0.51649749 0.63110631 0.23859381 -0.11610373 -0.10960362 -0.34587249 -0.57332122 -0.70008852 -0.678…	[-0.12294421 -0.25784075 -0.27586503 -0.29013069 -0.26761761 -0.49527893 -0.47957148 -0.61236012 -0.64788003 -0.54675628 -0.71459474 -0.73902077 -0.23739884 0.01317177 0.26402416 0.02273109 0.51649749 0.63110631 0.23859381 -0.11610373 -0.10960362 -0.34587249 -0.57332122 -0.70008852 -0.67821339 -0.84950151 -0.57867248 -0.67981449 -0.75010832 -0.49563899 -0.36192104 -0.28023582 -0.43698578 -0.50914…	[ 0.26402416 0.02273109 0.51649749 0.63110631 0.23859381 -0.11610373 -0.10960362 -0.34587249 -0.57332122 -0.70008852 -0.67821339 -0.84950151 -0.57867248 -0.67981449 -0.75010832 -0.49563899 -0.36192104 -0.28023582 -0.43698578 -0.50914843 -0.60548258 -0.69415547 -0.66753139 -0.4251244 0.07177702 0.06870254 0.31321505 0.07701635 0.0659415 0.07567248 0.10581298 0.20915787 0.15918444 -0.49504054 -0.62…	[-0.75010832 -0.49563899 -0.36192104 -0.28023582 -0.43698578 -0.50914843 -0.60548258 -0.69415547 -0.66753139 -0.4251244 0.07177702 0.06870254 0.31321505 0.07701635 0.0659415 0.07567248 0.10581298 0.20915787 0.15918444 -0.49504054 -0.6267103 -0.8557686 -0.84754885 -0.49552527 -0.27054272 -0.2616806 -0.21088869 0.06456877 0.68022537 0.92129669 0.62798475 0.25951795 -0.00691361 -0.01700764 0.3528684…
22	DMS	0	1	22	Con	0	stay	0	Ips	-0.86213585	-0.882118318	[ 0.62798475 0.25951795 -0.00691361 -0.01700764 0.3528684 0.21995551 -0.13822695 -0.12901128 -0.14669652 0.22224403 0.47429878 0.35301428 0.23787676 0.44555585 0.67657579 0.19591612 0.08482762 -0.18885734 0.03847063 0.40758525 0.56176772 0.5618953 0.30499396 0.05818945 -0.19840023 -0.30050559 -0.2008401 -0.19530075 -0.17365071 -0.54713499 -0.561848 -0.82795958 -0.91063593 -0.76660241 -0.64211813 …	[ 0.08482762 -0.18885734 0.03847063 0.40758525 0.56176772 0.5618953 0.30499396 0.05818945 -0.19840023 -0.30050559 -0.2008401 -0.19530075 -0.17365071 -0.54713499 -0.561848 -0.82795958 -0.91063593 -0.76660241 -0.64211813 0.09918188 0.7287441 0.48913432 0.12282908 -0.14451397 -0.02846616 -0.29855483 -0.44045446 -0.57838531 -0.69318117 -0.43440224 -0.55727834 -0.44497965 -0.57596946 -0.46091304 -0.66…	[-0.19530075 -0.17365071 -0.54713499 -0.561848 -0.82795958 -0.91063593 -0.76660241 -0.64211813 0.09918188 0.7287441 0.48913432 0.12282908 -0.14451397 -0.02846616 -0.29855483 -0.44045446 -0.57838531 -0.69318117 -0.43440224 -0.55727834 -0.44497965 -0.57596946 -0.46091304 -0.66617005 -0.48826977 -0.3580366 -0.35608642 -0.34210834 -0.18121557 0.04312557 -0.07133236 -0.22844728 -0.21218324 -0.38434591…	[ 0.12282908 -0.14451397 -0.02846616 -0.29855483 -0.44045446 -0.57838531 -0.69318117 -0.43440224 -0.55727834 -0.44497965 -0.57596946 -0.46091304 -0.66617005 -0.48826977 -0.3580366 -0.35608642 -0.34210834 -0.18121557 0.04312557 -0.07133236 -0.22844728 -0.21218324 -0.38434591 -0.40632045 0.07931942 0.46102942 0.57831991 0.94935004 0.58867572 0.37805421 0.00927567 0.50802854 0.62003116 0.97716179 0.…
23	DMS	0	1	23	Con	0	stay	0	Ips	-0.882118318	-0.889649075	[-0.55455937 -0.42229426 -0.41737404 -0.41274379 -0.26443096 -0.25821536 -0.26248457 -0.02245064 0.09271478 0.9353332 1.03875339 0.43533375 0.31098336 0.17842397 0.18545154 -0.18386348 -0.0717727 -0.41498799 -0.41486563 -0.65383981 -0.27726205 -0.28872295 -0.27809422 -0.28046731 -0.27133587 -0.28545845 -0.05473564 -0.46054373 -0.68444381 -0.69448926 -0.84821051 -0.78744388 -0.79474379 -0.82194319…	[-0.0717727 -0.41498799 -0.41486563 -0.65383981 -0.27726205 -0.28872295 -0.27809422 -0.28046731 -0.27133587 -0.28545845 -0.05473564 -0.46054373 -0.68444381 -0.69448926 -0.84821051 -0.78744388 -0.79474379 -0.82194319 -0.80391504 -0.52382878 0.50146344 1.60144993 1.25387945 0.19874177 -0.12916709 -0.48844112 -0.36892321 -0.25097436 0.2416067 0.34304299 -0.0567496 -0.33404013 -0.46109312 -0.32895969…	[-0.78744388 -0.79474379 -0.82194319 -0.80391504 -0.52382878 0.50146344 1.60144993 1.25387945 0.19874177 -0.12916709 -0.48844112 -0.36892321 -0.25097436 0.2416067 0.34304299 -0.0567496 -0.33404013 -0.46109312 -0.32895969 -0.32971469 -0.67791569 -0.77883571 -0.41516272 -0.39390349 -0.25715824 -0.29103804 -0.33753813 -0.59788184 -0.34154874 -0.08606035 0.59764314 0.37463557 0.6152135 0.62317093 0.6…	[-0.82194319 -0.80391504 -0.52382878 0.50146344 1.60144993 1.25387945 0.19874177 -0.12916709 -0.48844112 -0.36892321 -0.25097436 0.2416067 0.34304299 -0.0567496 -0.33404013 -0.46109312 -0.32895969 -0.32971469 -0.67791569 -0.77883571 -0.41516272 -0.39390349 -0.25715824 -0.29103804 -0.33753813 -0.59788184 -0.34154874 -0.08606035 0.59764314 0.37463557 0.6152135 0.62317093 0.61585054 0.27617892 0.381…
24	DMS	0	1	24	Con	0	stay	0	Ips	-0.889649075	-0.892517143	[ 0.63470755 0.50657071 0.12875176 0.24964801 0.37220579 0.49696506 0.38649604 0.11421488 0.11309522 0.09595231 0.11762644 0.22626596 0.96955745 1.2069509 0.80987536 0.34064837 0.11373352 -0.17837045 -0.0107397 -0.26340211 -0.51786489 0.0977358 0.35892303 0.43218123 0.27844397 -0.10248534 -0.36110485 -0.49784266 -0.58701191 -0.72529608 -0.72090379 -0.47194312 -0.33259688 -0.32360089 -0.31203454 -…	[ 0.12875176 0.24964801 0.37220579 0.49696506 0.38649604 0.11421488 0.11309522 0.09595231 0.11762644 0.22626596 0.96955745 1.2069509 0.80987536 0.34064837 0.11373352 -0.17837045 -0.0107397 -0.26340211 -0.51786489 0.0977358 0.35892303 0.43218123 0.27844397 -0.10248534 -0.36110485 -0.49784266 -0.58701191 -0.72529608 -0.72090379 -0.47194312 -0.33259688 -0.32360089 -0.31203454 -0.18105715 -0.19233397…	[-0.72090379 -0.47194312 -0.33259688 -0.32360089 -0.31203454 -0.18105715 -0.19233397 -0.56003571 -0.54301512 -0.78733194 -0.77063349 -0.92352083 -0.33894265 -0.19886964 -0.19850886 0.03997215 0.14138835 0.39333879 0.62198879 0.26658268 0.28313706 0.06245118 -0.1857264 0.42339386 0.54116875 0.54302301 0.42901595 -0.16931188 -0.6899957 -0.445239 -0.31069359 -0.55451647 -0.41448709 -0.16996928 0.306…	[-0.33259688 -0.32360089 -0.31203454 -0.18105715 -0.19233397 -0.56003571 -0.54301512 -0.78733194 -0.77063349 -0.92352083 -0.33894265 -0.19886964 -0.19850886 0.03997215 0.14138835 0.39333879 0.62198879 0.26658268 0.28313706 0.06245118 -0.1857264 0.42339386 0.54116875 0.54302301 0.42901595 -0.16931188 -0.6899957 -0.445239 -0.31069359 -0.55451647 -0.41448709 -0.16996928 0.30615829 1.06359495 1.57380…
25	DMS	0	1	25	Con	0	stay	0	Ips	-0.892517143	-0.893620486	[-0.53131737 -0.41530364 -0.30386031 -0.07276787 -0.20535466 -0.20815719 -0.31768153 -0.33875477 -0.24454219 -0.16904882 -0.22726353 -0.49880773 -0.56473903 -0.50458171 -0.45436239 -0.42686258 -0.52183729 -0.62053842 -0.20130487 -0.22525124 -0.14277052 -0.29068486 -0.41937813 -0.33111624 -0.27969606 -0.08939873 -0.20845348 -0.18945718 -0.26665103 -0.36098825 -0.09395281 0.42873883 0.08133599 -0.4…	[-0.22525124 -0.14277052 -0.29068486 -0.41937813 -0.33111624 -0.27969606 -0.08939873 -0.20845348 -0.18945718 -0.26665103 -0.36098825 -0.09395281 0.42873883 0.08133599 -0.42559633 -0.43460653 -0.43162609 -0.462428 -0.47929037 0.16811005 1.01514117 1.39184059 0.90847753 0.15801244 -0.09740604 0.37779715 0.37347325 0.15468775 -0.46598799 -0.33961243 -0.21184743 -0.43038449 -0.30401377 -0.43358109 -0…	[-0.20845348 -0.18945718 -0.26665103 -0.36098825 -0.09395281 0.42873883 0.08133599 -0.42559633 -0.43460653 -0.43162609 -0.462428 -0.47929037 0.16811005 1.01514117 1.39184059 0.90847753 0.15801244 -0.09740604 0.37779715 0.37347325 0.15468775 -0.46598799 -0.33961243 -0.21184743 -0.43038449 -0.30401377 -0.43358109 -0.67349027 -0.43717154 -0.44378127 -0.57931467 -0.82840187 -0.68305136 -0.53839214 -0…	[-0.43460653 -0.43162609 -0.462428 -0.47929037 0.16811005 1.01514117 1.39184059 0.90847753 0.15801244 -0.09740604 0.37779715 0.37347325 0.15468775 -0.46598799 -0.33961243 -0.21184743 -0.43038449 -0.30401377 -0.43358109 -0.67349027 -0.43717154 -0.44378127 -0.57931467 -0.82840187 -0.68305136 -0.53839214 -0.03350337 0.19369503 0.56936648 1.05809193 1.06334876 1.18894768 0.6979356 0.31761638 -0.16828…
26	DMS	0	1	26	Con	0	stay	0	Ips	-0.893620486	-0.894049061	[-0.37529996 -0.60006225 -0.57351576 -0.45104678 -0.25372753 -0.16342046 0.09501808 0.25187813 0.55223241 0.91394812 1.16416173 1.16410349 1.29482061 0.92915572 1.29060924 1.04294312 0.1692073 0.04881669 -0.08199389 -0.22791885 0.12975887 0.14987291 0.04862866 0.05941359 0.10319025 -0.38264375 -0.39401941 -0.5342296 -0.67449511 -0.53213932 -0.65758492 -0.80107313 -0.68387768 -0.20694836 1.0263714…	[ 1.29060924 1.04294312 0.1692073 0.04881669 -0.08199389 -0.22791885 0.12975887 0.14987291 0.04862866 0.05941359 0.10319025 -0.38264375 -0.39401941 -0.5342296 -0.67449511 -0.53213932 -0.65758492 -0.80107313 -0.68387768 -0.20694836 1.02637141 1.89638995 2.02817409 1.41202785 1.28223806 1.17213235 1.32455088 0.61689387 0.23088194 0.08979661 -0.29580444 -0.5341978 -0.76863713 -0.62242266 -0.13748136…	[ 0.14987291 0.04862866 0.05941359 0.10319025 -0.38264375 -0.39401941 -0.5342296 -0.67449511 -0.53213932 -0.65758492 -0.80107313 -0.68387768 -0.20694836 1.02637141 1.89638995 2.02817409 1.41202785 1.28223806 1.17213235 1.32455088 0.61689387 0.23088194 0.08979661 -0.29580444 -0.5341978 -0.76863713 -0.62242266 -0.13748136 -0.01909206 0.22322298 0.20695236 0.08704646 -0.01549769 -0.29145802 -0.68361…	[-0.68387768 -0.20694836 1.02637141 1.89638995 2.02817409 1.41202785 1.28223806 1.17213235 1.32455088 0.61689387 0.23088194 0.08979661 -0.29580444 -0.5341978 -0.76863713 -0.62242266 -0.13748136 -0.01909206 0.22322298 0.20695236 0.08704646 -0.01549769 -0.29145802 -0.68361585 -0.66014551 -0.64756729 -0.64365186 -0.4025039 -0.12827415 -0.35774823 -0.27250706 -0.19564528 -0.34704683 -0.33689794 -0.43…
27	DMS	0	1	27	Con	0	stay	0	Ips	-0.894049061	-0.894217088	[ 0.04593349 -0.05682738 -0.10505919 -0.25662865 -0.00096826 -0.09057672 -0.31992877 -0.16221346 0.19116167 0.29733886 0.30542346 0.66200321 0.15752388 -0.07021435 -0.43392977 -0.44675008 -0.16836813 -0.39730385 -0.50168199 -0.22478326 -0.19000486 -0.04872128 0.04071031 0.09383359 0.0230639 0.03495441 0.26822806 0.3959857 0.60658347 -0.13766988 -0.26175013 -0.38972253 -0.12532945 0.14656757 0.308…	[-0.31992877 -0.16221346 0.19116167 0.29733886 0.30542346 0.66200321 0.15752388 -0.07021435 -0.43392977 -0.44675008 -0.16836813 -0.39730385 -0.50168199 -0.22478326 -0.19000486 -0.04872128 0.04071031 0.09383359 0.0230639 0.03495441 0.26822806 0.3959857 0.60658347 -0.13766988 -0.26175013 -0.38972253 -0.12532945 0.14656757 0.30810075 0.0813436 -0.15424682 -0.28759035 -0.56138351 -0.46316015 -0.09515…	[-0.12532945 0.14656757 0.30810075 0.0813436 -0.15424682 -0.28759035 -0.56138351 -0.46316015 -0.09515548 -0.22287955 -0.46886523 -0.33996065 -0.32658953 -0.4305816 -0.5335656 -0.3069478 -0.10014294 -0.22124212 -0.21437651 -0.44250674 -0.57806553 -0.5858512 -0.82139391 -0.35433389 -0.27056024 -0.16289886 0.12567032 0.35818131 0.10271549 -0.15633915 0.09235993 -0.47944408 -0.3888091 -0.26743722 0.0…	[-0.32658953 -0.4305816 -0.5335656 -0.3069478 -0.10014294 -0.22124212 -0.21437651 -0.44250674 -0.57806553 -0.5858512 -0.82139391 -0.35433389 -0.27056024 -0.16289886 0.12567032 0.35818131 0.10271549 -0.15633915 0.09235993 -0.47944408 -0.3888091 -0.26743722 0.07509768 0.80591644 0.75643133 0.29527958 0.03588332 0.11084846 0.18879464 0.32654134 0.10856244 0.13398155 0.20109059 -0.01206573 0.10786276…
28	DMS	0	1	28	Con	0	stay	0	Ips	-0.894217088	-0.894283558	[-0.69019153 -0.6998624 -0.8178419 -0.67890325 -0.56765478 -0.43874221 -0.39650825 -0.39343147 -0.3557889 -0.12533692 -0.24671833 -0.11159645 -0.34505434 -0.09748136 0.13864816 0.23826456 -0.14309188 -0.27380517 -0.31136627 -0.56171592 -0.44240943 -0.42128264 -0.6927818 -0.45011354 -0.45838615 0.03011385 -0.07327439 0.05478478 0.0445396 0.07026574 -0.17127526 -0.28804422 -0.54944172 -0.56622752 -…	[-0.14309188 -0.27380517 -0.31136627 -0.56171592 -0.44240943 -0.42128264 -0.6927818 -0.45011354 -0.45838615 0.03011385 -0.07327439 0.05478478 0.0445396 0.07026574 -0.17127526 -0.28804422 -0.54944172 -0.56622752 -0.55243197 0.43228784 1.26685831 1.25415058 1.11650003 0.22974009 -0.59799272 -0.83904285 -0.68262653 -0.9185348 -0.65257419 -0.78566339 -0.72513055 -0.65499854 -0.44938151 -0.07298828 -0…	[ 0.03011385 -0.07327439 0.05478478 0.0445396 0.07026574 -0.17127526 -0.28804422 -0.54944172 -0.56622752 -0.55243197 0.43228784 1.26685831 1.25415058 1.11650003 0.22974009 -0.59799272 -0.83904285 -0.68262653 -0.9185348 -0.65257419 -0.78566339 -0.72513055 -0.65499854 -0.44938151 -0.07298828 -0.0449094 0.00491329 -0.1527292 -0.35032856 -0.65447904 -0.41279531 -0.55856355 -0.98538996 -0.91815874 -0.…	[-0.59799272 -0.83904285 -0.68262653 -0.9185348 -0.65257419 -0.78566339 -0.72513055 -0.65499854 -0.44938151 -0.07298828 -0.0449094 0.00491329 -0.1527292 -0.35032856 -0.65447904 -0.41279531 -0.55856355 -0.98538996 -0.91815874 -0.8074148 -0.63644091 -0.49229647 -0.43863557 -0.41686175 -0.29035969 0.17683525 0.00449872 0.85721913 1.47530001 0.94673653 0.48428793 0.15261016 0.05611306 0.30005085 0.06…
29	DMS	0	1	29	Ips	1	leave	0	Ips	-0.894283558	0.89431008	[ 0.2180873 0.08806028 0.33096621 0.82914845 0.8157483 0.81666604 0.22055915 0.07406469 -0.17650056 -0.30185023 -0.40216403 -0.53016531 -0.78418049 -0.83425352 -0.93779579 -1.05102465 -0.92669031 -0.77737523 -0.41592259 -0.5547917 -0.30107785 -0.18069173 -0.03087562 0.56837235 0.56359987 0.31575814 0.30089771 0.0598802 0.18118052 0.18447365 0.31573045 0.08865631 -0.12669373 -0.5327375 -0.5777124 …	[ 0.82914845 0.8157483 0.81666604 0.22055915 0.07406469 -0.17650056 -0.30185023 -0.40216403 -0.53016531 -0.78418049 -0.83425352 -0.93779579 -1.05102465 -0.92669031 -0.77737523 -0.41592259 -0.5547917 -0.30107785 -0.18069173 -0.03087562 0.56837235 0.56359987 0.31575814 0.30089771 0.0598802 0.18118052 0.18447365 0.31573045 0.08865631 -0.12669373 -0.5327375 -0.5777124 -0.34572213 -0.13392041 0.118356…	[-0.93779579 -1.05102465 -0.92669031 -0.77737523 -0.41592259 -0.5547917 -0.30107785 -0.18069173 -0.03087562 0.56837235 0.56359987 0.31575814 0.30089771 0.0598802 0.18118052 0.18447365 0.31573045 0.08865631 -0.12669373 -0.5327375 -0.5777124 -0.34572213 -0.13392041 0.11835668 1.24874668 2.5028515 2.74916713 2.89631697 2.99716977 3.14151544 3.38664313 2.91636481 1.8225842 1.20368259 0.70204528 0.314…	[-0.5547917 -0.30107785 -0.18069173 -0.03087562 0.56837235 0.56359987 0.31575814 0.30089771 0.0598802 0.18118052 0.18447365 0.31573045 0.08865631 -0.12669373 -0.5327375 -0.5777124 -0.34572213 -0.13392041 0.11835668 1.24874668 2.5028515 2.74916713 2.89631697 2.99716977 3.14151544 3.38664313 2.91636481 1.8225842 1.20368259 0.70204528 0.31409065 0.54930003 0.80502363 0.59483904 0.07537106 -0.4129762…
30	DMS	0	1	30	Ips	1	stay	1	Ips	-0.89431008	0.960127255	[ 0.21847843 0.46060249 0.47957417 0.72259148 0.71489902 0.35269817 -0.01026006 -0.37173507 -0.14420493 -0.15875502 0.09958111 0.34286057 0.70438918 0.58511273 0.71226353 0.18664136 -0.01206513 -0.24125486 -0.32452879 -0.20360107 0.18434405 0.68697192 1.33198901 1.02835304 0.37973311 0.0071442 -0.11553037 0.24916195 0.39178613 -0.24374875 -0.36500333 -0.58112077 -0.48360211 -0.33948542 -0.3333393…	[ 4.79574173e-01 7.22591484e-01 7.14899018e-01 3.52698170e-01 -1.02600572e-02 -3.71735074e-01 -1.44204932e-01 -1.58755017e-01 9.95811114e-02 3.42860572e-01 7.04389182e-01 5.85112730e-01 7.12263529e-01 1.86641361e-01 -1.20651258e-02 -2.41254861e-01 -3.24528789e-01 -2.03601066e-01 1.84344048e-01 6.86971924e-01 1.33198901e+00 1.02835304e+00 3.79733113e-01 7.14420382e-03 -1.15530367e-01 2.49161946e-0…	[ -3.39485424e-01 -3.33339389e-01 -1.78686875e-01 -2.81186334e-01 -1.59969738e-01 -2.00903802e-01 1.78876159e-02 1.64897815e-03 1.29584967e-01 2.82064053e-01 5.48243698e-01 4.37612761e-01 1.54495227e+00 2.14693713e+00 1.64623341e+00 1.53622648e+00 1.04480600e+00 5.56527035e-01 2.97216218e-01 4.28782478e-01 2.01514121e-01 3.14928016e-01 3.16613093e-01 6.68837565e-01 1.76463563e+00 2.00073767e+00 2…	[ 1.64623341 1.53622648 1.044806 0.55652703 0.29721622 0.42878248 0.20151412 0.31492802 0.31661309 0.66883756 1.76463563 2.00073767 2.24331193 2.12711159 2.65745874 2.03661077 1.28978087 0.93003053 0.30518922 -0.31270097 -0.27715524 -0.44511563 -0.7016435 -0.74770235 -0.86893107 -0.73488048 -0.76154996 -0.65079271 -0.63835871 -0.84727446 -0.95728887 -0.59096689 -0.61822005 -0.38077972 -0.20732384…
31	DMS	0	1	31	Ips	1	stay	1	Ips	-0.960127255	0.984788584	[-0.52634716 -0.53042015 -0.27445794 -0.15387436 -0.56203443 -0.8047401 -0.43866734 0.21457373 0.21480929 -0.12148399 -0.50237754 -0.51452005 -0.65204512 -0.30318126 -0.16120166 -0.0417806 -0.28620973 -0.42975273 -0.18580311 -0.13887126 -0.26550099 -0.38295674 -0.48418839 -0.35655105 0.16272551 0.02264628 -0.26635916 -0.51854337 -0.77307994 -0.77125684 -0.2461651 0.12898095 0.26775486 0.09773371 …	[-0.28620973 -0.42975273 -0.18580311 -0.13887126 -0.26550099 -0.38295674 -0.48418839 -0.35655105 0.16272551 0.02264628 -0.26635916 -0.51854337 -0.77307994 -0.77125684 -0.2461651 0.12898095 0.26775486 0.09773371 -0.15125761 -0.154891 0.43972946 1.16583145 1.26953928 1.47297288 1.29551106 0.84075283 0.43446253 0.04075956 -0.21747369 0.47926553 0.49542782 0.4974502 0.28587627 0.39638318 1.40743653 1…	[-0.2461651 0.12898095 0.26775486 0.09773371 -0.15125761 -0.154891 0.43972946 1.16583145 1.26953928 1.47297288 1.29551106 0.84075283 0.43446253 0.04075956 -0.21747369 0.47926553 0.49542782 0.4974502 0.28587627 0.39638318 1.40743653 1.65314247 1.65400301 1.64324932 1.25077658 0.61335735 0.71575346 1.06096863 0.68649764 0.95241076 0.23824878 -0.4099178 -0.57698698 -0.83513759 -1.05668583 -0.7953672…	[ 0.12898095 0.26775486 0.09773371 -0.15125761 -0.154891 0.43972946 1.16583145 1.26953928 1.47297288 1.29551106 0.84075283 0.43446253 0.04075956 -0.21747369 0.47926553 0.49542782 0.4974502 0.28587627 0.39638318 1.40743653 1.65314247 1.65400301 1.64324932 1.25077658 0.61335735 0.71575346 1.06096863 0.68649764 0.95241076 0.23824878 -0.4099178 -0.57698698 -0.83513759 -1.05668583 -0.79536726 -0.76805…
32	DMS	0	1	32	Con	0	leave	1	Ips	-0.984788584	-0.994130232	[ 0.48437247 0.58606922 0.81745801 1.42866213 1.41852581 1.07490973 0.47024525 0.4625564 0.31248655 0.08341664 -0.00771232 0.02339093 -0.34785442 -0.59841211 -0.8591124 -0.87487343 -0.89739889 -0.9845602 -0.87447003 -0.73306099 -0.8666599 -0.75874897 -0.80789127 -0.96029252 -0.6682915 -0.54739782 -0.17202306 -0.29658248 -0.43862585 1.03940309 2.60503651 3.2310868 2.85698519 2.13531479 1.04937814 …	[-0.00771232 0.02339093 -0.34785442 -0.59841211 -0.8591124 -0.87487343 -0.89739889 -0.9845602 -0.87447003 -0.73306099 -0.8666599 -0.75874897 -0.80789127 -0.96029252 -0.6682915 -0.54739782 -0.17202306 -0.29658248 -0.43862585 1.03940309 2.60503651 3.2310868 2.85698519 2.13531479 1.04937814 0.31682869 0.3312151 0.439607 -0.18966487 -0.56494674 -0.65283067 -0.90174516 -0.88106517 -0.8841153 -0.764494…	[ 3.2310868 2.85698519 2.13531479 1.04937814 0.31682869 0.3312151 0.439607 -0.18966487 -0.56494674 -0.65283067 -0.90174516 -0.88106517 -0.8841153 -0.76449433 -0.78904785 -0.31861851 0.04605556 0.27424967 0.15231448 0.01969975 -0.46503477 -0.56897755 -0.58291298 -0.57928613 -0.69774695 -0.33160161 -0.21338382 -0.3120358 -0.66103574 -0.81895341 -0.98192057 -0.85197331 -0.46174841 -0.54805086 -0.289…	[-0.90174516 -0.88106517 -0.8841153 -0.76449433 -0.78904785 -0.31861851 0.04605556 0.27424967 0.15231448 0.01969975 -0.46503477 -0.56897755 -0.58291298 -0.57928613 -0.69774695 -0.33160161 -0.21338382 -0.3120358 -0.66103574 -0.81895341 -0.98192057 -0.85197331 -0.46174841 -0.54805086 -0.28991042 -0.53928791 -0.70598532 -0.60626203 -0.33778458 -0.10103753 0.29754689 -0.13960248 -0.26920108 -0.381375…
33	DMS	0	1	33	Con	0	stay	0	Ips	-0.994130232	-0.994140904	[-0.57458946 -0.7843115 -0.68227994 -0.76233166 -0.56614147 -0.43912351 -0.45771397 -0.31599429 0.08180649 -0.16639514 -0.26947241 -0.51174332 -0.38204667 -0.61955801 -0.48647162 -0.49776035 -0.50274282 -0.39464835 -0.41576297 -0.30725113 -0.0653169 -0.20368304 -0.20522311 -0.06178492 -0.07494345 0.2703604 0.51684452 0.36064961 -0.13918263 0.03250625 0.57257025 0.8538359 1.12242085 0.54702436 0.3…	[-0.26947241 -0.51174332 -0.38204667 -0.61955801 -0.48647162 -0.49776035 -0.50274282 -0.39464835 -0.41576297 -0.30725113 -0.0653169 -0.20368304 -0.20522311 -0.06178492 -0.07494345 0.2703604 0.51684452 0.36064961 -0.13918263 0.03250625 0.57257025 0.8538359 1.12242085 0.54702436 0.39100811 -0.22283005 0.25750666 1.12033514 1.47056023 1.82493561 2.08267793 1.25195954 1.39265974 1.53516891 0.92426978…	[-0.13334618 -0.49778237 -0.12484081 0.3393333 0.17682923 0.5495681 1.58275134 1.71898766 1.7000361 1.68256604 1.27262395 0.43350647 0.17774974 -0.14847806 -0.01333158 -0.03275644 0.28975411 0.97921354 0.69543246 0.35838878 -0.02069244 -0.52855182 -0.76006014 -0.71901096 -0.81261397 -0.45477819 -0.7020494 -0.82525362 -0.55996043 -0.44305404 -0.31402196 0.05753438 -0.2015799 0.1627163 0.05284559 0…	[ 0.17682923 0.5495681 1.58275134 1.71898766 1.7000361 1.68256604 1.27262395 0.43350647 0.17774974 -0.14847806 -0.01333158 -0.03275644 0.28975411 0.97921354 0.69543246 0.35838878 -0.02069244 -0.52855182 -0.76006014 -0.71901096 -0.81261397 -0.45477819 -0.7020494 -0.82525362 -0.55996043 -0.44305404 -0.31402196 0.05753438 -0.2015799 0.1627163 0.05284559 0.19033601 0.06002163 -0.047898 0.07476089 0.1…
34	DMS	0	1	34	Ips	1	leave	0	Ips	-0.994140904	0.994145234	[ 8.62531805e-02 7.23632120e-01 5.88341777e-01 2.25503828e-01 1.22522799e-01 -1.45636012e-01 -4.23744604e-01 -3.43030570e-02 3.55521586e-01 2.33782547e-01 3.83261748e-01 7.41446182e-01 8.28526017e-01 6.46520088e-01 5.12191105e-01 2.67586004e-02 -8.38698118e-02 -1.78727843e-01 -4.33345783e-01 -5.63299402e-01 -3.03372356e-01 -1.70537258e-01 -3.28415460e-02 2.00739362e-01 1.10085056e-01 6.22184051e-…	[ 3.83261748e-01 7.41446182e-01 8.28526017e-01 6.46520088e-01 5.12191105e-01 2.67586004e-02 -8.38698118e-02 -1.78727843e-01 -4.33345783e-01 -5.63299402e-01 -3.03372356e-01 -1.70537258e-01 -3.28415460e-02 2.00739362e-01 1.10085056e-01 6.22184051e-04 -1.38399249e-01 5.11595904e-03 2.64029068e-01 6.00735477e-01 1.42209938e+00 2.54697695e+00 2.80962947e+00 2.66912662e+00 2.70469282e+00 2.45499285e+00…	[ -1.70537258e-01 -3.28415460e-02 2.00739362e-01 1.10085056e-01 6.22184051e-04 -1.38399249e-01 5.11595904e-03 2.64029068e-01 6.00735477e-01 1.42209938e+00 2.54697695e+00 2.80962947e+00 2.66912662e+00 2.70469282e+00 2.45499285e+00 1.70235319e+00 8.12215592e-01 6.86530880e-01 5.37206974e-01 4.04932388e-01 4.20769314e-02 2.16402064e-01 -1.22052423e-01 -3.50465214e-01 -2.12249843e-01 4.02885456e-01 6…	[ 2.00739362e-01 1.10085056e-01 6.22184051e-04 -1.38399249e-01 5.11595904e-03 2.64029068e-01 6.00735477e-01 1.42209938e+00 2.54697695e+00 2.80962947e+00 2.66912662e+00 2.70469282e+00 2.45499285e+00 1.70235319e+00 8.12215592e-01 6.86530880e-01 5.37206974e-01 4.04932388e-01 4.20769314e-02 2.16402064e-01 -1.22052423e-01 -3.50465214e-01 -2.12249843e-01 4.02885456e-01 6.62279182e-01 2.79089903e-01 -1.…
35	DMS	0	1	35	Ips	1	stay	1	Ips	-0.994145234	0.997720888	[ 0.31219935 0.1922578 -0.27743237 -0.0416822 -0.05019285 0.06349716 0.34557444 0.60904859 1.32277289 1.22651762 0.78936387 0.92153696 1.51211076 0.88400252 0.17235978 0.27496364 0.1453025 -0.10616882 0.16114933 0.28123163 0.2660067 0.4099403 0.4087412 0.39165182 -0.11919424 -0.13244805 -0.24842084 -0.34460858 -0.21418943 0.1274887 1.08099411 1.28748786 0.78110309 0.56132292 0.32681891 -0.0442038…	[ 0.78936387 0.92153696 1.51211076 0.88400252 0.17235978 0.27496364 0.1453025 -0.10616882 0.16114933 0.28123163 0.2660067 0.4099403 0.4087412 0.39165182 -0.11919424 -0.13244805 -0.24842084 -0.34460858 -0.21418943 0.1274887 1.08099411 1.28748786 0.78110309 0.56132292 0.32681891 -0.04420384 -0.39199217 -0.27420421 -0.00487471 0.01518603 0.15722254 0.04648156 -0.32297806 -0.48491999 -0.52237029 -0.6…	[ 0.1453025 -0.10616882 0.16114933 0.28123163 0.2660067 0.4099403 0.4087412 0.39165182 -0.11919424 -0.13244805 -0.24842084 -0.34460858 -0.21418943 0.1274887 1.08099411 1.28748786 0.78110309 0.56132292 0.32681891 -0.04420384 -0.39199217 -0.27420421 -0.00487471 0.01518603 0.15722254 0.04648156 -0.32297806 -0.48491999 -0.52237029 -0.63500791 -0.76448546 -0.7603904 -0.51175724 0.71525808 1.45297466 1…	[ 0.16114933 0.28123163 0.2660067 0.4099403 0.4087412 0.39165182 -0.11919424 -0.13244805 -0.24842084 -0.34460858 -0.21418943 0.1274887 1.08099411 1.28748786 0.78110309 0.56132292 0.32681891 -0.04420384 -0.39199217 -0.27420421 -0.00487471 0.01518603 0.15722254 0.04648156 -0.32297806 -0.48491999 -0.52237029 -0.63500791 -0.76448546 -0.7603904 -0.51175724 0.71525808 1.45297466 1.55979756 1.41158949 1…
36	DMS	0	1	36	Ips	0	stay	1	Ips	-0.997720888	0.999103261	[ 0.02800287 -0.08414459 -0.08824888 -0.35254697 -0.2195564 -0.19606524 0.06559142 -0.20026405 -0.20387473 -0.1757221 0.10967222 0.23454399 0.23503073 0.46519887 0.46879437 0.74223004 0.50941046 0.389403 0.24310878 0.23218468 0.11534041 0.34957917 0.61570956 0.7326693 0.3308051 0.08411646 -0.06634753 -0.05708265 -0.04748726 0.19476867 0.41279509 0.91759906 0.91657054 0.92105217 1.16073583 0.55465…	[-0.1757221 0.10967222 0.23454399 0.23503073 0.46519887 0.46879437 0.74223004 0.50941046 0.389403 0.24310878 0.23218468 0.11534041 0.34957917 0.61570956 0.7326693 0.3308051 0.08411646 -0.06634753 -0.05708265 -0.04748726 0.19476867 0.41279509 0.91759906 0.91657054 0.92105217 1.16073583 0.5546556 0.31051079 0.31528823 0.41860983 0.16763446 -0.07506007 0.0559223 0.3354746 0.71893356 0.98676519 1.227…	[-0.06634753 -0.05708265 -0.04748726 0.19476867 0.41279509 0.91759906 0.91657054 0.92105217 1.16073583 0.5546556 0.31051079 0.31528823 0.41860983 0.16763446 -0.07506007 0.0559223 0.3354746 0.71893356 0.98676519 1.22746928 0.71186485 -0.04236504 -0.31122436 -0.69298978 -0.69696223 -0.54432669 -0.81041133 -0.95737108 -0.85082917 -0.98604074 -0.86021726 -0.7470936 -0.62212906 -0.36684162 -0.11544914…	[-0.04748726 0.19476867 0.41279509 0.91759906 0.91657054 0.92105217 1.16073583 0.5546556 0.31051079 0.31528823 0.41860983 0.16763446 -0.07506007 0.0559223 0.3354746 0.71893356 0.98676519 1.22746928 0.71186485 -0.04236504 -0.31122436 -0.69298978 -0.69696223 -0.54432669 -0.81041133 -0.95737108 -0.85082917 -0.98604074 -0.86021726 -0.7470936 -0.62212906 -0.36684162 -0.11544914 0.03143665 -0.21544463 …
37	DMS	0	1	37	Ips	1	stay	0	Ips	-0.999103261	0.368784306	[-0.8306736 -0.72305572 -0.88335713 -0.76100408 -0.87242865 -0.49559177 -0.60526984 -0.46821448 -0.18539931 -0.07538116 -0.23920115 -0.5130419 -0.65834966 -0.44711192 -0.55462087 -0.29017674 -0.13908745 -0.26251991 -0.12602103 0.1508077 0.273847 0.15097576 0.13520931 -0.11699628 -0.15725673 -0.17473728 -0.2846479 -0.27326103 -0.27270115 -0.12764388 -0.36355232 -0.37426094 -0.34109857 -0.46065777 …	[-0.26251991 -0.12602103 0.1508077 0.273847 0.15097576 0.13520931 -0.11699628 -0.15725673 -0.17473728 -0.2846479 -0.27326103 -0.27270115 -0.12764388 -0.36355232 -0.37426094 -0.34109857 -0.46065777 -0.44748162 -0.08440255 0.15213658 0.41045821 0.54098056 0.67634492 0.68117431 0.59181185 0.48530675 0.44761203 0.44370114 0.94094357 1.16679604 0.90381039 0.54498206 0.28186724 0.02318957 0.73267335 0.…	[-0.27270115 -0.12764388 -0.36355232 -0.37426094 -0.34109857 -0.46065777 -0.44748162 -0.08440255 0.15213658 0.41045821 0.54098056 0.67634492 0.68117431 0.59181185 0.48530675 0.44761203 0.44370114 0.94094357 1.16679604 0.90381039 0.54498206 0.28186724 0.02318957 0.73267335 0.63253105 0.75808431 0.65919073 1.40373963 1.39933373 0.78482805 0.51371547 0.00265125 -0.02213464 -0.3578536 -0.38912253 -0.…	[ 0.68117431 0.59181185 0.48530675 0.44761203 0.44370114 0.94094357 1.16679604 0.90381039 0.54498206 0.28186724 0.02318957 0.73267335 0.63253105 0.75808431 0.65919073 1.40373963 1.39933373 0.78482805 0.51371547 0.00265125 -0.02213464 -0.3578536 -0.38912253 -0.37502775 -0.1258041 -0.11588517 -0.2231278 -0.37662866 -0.36160206 -0.14607627 -0.03226587 -0.13934768 -0.13579645 -0.14071205 -0.26690247 …
38	DMS	0	1	38	Ips	0	stay	1	Con	-0.368784306	0.768577885	[ 0.26478382 -0.23896593 -0.61380997 -0.61757322 -0.36441884 0.26991469 0.28695167 -0.20323862 -0.33945928 -0.32833552 0.1705514 0.67357058 1.29123345 1.40229413 0.86542822 0.25102284 0.24700695 0.13859766 -0.11844615 -0.26033422 -0.38287224 -0.35722061 -0.46077212 -0.61925691 -0.3549558 -0.34445207 -0.47046307 -0.45671746 -0.31723046 -0.20213843 -0.45191508 0.012929 0.09857796 0.33557518 0.43094…	[ 1.29123345 1.40229413 0.86542822 0.25102284 0.24700695 0.13859766 -0.11844615 -0.26033422 -0.38287224 -0.35722061 -0.46077212 -0.61925691 -0.3549558 -0.34445207 -0.47046307 -0.45671746 -0.31723046 -0.20213843 -0.45191508 0.012929 0.09857796 0.33557518 0.43094729 0.31790291 0.10089872 0.12778362 0.11471522 0.35260895 0.73167067 1.09461319 0.86912639 1.15927633 0.6459367 1.1073492 1.25248612 0.49…	[-0.11844615 -0.26033422 -0.38287224 -0.35722061 -0.46077212 -0.61925691 -0.3549558 -0.34445207 -0.47046307 -0.45671746 -0.31723046 -0.20213843 -0.45191508 0.012929 0.09857796 0.33557518 0.43094729 0.31790291 0.10089872 0.12778362 0.11471522 0.35260895 0.73167067 1.09461319 0.86912639 1.15927633 0.6459367 1.1073492 1.25248612 0.49469474 0.48686502 -0.24249041 -0.48166277 -0.71693097 -1.00383709 -…	[ 0.09857796 0.33557518 0.43094729 0.31790291 0.10089872 0.12778362 0.11471522 0.35260895 0.73167067 1.09461319 0.86912639 1.15927633 0.6459367 1.1073492 1.25248612 0.49469474 0.48686502 -0.24249041 -0.48166277 -0.71693097 -1.00383709 -0.90880363 -1.17392035 -1.13593558 -0.90260958 -1.00892813 -0.73581201 -0.99180305 -0.62984345 -0.01224076 -0.00749317 0.13251037 0.00222418 0.21826068 -0.03780345…
39	DMS	0	1	39	Con	1	leave	0	Con	-0.768577885	-0.283281852	[-0.85694757 -0.60855424 -0.54202351 -0.38734965 -0.49462839 -0.36710634 0.00420832 0.50477187 0.36682538 -0.01526985 -0.09962124 -0.22165993 -0.36178979 -0.11221866 0.1487472 -0.08080789 -0.1891351 -0.42282922 -0.67532881 -0.44745836 -0.47677606 -0.12708468 0.35976585 0.38262022 0.04403617 -0.05277198 0.05822091 -0.07606783 0.25585673 0.12326623 -0.40986594 -0.51634796 -0.42319657 -0.45388573 -0…	[-0.08080789 -0.1891351 -0.42282922 -0.67532881 -0.44745836 -0.47677606 -0.12708468 0.35976585 0.38262022 0.04403617 -0.05277198 0.05822091 -0.07606783 0.25585673 0.12326623 -0.40986594 -0.51634796 -0.42319657 -0.45388573 -0.45064433 -0.33964914 -0.43069158 -0.44516536 -0.67163008 -0.28338276 0.34036176 1.11399738 0.64526592 0.39044698 0.05099655 -0.34364956 -0.42053009 -0.28271406 -0.17039415 -0…	[-0.40986594 -0.51634796 -0.42319657 -0.45388573 -0.45064433 -0.33964914 -0.43069158 -0.44516536 -0.67163008 -0.28338276 0.34036176 1.11399738 0.64526592 0.39044698 0.05099655 -0.34364956 -0.42053009 -0.28271406 -0.17039415 -0.17255391 -0.56189589 -0.68727388 -0.45189239 -0.05673622 0.15740277 0.33155211 1.03705275 1.89827382 2.06222228 1.70870326 0.83735469 0.75285134 0.49518836 0.30794056 0.785…	[-0.42319657 -0.45388573 -0.45064433 -0.33964914 -0.43069158 -0.44516536 -0.67163008 -0.28338276 0.34036176 1.11399738 0.64526592 0.39044698 0.05099655 -0.34364956 -0.42053009 -0.28271406 -0.17039415 -0.17255391 -0.56189589 -0.68727388 -0.45189239 -0.05673622 0.15740277 0.33155211 1.03705275 1.89827382 2.06222228 1.70870326 0.83735469 0.75285134 0.49518836 0.30794056 0.78538432 1.09057656 0.73034…
40	DMS	0	1	40	Con	1	stay	1	Con	-0.283281852	0.347574917	[ 0.36719853 0.34929338 0.5670102 0.45922545 0.76985315 0.76124045 0.40349945 0.16617014 0.18429194 0.15911122 0.53938317 0.36691262 -0.03205282 -0.3721798 -0.6104493 -0.88295139 -0.88353228 -0.71848298 -0.69759979 -0.33467601 -0.15372428 -0.11413515 0.00661851 -0.12300205 -0.35125404 -0.21704249 0.02647099 0.29290938 0.17685658 -0.06963347 -0.56114221 -0.65503484 -0.62942633 -0.64593014 -0.78248…	[ 0.16617014 0.18429194 0.15911122 0.53938317 0.36691262 -0.03205282 -0.3721798 -0.6104493 -0.88295139 -0.88353228 -0.71848298 -0.69759979 -0.33467601 -0.15372428 -0.11413515 0.00661851 -0.12300205 -0.35125404 -0.21704249 0.02647099 0.29290938 0.17685658 -0.06963347 -0.56114221 -0.65503484 -0.62942633 -0.64593014 -0.78248116 -0.54725995 -0.18510609 -0.3030635 -0.66212107 -0.64160909 -0.5525014 -0…	[ 2.12395717 2.13683626 1.6543998 1.19725886 0.9228195 0.68147817 0.47059194 0.23750568 0.12451522 0.98734524 1.20664776 0.69416958 0.06652314 -0.17749047 -0.54417252 -0.91636837 -0.67049267 -0.41763916 0.08935369 0.09897079 -0.39157749 -0.64442701 -0.78582475 -0.9225227 -0.56250904 0.02244574 0.91699221 1.18846025 1.09963665 0.97560074 1.09229321 1.14435096 1.36660191 1.04507325 0.57956001 0.324…	[ 0.68147817 0.47059194 0.23750568 0.12451522 0.98734524 1.20664776 0.69416958 0.06652314 -0.17749047 -0.54417252 -0.91636837 -0.67049267 -0.41763916 0.08935369 0.09897079 -0.39157749 -0.64442701 -0.78582475 -0.9225227 -0.56250904 0.02244574 0.91699221 1.18846025 1.09963665 0.97560074 1.09229321 1.14435096 1.36660191 1.04507325 0.57956001 0.32407647 -0.05273737 -0.04904362 0.43290471 1.04395366 0…
41	DMS	0	1	41	Con	1	stay	1	Con	0.347574917	0.578851719	[ 1.10227462 1.09049172 0.73905617 0.61095704 0.45391578 0.43782261 0.33237072 -0.04552806 0.19886457 0.33900408 -0.05224244 -0.27635718 -0.27790018 -0.16581211 -0.38154214 -0.36905632 -0.63995709 -0.89222917 -0.92389519 -0.38013781 -0.37183055 -0.38082456 -0.48231068 -0.46288762 -0.3406335 -0.21309167 -0.34756991 -0.44926951 -0.85273958 -0.87867231 -0.76122525 -0.71929787 -0.25390513 -0.25862593…	[-0.63995709 -0.89222917 -0.92389519 -0.38013781 -0.37183055 -0.38082456 -0.48231068 -0.46288762 -0.3406335 -0.21309167 -0.34756991 -0.44926951 -0.85273958 -0.87867231 -0.76122525 -0.71929787 -0.25390513 -0.25862593 -0.01691328 0.56632695 1.06954867 0.71159589 0.48095371 0.61665836 0.24865953 0.2589936 0.00312648 -0.35549113 -0.22464063 -0.49090109 -0.8750264 -0.7499922 -0.26451827 0.12401565 0.2…	[ 0.61665836 0.24865953 0.2589936 0.00312648 -0.35549113 -0.22464063 -0.49090109 -0.8750264 -0.7499922 -0.26451827 0.12401565 0.24958652 1.11248682 0.99930887 1.75541204 1.63475136 1.58375213 1.30785122 1.44132568 0.99474511 0.13420157 -0.25660209 -0.38000094 -0.24023897 0.26881119 0.40287392 0.73835573 1.09688347 1.70400542 1.82532447 1.49301738 0.76092164 0.76776297 0.51714917 0.40810735 0.0922…	[ 0.2589936 0.00312648 -0.35549113 -0.22464063 -0.49090109 -0.8750264 -0.7499922 -0.26451827 0.12401565 0.24958652 1.11248682 0.99930887 1.75541204 1.63475136 1.58375213 1.30785122 1.44132568 0.99474511 0.13420157 -0.25660209 -0.38000094 -0.24023897 0.26881119 0.40287392 0.73835573 1.09688347 1.70400542 1.82532447 1.49301738 0.76092164 0.76776297 0.51714917 0.40810735 0.09228627 -0.26039352 -0.26…
42	DMS	0	1	42	Con	1	stay	1	Con	0.578851719	0.664650932	[ 0.33678246 0.31539442 -0.28843009 -0.17149171 -0.3074276 0.08236988 0.33008113 0.92955957 1.02256658 0.69027227 0.94953706 0.35682543 0.34189635 0.57963448 1.08280524 0.71720341 0.37023666 0.13787675 -0.01127403 -0.3712189 -0.51656072 -0.27082291 0.20482227 0.36619023 0.08794931 -0.11791127 -0.20841907 -0.58530455 -0.72332658 -0.60804678 -0.71512039 -0.53982219 0.21315731 0.64608979 1.08022706 …	[ 0.37023666 0.13787675 -0.01127403 -0.3712189 -0.51656072 -0.27082291 0.20482227 0.36619023 0.08794931 -0.11791127 -0.20841907 -0.58530455 -0.72332658 -0.60804678 -0.71512039 -0.53982219 0.21315731 0.64608979 1.08022706 1.4195195 1.26659803 0.88477006 0.17781493 0.01312346 -0.07478285 -0.15663103 -0.54812794 -0.43090367 -0.41565536 -0.01627975 -0.1280537 -0.13803067 -0.11655836 -0.35601201 -0.63…	[ 0.36619023 0.08794931 -0.11791127 -0.20841907 -0.58530455 -0.72332658 -0.60804678 -0.71512039 -0.53982219 0.21315731 0.64608979 1.08022706 1.4195195 1.26659803 0.88477006 0.17781493 0.01312346 -0.07478285 -0.15663103 -0.54812794 -0.43090367 -0.41565536 -0.01627975 -0.1280537 -0.13803067 -0.11655836 -0.35601201 -0.63420988 -0.64182084 -0.88292572 -1.00005179 -0.75700208 -0.62912945 -0.50673403 0…	[ 0.88477006 0.17781493 0.01312346 -0.07478285 -0.15663103 -0.54812794 -0.43090367 -0.41565536 -0.01627975 -0.1280537 -0.13803067 -0.11655836 -0.35601201 -0.63420988 -0.64182084 -0.88292572 -1.00005179 -0.75700208 -0.62912945 -0.50673403 0.10393307 0.95784878 1.33011511 1.67727444 1.40659116 1.51174521 1.49485551 1.01919399 0.66881913 0.32711911 0.18005224 0.06232348 0.15882195 0.14300828 0.14277…
43	DMS	0	1	43	Con	0	stay	1	Con	0.664650932	0.696842839	[ 0.4789531 0.57516852 0.632222 0.22451352 0.20039598 -0.03278016 0.06939293 0.29896686 0.06074934 0.04565057 0.04456255 0.01366277 0.04493334 0.1198021 -0.08760994 -0.09076897 -0.49404265 -0.49653866 -0.63225218 -0.77419217 -0.77132698 -0.49202419 1.3759023 1.61179884 1.23231678 1.33642879 0.45892275 0.13678939 0.1585509 -0.06580203 -0.30362925 -0.45607183 0.16403575 0.51507269 0.822815 0.453758…	[ 0.632222 0.22451352 0.20039598 -0.03278016 0.06939293 0.29896686 0.06074934 0.04565057 0.04456255 0.01366277 0.04493334 0.1198021 -0.08760994 -0.09076897 -0.49404265 -0.49653866 -0.63225218 -0.77419217 -0.77132698 -0.49202419 1.3759023 1.61179884 1.23231678 1.33642879 0.45892275 0.13678939 0.1585509 -0.06580203 -0.30362925 -0.45607183 0.16403575 0.51507269 0.822815 0.45375803 0.86228986 1.26647…	[ 1.61179884 1.23231678 1.33642879 0.45892275 0.13678939 0.1585509 -0.06580203 -0.30362925 -0.45607183 0.16403575 0.51507269 0.822815 0.45375803 0.86228986 1.26647849 0.65361361 0.05785517 -0.29815224 -0.5239775 -0.42951688 -0.95283837 -0.84228357 -0.82928038 -0.70355811 -0.68321988 -0.56351887 -1.04838834 -0.82922583 -0.71605351 -0.98859936 -0.8618975 -0.47440564 -0.24443388 0.11765391 0.1432684…	[ 0.13678939 0.1585509 -0.06580203 -0.30362925 -0.45607183 0.16403575 0.51507269 0.822815 0.45375803 0.86228986 1.26647849 0.65361361 0.05785517 -0.29815224 -0.5239775 -0.42951688 -0.95283837 -0.84228357 -0.82928038 -0.70355811 -0.68321988 -0.56351887 -1.04838834 -0.82922583 -0.71605351 -0.98859936 -0.8618975 -0.47440564 -0.24443388 0.11765391 0.14326848 0.2828372 -0.06490587 -0.16784154 -0.29120…
44	DMS	0	1	44	Con	1	stay	0	Con	0.696842839	0.078193939	[ 1.28847291 0.91857544 0.16230649 -0.33343482 -0.55484238 -0.56847977 -0.5646158 -0.43523285 -0.45802861 -0.08542175 0.20040439 0.20335348 -0.05673498 -0.31249884 -0.58207771 -0.57424554 -0.58036222 -0.69262793 -0.33252732 0.02185636 -0.18943046 0.06923351 0.32992408 1.17891363 1.55366824 1.30330807 0.42805825 -0.30149343 -0.40151281 -0.41183652 -0.41416361 0.11567868 0.67757428 0.85024695 0.541…	[-0.55484238 -0.56847977 -0.5646158 -0.43523285 -0.45802861 -0.08542175 0.20040439 0.20335348 -0.05673498 -0.31249884 -0.58207771 -0.57424554 -0.58036222 -0.69262793 -0.33252732 0.02185636 -0.18943046 0.06923351 0.32992408 1.17891363 1.55366824 1.30330807 0.42805825 -0.30149343 -0.40151281 -0.41183652 -0.41416361 0.11567868 0.67757428 0.85024695 0.54172915 0.22807242 0.08867276 0.41611668 1.38577…	[ 0.06923351 0.32992408 1.17891363 1.55366824 1.30330807 0.42805825 -0.30149343 -0.40151281 -0.41183652 -0.41416361 0.11567868 0.67757428 0.85024695 0.54172915 0.22807242 0.08867276 0.41611668 1.38577277 1.54678994 1.18041561 0.321452 -0.03261525 0.00205099 -0.1418539 0.33808465 1.14927162 1.64286274 1.30724524 0.66821962 0.40495775 0.29211775 0.19352013 -0.12170402 -0.14101876 -0.2546656 -0.3834…	[-0.30149343 -0.40151281 -0.41183652 -0.41416361 0.11567868 0.67757428 0.85024695 0.54172915 0.22807242 0.08867276 0.41611668 1.38577277 1.54678994 1.18041561 0.321452 -0.03261525 0.00205099 -0.1418539 0.33808465 1.14927162 1.64286274 1.30724524 0.66821962 0.40495775 0.29211775 0.19352013 -0.12170402 -0.14101876 -0.2546656 -0.38349027 -0.36743463 0.03481409 0.05569558 -0.20169079 -0.19278748 0.04…
45	DMS	0	1	45	Con	1	stay	1	Con	0.078193939	0.482453913	[-0.20083388 0.43033318 0.31917212 0.0842156 -0.04839916 -0.15626094 -0.05283412 -0.05891186 0.16367307 0.37966766 0.45395731 0.61577067 0.67874019 0.60645287 0.25237947 0.22121472 0.33204996 0.09976815 0.48697152 0.22162612 0.16228767 0.42532874 0.5575914 1.04981685 2.04654111 2.02294648 1.67134637 0.41554915 0.21376815 0.22049342 -0.38717869 -0.39764182 -0.62061461 -0.62397243 -0.74778804 -0.72…	[-0.04839916 -0.15626094 -0.05283412 -0.05891186 0.16367307 0.37966766 0.45395731 0.61577067 0.67874019 0.60645287 0.25237947 0.22121472 0.33204996 0.09976815 0.48697152 0.22162612 0.16228767 0.42532874 0.5575914 1.04981685 2.04654111 2.02294648 1.67134637 0.41554915 0.21376815 0.22049342 -0.38717869 -0.39764182 -0.62061461 -0.62397243 -0.74778804 -0.72001583 -0.87920232 -0.7848655 -0.78517755 -0…	[ 1.18199111 1.54487084 1.80042184 1.67807287 1.29277341 1.28931281 1.2782892 1.40617723 1.0415762 1.65217783 2.02106669 1.30265675 1.14985361 0.88205619 0.61839531 0.34642124 0.08524048 -0.14163071 -0.25333505 -0.25048528 -0.68161395 -0.64615699 -0.14068188 0.19967838 1.21964252 1.72603369 2.37004713 2.24977127 1.78808267 0.77514265 0.10546871 -0.42651446 -0.58105952 -0.5904691 -0.4629266 -0.504…	[ 1.67807287 1.29277341 1.28931281 1.2782892 1.40617723 1.0415762 1.65217783 2.02106669 1.30265675 1.14985361 0.88205619 0.61839531 0.34642124 0.08524048 -0.14163071 -0.25333505 -0.25048528 -0.68161395 -0.64615699 -0.14068188 0.19967838 1.21964252 1.72603369 2.37004713 2.24977127 1.78808267 0.77514265 0.10546871 -0.42651446 -0.58105952 -0.5904691 -0.4629266 -0.50494451 -0.48743315 -0.58967952 -0.…
46	DMS	0	1	46	Con	1	stay	1	Con	0.482453913	0.629742862	[-0.31576061 -0.41792516 -0.63284845 -0.65120037 -0.79385789 -0.81830028 -0.92483259 -1.09785864 -0.68196665 -0.38577075 -0.6390432 -0.62810656 -0.62222933 -0.42848546 -0.20998552 -0.21054328 0.14490218 0.04659642 -0.19556495 -0.18395352 -0.28611853 -0.25239528 -0.22647377 -0.11257338 -0.37769876 -0.34601072 -0.12479457 0.1308719 0.2429155 0.24249496 -0.04704652 -0.40162217 0.09804643 0.23418942 …	[-0.42848546 -0.20998552 -0.21054328 0.14490218 0.04659642 -0.19556495 -0.18395352 -0.28611853 -0.25239528 -0.22647377 -0.11257338 -0.37769876 -0.34601072 -0.12479457 0.1308719 0.2429155 0.24249496 -0.04704652 -0.40162217 0.09804643 0.23418942 0.10681682 0.11148422 -0.11802518 -0.49587599 -0.62656873 -0.2472092 0.01204387 0.14264319 0.38463103 0.15567168 -0.33066024 -0.45540027 -0.35028551 -0.058…	[-0.37769876 -0.34601072 -0.12479457 0.1308719 0.2429155 0.24249496 -0.04704652 -0.40162217 0.09804643 0.23418942 0.10681682 0.11148422 -0.11802518 -0.49587599 -0.62656873 -0.2472092 0.01204387 0.14264319 0.38463103 0.15567168 -0.33066024 -0.45540027 -0.35028551 -0.05802077 0.81313448 0.70055481 0.53334441 0.28085872 -0.00838598 -0.01780075 -0.26361043 -0.13256311 -0.1452317 -0.37431044 -0.356295…	[ 0.2429155 0.24249496 -0.04704652 -0.40162217 0.09804643 0.23418942 0.10681682 0.11148422 -0.11802518 -0.49587599 -0.62656873 -0.2472092 0.01204387 0.14264319 0.38463103 0.15567168 -0.33066024 -0.45540027 -0.35028551 -0.05802077 0.81313448 0.70055481 0.53334441 0.28085872 -0.00838598 -0.01780075 -0.26361043 -0.13256311 -0.1452317 -0.37431044 -0.35629536 -0.22837034 -0.08044706 -0.08400672 -0.443…
47	DMS	0	1	47	Con	1	stay	1	Con	0.629742862	0.68405795	[ 0.00504747 0.00952927 -0.01220249 0.14754189 0.06405726 0.0754692 -0.05476581 -0.07309983 -0.21175771 -0.36140367 -0.50088364 -0.3697662 -0.22057033 0.15640523 0.06222369 -0.10483 -0.33885077 -0.34138787 -0.73064716 -0.47974091 -0.14047692 -0.12059162 -0.25188919 0.11222102 0.4903966 0.25713143 0.24236175 0.00622657 -0.23616898 -0.47857402 -0.73549658 -0.85300401 -0.85923848 -0.85508497 -0.4713…	[-0.10483 -0.33885077 -0.34138787 -0.73064716 -0.47974091 -0.14047692 -0.12059162 -0.25188919 0.11222102 0.4903966 0.25713143 0.24236175 0.00622657 -0.23616898 -0.47857402 -0.73549658 -0.85300401 -0.85923848 -0.85508497 -0.47132538 0.27456706 0.56980907 0.441751 0.1621855 0.15379369 0.15297371 -0.08030016 -0.19582338 -0.30755817 -0.73773008 0.09130826 0.47510235 0.0931783 0.10164235 -0.24453634 -…	[-0.25188919 0.11222102 0.4903966 0.25713143 0.24236175 0.00622657 -0.23616898 -0.47857402 -0.73549658 -0.85300401 -0.85923848 -0.85508497 -0.47132538 0.27456706 0.56980907 0.441751 0.1621855 0.15379369 0.15297371 -0.08030016 -0.19582338 -0.30755817 -0.73773008 0.09130826 0.47510235 0.0931783 0.10164235 -0.24453634 -0.50514096 -0.24557539 -0.07513356 -0.20217961 0.05203105 0.03554823 0.51530385 0…	[ 0.441751 0.1621855 0.15379369 0.15297371 -0.08030016 -0.19582338 -0.30755817 -0.73773008 0.09130826 0.47510235 0.0931783 0.10164235 -0.24453634 -0.50514096 -0.24557539 -0.07513356 -0.20217961 0.05203105 0.03554823 0.51530385 0.40407189 0.38425176 0.27156912 0.41240897 0.9193528 0.40879372 0.38373132 0.38694398 0.40428578 0.40917725 -0.10144251 -0.46498762 -0.4719566 -0.48436999 -0.46824431 -0.0…
48	DMS	0	1	48	Con	1	stay	1	Con	0.68405795	0.704319328	[ 2.0776271 2.19877891 1.28291845 0.40186827 0.31552003 0.61546386 0.54351771 0.40323933 0.16774096 0.12859889 0.35871484 0.17555157 0.04392475 -0.07691213 -0.19692665 -0.19304194 -0.46025234 -0.57841628 -0.57379701 -0.5906561 -0.50466908 -0.44078579 -0.4913079 -0.8562688 -0.63794732 -0.24724205 -0.27717353 -0.32063881 -0.56032668 -0.43632862 -0.67833485 -0.69746581 -0.68630337 -0.20247674 0.5125…	[-0.19692665 -0.19304194 -0.46025234 -0.57841628 -0.57379701 -0.5906561 -0.50466908 -0.44078579 -0.4913079 -0.8562688 -0.63794732 -0.24724205 -0.27717353 -0.32063881 -0.56032668 -0.43632862 -0.67833485 -0.69746581 -0.68630337 -0.20247674 0.51256182 0.75575692 0.1496762 -0.02324685 -0.01310901 -0.3958786 -0.63673817 -0.63368584 -0.48824576 -0.2585369 -0.28220999 -0.15864645 -0.078413 -0.46715842 -…	[-0.5906561 -0.50466908 -0.44078579 -0.4913079 -0.8562688 -0.63794732 -0.24724205 -0.27717353 -0.32063881 -0.56032668 -0.43632862 -0.67833485 -0.69746581 -0.68630337 -0.20247674 0.51256182 0.75575692 0.1496762 -0.02324685 -0.01310901 -0.3958786 -0.63673817 -0.63368584 -0.48824576 -0.2585369 -0.28220999 -0.15864645 -0.078413 -0.46715842 -0.5477999 -0.54132744 -0.39863629 -0.26813538 0.20067345 0.2…	[-0.20247674 0.51256182 0.75575692 0.1496762 -0.02324685 -0.01310901 -0.3958786 -0.63673817 -0.63368584 -0.48824576 -0.2585369 -0.28220999 -0.15864645 -0.078413 -0.46715842 -0.5477999 -0.54132744 -0.39863629 -0.26813538 0.20067345 0.27777271 0.5034997 1.25410982 1.89926263 1.90397944 1.76547493 1.28528802 1.03609522 0.67015661 0.41491602 0.03460902 -0.20880063 -0.71715477 -0.86124456 -0.74741945 …
49	DMS	0	1	49	Con	1	stay	1	Con	0.704319328	0.711961045	[-0.5503809 -0.73570333 -0.38431363 0.13709835 1.13312314 1.87006421 1.96937545 2.0762652 1.766926 1.51836549 1.75483177 1.13186025 0.27472903 0.03712454 -0.32742117 -0.4159048 -0.78698497 -0.77554754 -0.62900684 -0.56093414 -0.19856713 0.40698171 0.38373442 -0.06685495 1.18163168 1.41958411 0.92473901 0.53838545 0.12704498 -0.23226485 0.13033678 0.17544591 0.08014232 -0.17862358 -0.03938408 -0.0…	[ 1.87006421 1.96937545 2.0762652 1.766926 1.51836549 1.75483177 1.13186025 0.27472903 0.03712454 -0.32742117 -0.4159048 -0.78698497 -0.77554754 -0.62900684 -0.56093414 -0.19856713 0.40698171 0.38373442 -0.06685495 1.18163168 1.41958411 0.92473901 0.53838545 0.12704498 -0.23226485 0.13033678 0.17544591 0.08014232 -0.17862358 -0.03938408 -0.02855808 0.08999345 0.47820264 0.72855948 1.10764981 1.32…	[ 0.12704498 -0.23226485 0.13033678 0.17544591 0.08014232 -0.17862358 -0.03938408 -0.02855808 0.08999345 0.47820264 0.72855948 1.10764981 1.32820454 1.1845537 1.04021324 1.51830087 1.40700214 1.42992755 0.94497837 0.34233146 -0.15546043 -0.3994622 -0.15885932 -0.02684539 0.08819043 -0.1598041 -0.276203 -0.6412976 -0.6468453 -0.76163004 -0.76777083 -0.74669948 -0.37303488 -0.38646301 -0.01093824 -…	[ 0.72855948 1.10764981 1.32820454 1.1845537 1.04021324 1.51830087 1.40700214 1.42992755 0.94497837 0.34233146 -0.15546043 -0.3994622 -0.15885932 -0.02684539 0.08819043 -0.1598041 -0.276203 -0.6412976 -0.6468453 -0.76163004 -0.76777083 -0.74669948 -0.37303488 -0.38646301 -0.01093824 -0.26401817 -0.41795334 -0.19176629 -0.17957326 -0.14489169 -0.16673194 -0.15538702 -0.26403104 -0.39387642 -0.4853…
50	DMS	0	1	50	Con	1	stay	1	Con	0.711961045	0.714873634	[ 0.21273038 -0.03973029 0.27963269 0.63449088 0.64193501 0.30486106 0.29118852 -0.07112974 -0.18418343 -0.06562444 0.28895607 0.17385904 0.0573348 -0.31283086 -0.30579247 -0.08484724 -0.08920941 -0.20116809 -0.1924751 0.29886203 0.65911795 0.53545142 0.42550887 0.03476782 -0.34258984 0.27398915 1.51637307 1.04461649 0.65925203 -0.06815766 -0.44380512 -0.56048893 -0.43122093 0.05191379 0.29577321…	[-0.07112974 -0.18418343 -0.06562444 0.28895607 0.17385904 0.0573348 -0.31283086 -0.30579247 -0.08484724 -0.08920941 -0.20116809 -0.1924751 0.29886203 0.65911795 0.53545142 0.42550887 0.03476782 -0.34258984 0.27398915 1.51637307 1.04461649 0.65925203 -0.06815766 -0.44380512 -0.56048893 -0.43122093 0.05191379 0.29577321 1.06575486 1.06958966 1.30707438 0.40577421 0.04459079 0.1522552 0.27423249 0.…	[-0.1924751 0.29886203 0.65911795 0.53545142 0.42550887 0.03476782 -0.34258984 0.27398915 1.51637307 1.04461649 0.65925203 -0.06815766 -0.44380512 -0.56048893 -0.43122093 0.05191379 0.29577321 1.06575486 1.06958966 1.30707438 0.40577421 0.04459079 0.1522552 0.27423249 0.40583832 0.1723652 -0.19507881 -0.41850412 -0.31048263 -0.43849977 -0.20715709 0.28115436 0.51929545 0.39308969 0.12916884 0.128…	[ 0.65925203 -0.06815766 -0.44380512 -0.56048893 -0.43122093 0.05191379 0.29577321 1.06575486 1.06958966 1.30707438 0.40577421 0.04459079 0.1522552 0.27423249 0.40583832 0.1723652 -0.19507881 -0.41850412 -0.31048263 -0.43849977 -0.20715709 0.28115436 0.51929545 0.39308969 0.12916884 0.12872332 -0.08115254 -0.42124523 -0.19066004 -0.08399428 0.27010293 0.17366999 -0.18544876 0.14838319 0.20405635 …
51	DMS	0	1	51	Con	1	stay	1	Con	0.714873634	0.71599499	[-0.02443213 0.1172801 0.00320266 -0.36738132 -0.6003536 -0.263911 -0.04988989 -0.4256658 -0.05089602 0.06195464 0.57211966 1.6532294 1.77918226 1.68438459 1.44575374 1.20333981 0.71464006 0.45393955 0.31630254 0.44218845 0.32023421 0.32632862 0.57893304 0.81441185 0.58468162 1.07693345 1.32991112 0.46635852 -0.03527376 -0.52384733 -0.2831994 -0.16761027 -0.29152352 0.31746374 0.69982858 0.588160…	[-0.04988989 -0.4256658 -0.05089602 0.06195464 0.57211966 1.6532294 1.77918226 1.68438459 1.44575374 1.20333981 0.71464006 0.45393955 0.31630254 0.44218845 0.32023421 0.32632862 0.57893304 0.81441185 0.58468162 1.07693345 1.32991112 0.46635852 -0.03527376 -0.52384733 -0.2831994 -0.16761027 -0.29152352 0.31746374 0.69982858 0.5881608 0.7061234 0.07237659 -0.55783518 -0.80278549 -0.78044971 -0.6707…	[ 0.31630254 0.44218845 0.32023421 0.32632862 0.57893304 0.81441185 0.58468162 1.07693345 1.32991112 0.46635852 -0.03527376 -0.52384733 -0.2831994 -0.16761027 -0.29152352 0.31746374 0.69982858 0.5881608 0.7061234 0.07237659 -0.55783518 -0.80278549 -0.78044971 -0.67072637 -0.56102601 -0.6334228 -0.25918256 0.23752215 0.63193592 0.24195005 0.12376305 0.08771075 0.44013137 0.33885053 -0.00704109 0.1…	[ 1.32991112 0.46635852 -0.03527376 -0.52384733 -0.2831994 -0.16761027 -0.29152352 0.31746374 0.69982858 0.5881608 0.7061234 0.07237659 -0.55783518 -0.80278549 -0.78044971 -0.67072637 -0.56102601 -0.6334228 -0.25918256 0.23752215 0.63193592 0.24195005 0.12376305 0.08771075 0.44013137 0.33885053 -0.00704109 0.13097435 0.12486112 0.12351294 0.10399665 -0.13055819 -0.36738719 -0.0316788 -0.30609239 …
52	DMS	0	1	52	Con	0	stay	1	Ips	0.71599499	0.716430911	[ -1.93014020e-02 4.65365869e-01 4.82954713e-01 4.68458870e-01 2.18798366e-01 -1.54599305e-01 -3.22215457e-01 -1.87340252e-01 -4.61883962e-01 -4.19965092e-01 1.38817672e-01 9.84254330e-01 1.78599806e+00 1.78958618e+00 1.83510617e+00 1.83496082e+00 1.50385318e+00 1.03110640e+00 2.58321018e-01 -7.41814725e-04 -3.80202266e-01 -6.47930607e-01 -4.04103076e-01 -2.68187846e-02 6.07544643e-01 3.69160179e…	[ 1.03110640e+00 2.58321018e-01 -7.41814725e-04 -3.80202266e-01 -6.47930607e-01 -4.04103076e-01 -2.68187846e-02 6.07544643e-01 3.69160179e-01 1.35516291e-01 -2.36004907e-01 -3.70491398e-01 2.24308441e-03 -2.49913681e-03 -1.84878687e-02 -1.25488772e-01 9.80244897e-02 -1.57510649e-01 -4.08447451e-01 -1.46322658e-01 3.60358226e-01 4.80328667e-01 -1.50109600e-02 -1.04587426e-01 -8.90896896e-02 -8.869…	[ 2.07818702 1.8088242 1.4342364 1.18783313 1.06203527 1.0943924 0.9728017 0.61631539 0.73187999 0.228869 1.10043496 0.58254084 0.334576 0.0979987 -0.27910046 -0.68387811 -0.71856426 -0.47062055 -0.41538939 -0.25176346 0.0325823 -0.47239045 -0.85167817 -0.85590408 -0.86883603 -0.73881685 -0.84084693 -0.55981999 -0.67200407 -0.67005008 -0.94836608 -0.70278596 -0.55501005 -0.69722107 -0.7114184 -0.…	[ 1.18783313 1.06203527 1.0943924 0.9728017 0.61631539 0.73187999 0.228869 1.10043496 0.58254084 0.334576 0.0979987 -0.27910046 -0.68387811 -0.71856426 -0.47062055 -0.41538939 -0.25176346 0.0325823 -0.47239045 -0.85167817 -0.85590408 -0.86883603 -0.73881685 -0.84084693 -0.55981999 -0.67200407 -0.67005008 -0.94836608 -0.70278596 -0.55501005 -0.69722107 -0.7114184 -0.72910663 -0.60474326 0.04973243…
53	DMS	0	1	53	Ips	0	leave	0	Ips	0.716430911	-0.085743419	[-0.0389772 0.48424502 0.56483237 0.61022154 1.50579775 0.89168519 0.52523008 1.16604184 0.73938485 0.41890248 0.03551647 -0.08814888 -0.47991773 -0.88405755 -0.99992879 -1.02259701 -0.81936091 -1.09659816 -1.00561856 -0.82778728 -0.55453378 -0.27439782 -0.27876419 -0.26532961 -0.51863702 -0.51213259 -0.07969807 -0.23401167 0.23864216 0.09063453 -0.30469314 -0.42670296 -0.1630427 0.45056358 1.191…	[-0.47991773 -0.88405755 -0.99992879 -1.02259701 -0.81936091 -1.09659816 -1.00561856 -0.82778728 -0.55453378 -0.27439782 -0.27876419 -0.26532961 -0.51863702 -0.51213259 -0.07969807 -0.23401167 0.23864216 0.09063453 -0.30469314 -0.42670296 -0.1630427 0.45056358 1.19134514 1.36017391 1.05640355 0.45942894 -0.01270337 -0.10333028 -0.23079654 0.02745023 0.51001318 0.76512972 0.61925353 0.37711555 -0.…	[-0.51863702 -0.51213259 -0.07969807 -0.23401167 0.23864216 0.09063453 -0.30469314 -0.42670296 -0.1630427 0.45056358 1.19134514 1.36017391 1.05640355 0.45942894 -0.01270337 -0.10333028 -0.23079654 0.02745023 0.51001318 0.76512972 0.61925353 0.37711555 -0.11457742 -0.09908043 0.51310833 -0.10635042 -0.24399509 -0.48157915 -0.46745997 -0.08282198 -0.37704501 -0.50994001 -0.6637191 -0.84532288 -1.14…	[-0.01270337 -0.10333028 -0.23079654 0.02745023 0.51001318 0.76512972 0.61925353 0.37711555 -0.11457742 -0.09908043 0.51310833 -0.10635042 -0.24399509 -0.48157915 -0.46745997 -0.08282198 -0.37704501 -0.50994001 -0.6637191 -0.84532288 -1.14046094 -1.01331862 -1.28006863 -1.25411205 -0.92879507 -0.70461396 -0.70934327 0.27963306 0.46826069 0.38658565 -0.10066135 0.28026399 0.49822277 0.60847723 0.2…
54	DMS	0	1	54	Con	1	leave	0	Ips	0.085743419	0.263379595	[-0.4360987 -0.04373233 -0.37065989 -0.5030817 -0.4068965 -0.16175148 0.46072105 0.9336742 0.56122585 -0.05078632 -0.62422709 -0.7483403 -0.6176446 -0.66793832 -0.32191539 -0.17183589 -0.28276527 -0.40654931 -0.65829569 -0.64819767 -0.26818691 -0.47881614 -0.23351104 0.15543856 1.27142151 1.14426932 1.1448847 0.74827327 0.74958288 0.23535427 0.6163788 0.60230706 0.33332918 -0.26906112 -0.49362909…	[-0.7483403 -0.6176446 -0.66793832 -0.32191539 -0.17183589 -0.28276527 -0.40654931 -0.65829569 -0.64819767 -0.26818691 -0.47881614 -0.23351104 0.15543856 1.27142151 1.14426932 1.1448847 0.74827327 0.74958288 0.23535427 0.6163788 0.60230706 0.33332918 -0.26906112 -0.49362909 -0.42822612 -0.05555515 0.20281043 0.46424411 1.19143702 2.01225066 2.45827136 2.05218436 1.32360205 0.86616554 0.27535039 0…	[ 0.50972074 0.65922784 1.15730883 2.16027471 2.69193934 1.83274549 1.4470568 1.35242689 1.66446051 1.272527 0.61026271 0.52435172 0.05814091 0.29400058 0.52034318 1.36420725 1.26271248 0.16596729 0.18680944 0.18068658 -0.16409059 -0.64196789 -0.91847068 -0.90449364 -0.79284002 -0.42942233 -0.4693804 -0.47051512 0.02887922 0.01205372 -0.08088083 0.1674474 0.4456198 0.32450927 0.68714307 0.6863323…	[ 0.29400058 0.52034318 1.36420725 1.26271248 0.16596729 0.18680944 0.18068658 -0.16409059 -0.64196789 -0.91847068 -0.90449364 -0.79284002 -0.42942233 -0.4693804 -0.47051512 0.02887922 0.01205372 -0.08088083 0.1674474 0.4456198 0.32450927 0.68714307 0.68633231 0.4243135 0.05686605 0.56545337 0.57438896 0.55600532 0.0649603 -0.18011384 -0.18300384 -0.17827575 -0.23623069 -0.3957512 -0.66373999 -0.…
55	DMS	0	1	55	Con	0	stay	1	Ips	0.263379595	0.663028323	[ 0.26230278 0.01933574 0.0217905 0.05136029 0.18905763 0.43282191 0.5799363 1.91363628 1.62315983 0.74426258 0.10468371 -0.31401964 -0.44107553 -0.5630636 -0.40229431 -0.41374963 0.06423538 0.29461202 0.07026465 0.200761 -0.29825998 -0.20274049 -0.05538751 0.00766596 0.07069543 0.43199286 0.42173179 0.27278071 0.41621546 -0.09484129 -0.24663022 0.43608833 0.58407568 0.33346177 -0.15515531 -0.251…	[-0.44107553 -0.5630636 -0.40229431 -0.41374963 0.06423538 0.29461202 0.07026465 0.200761 -0.29825998 -0.20274049 -0.05538751 0.00766596 0.07069543 0.43199286 0.42173179 0.27278071 0.41621546 -0.09484129 -0.24663022 0.43608833 0.58407568 0.33346177 -0.15515531 -0.25146936 -0.25734688 -0.01617841 -0.24869507 -0.23497771 -0.47358625 -0.58652654 -0.33061789 -0.32607905 -0.42728861 -0.43201931 -0.080…	[ 0.07069543 0.43199286 0.42173179 0.27278071 0.41621546 -0.09484129 -0.24663022 0.43608833 0.58407568 0.33346177 -0.15515531 -0.25146936 -0.25734688 -0.01617841 -0.24869507 -0.23497771 -0.47358625 -0.58652654 -0.33061789 -0.32607905 -0.42728861 -0.43201931 -0.0805066 -0.36092183 -0.22715633 -0.23060671 -0.10946647 -0.08773662 -0.26606076 -0.364269 -0.37787446 -0.26195586 -0.5430069 -0.41016775 -…	[-0.25734688 -0.01617841 -0.24869507 -0.23497771 -0.47358625 -0.58652654 -0.33061789 -0.32607905 -0.42728861 -0.43201931 -0.0805066 -0.36092183 -0.22715633 -0.23060671 -0.10946647 -0.08773662 -0.26606076 -0.364269 -0.37787446 -0.26195586 -0.5430069 -0.41016775 -0.15395423 0.1931484 0.18309014 0.55168307 0.52771138 0.33807349 0.565804 1.23306082 1.39735386 1.26680683 0.89600862 0.40576835 0.049547…
56	DMS	0	1	56	Con	0	stay	0	Ips	0.663028323	0.177674843	[ 0.89600862 0.40576835 0.04954793 -0.05976033 -0.06414869 -0.05960897 -0.32698568 -0.69273372 -0.70087111 -0.68325843 -0.70075873 -0.59321959 -0.37153462 -0.24135524 -0.34118034 -0.55184283 -0.41568621 -0.40553126 -0.41093491 -0.29973549 -0.17267087 -0.18270963 -0.05856825 -0.17090439 0.29982371 0.33355707 0.19191668 0.16562373 0.06587313 -0.3351586 -0.36125351 -0.59134601 -0.7248999 -0.7288638 …	[-0.69273372 -0.70087111 -0.68325843 -0.70075873 -0.59321959 -0.37153462 -0.24135524 -0.34118034 -0.55184283 -0.41568621 -0.40553126 -0.41093491 -0.29973549 -0.17267087 -0.18270963 -0.05856825 -0.17090439 0.29982371 0.33355707 0.19191668 0.16562373 0.06587313 -0.3351586 -0.36125351 -0.59134601 -0.7248999 -0.7288638 -0.36812282 -0.47572711 0.00534334 0.01542055 0.01920321 -0.18731247 -0.37713464 -…	[-0.41093491 -0.29973549 -0.17267087 -0.18270963 -0.05856825 -0.17090439 0.29982371 0.33355707 0.19191668 0.16562373 0.06587313 -0.3351586 -0.36125351 -0.59134601 -0.7248999 -0.7288638 -0.36812282 -0.47572711 0.00534334 0.01542055 0.01920321 -0.18731247 -0.37713464 -0.58353619 -0.78384358 -0.67086536 -0.87104978 -0.73272201 -0.83736919 -0.5913194 -0.7141559 -0.55178955 -0.44547395 -0.33549681 -0.…	[-0.17267087 -0.18270963 -0.05856825 -0.17090439 0.29982371 0.33355707 0.19191668 0.16562373 0.06587313 -0.3351586 -0.36125351 -0.59134601 -0.7248999 -0.7288638 -0.36812282 -0.47572711 0.00534334 0.01542055 0.01920321 -0.18731247 -0.37713464 -0.58353619 -0.78384358 -0.67086536 -0.87104978 -0.73272201 -0.83736919 -0.5913194 -0.7141559 -0.55178955 -0.44547395 -0.33549681 -0.48474552 -0.74294358 -0.…
57	DMS	0	1	57	Con	0	stay	0	Ips	0.177674843	1.57E-05	[ 0.4689293 0.58741678 0.36994327 0.69790138 0.28963691 0.28029231 0.26977768 -0.18494687 -0.43763632 0.05520998 0.19364069 0.18250232 0.31642016 0.3479745 0.69934211 0.58062924 0.21508476 -0.11879128 -0.47605396 -0.2375244 -0.12161474 0.48080914 0.7636456 1.50850791 0.6419384 -0.09364701 0.04047233 -0.21453645 -0.07907175 -0.31539233 -0.44437245 -0.46183006 -0.57642924 -0.47428973 -0.47875754 -0…	[ 0.36994327 0.69790138 0.28963691 0.28029231 0.26977768 -0.18494687 -0.43763632 0.05520998 0.19364069 0.18250232 0.31642016 0.3479745 0.69934211 0.58062924 0.21508476 -0.11879128 -0.47605396 -0.2375244 -0.12161474 0.48080914 0.7636456 1.50850791 0.6419384 -0.09364701 0.04047233 -0.21453645 -0.07907175 -0.31539233 -0.44437245 -0.46183006 -0.57642924 -0.47428973 -0.47875754 -0.07674961 0.40130462 …	[ 0.7636456 1.50850791 0.6419384 -0.09364701 0.04047233 -0.21453645 -0.07907175 -0.31539233 -0.44437245 -0.46183006 -0.57642924 -0.47428973 -0.47875754 -0.07674961 0.40130462 0.13010929 -0.28828985 -0.31978329 -0.20767179 -0.08119785 -0.31962313 -0.54922461 -0.68215905 -0.8179474 -0.57120118 -0.44558069 -0.06854438 -0.27108566 -0.24087328 -0.23051767 0.03008764 0.38774526 0.48834828 0.50839692 0.…	[ 1.50850791 0.6419384 -0.09364701 0.04047233 -0.21453645 -0.07907175 -0.31539233 -0.44437245 -0.46183006 -0.57642924 -0.47428973 -0.47875754 -0.07674961 0.40130462 0.13010929 -0.28828985 -0.31978329 -0.20767179 -0.08119785 -0.31962313 -0.54922461 -0.68215905 -0.8179474 -0.57120118 -0.44558069 -0.06854438 -0.27108566 -0.24087328 -0.23051767 0.03008764 0.38774526 0.48834828 0.50839692 0.36529312 0…
58	DMS	0	1	58	Ips	1	leave	0	Ips	1.57E-05	0.065797067	[ 0.21438464 0.23644943 -0.13318578 -0.51948651 -0.38227931 -0.66437846 -0.41362516 -0.52776646 -0.53193865 -0.5591462 -0.70886025 -0.73074064 -0.8467526 -0.44338959 -0.07789864 0.17033681 0.28723657 0.05985083 -0.06267456 0.44787122 0.81804554 0.80708905 0.56831827 0.58820609 0.69441996 0.35251695 0.33958948 0.47784282 0.17272056 -0.09153544 -0.20390309 0.20874119 0.2175849 0.55404282 0.81857951…	[-0.5591462 -0.70886025 -0.73074064 -0.8467526 -0.44338959 -0.07789864 0.17033681 0.28723657 0.05985083 -0.06267456 0.44787122 0.81804554 0.80708905 0.56831827 0.58820609 0.69441996 0.35251695 0.33958948 0.47784282 0.17272056 -0.09153544 -0.20390309 0.20874119 0.2175849 0.55404282 0.81857951 0.57907132 0.47969349 0.37808242 -0.2602922 -0.63743192 -0.79230509 -0.03372909 1.32553726 2.397498 3.1014…	[ 0.05985083 -0.06267456 0.44787122 0.81804554 0.80708905 0.56831827 0.58820609 0.69441996 0.35251695 0.33958948 0.47784282 0.17272056 -0.09153544 -0.20390309 0.20874119 0.2175849 0.55404282 0.81857951 0.57907132 0.47969349 0.37808242 -0.2602922 -0.63743192 -0.79230509 -0.03372909 1.32553726 2.397498 3.10145397 3.7325142 3.10230671 2.11354048 1.36005565 0.25609123 -0.47265193 -0.69235935 -0.68185…	[ 0.56831827 0.58820609 0.69441996 0.35251695 0.33958948 0.47784282 0.17272056 -0.09153544 -0.20390309 0.20874119 0.2175849 0.55404282 0.81857951 0.57907132 0.47969349 0.37808242 -0.2602922 -0.63743192 -0.79230509 -0.03372909 1.32553726 2.397498 3.10145397 3.7325142 3.10230671 2.11354048 1.36005565 0.25609123 -0.47265193 -0.69235935 -0.68185403 -0.7855606 -0.77173496 -0.78387154 -0.68589836 -0.54…
59	DMS	0	1	59	Ips	1	stay	1	Ips	-0.065797067	0.630852124	[-0.08907859 -0.22351437 -0.22378316 -0.31773268 -0.33506552 -0.359952 -0.38164671 -0.16250313 -0.30678158 -0.68110173 -0.84767008 -0.85813141 -1.05388603 -0.93040516 -0.45136769 -0.18695102 0.06840901 0.21599439 -0.0415686 0.09000988 0.09321118 -0.17999063 -0.46215385 -0.88048517 -0.59374906 -0.38881686 -0.31863484 -0.40104531 -0.39234023 -0.64053815 -0.52720758 -0.67085398 -0.69584386 -0.681243…	[ 0.06840901 0.21599439 -0.0415686 0.09000988 0.09321118 -0.17999063 -0.46215385 -0.88048517 -0.59374906 -0.38881686 -0.31863484 -0.40104531 -0.39234023 -0.64053815 -0.52720758 -0.67085398 -0.69584386 -0.68124378 -0.58196459 -0.20972326 0.51615226 0.38740871 0.38608255 0.36674952 0.17103818 0.02474204 -0.44489472 -0.5721523 -0.69642418 -0.5597703 -0.67627256 -0.16832386 0.67608211 1.75077485 2.70…	[-0.59946199 -0.38701501 -0.03619572 0.08981332 -0.12683143 -0.23758047 -0.12638526 -0.46522595 -0.59426331 -0.59686597 -0.30628727 -0.18762175 -0.07858694 -0.32890747 0.03934818 0.88542926 1.05654256 1.10674678 1.22501533 1.09108924 0.71164224 0.20644997 0.32260052 0.40365296 0.13513598 -0.00678244 0.36102935 2.02473438 2.7436924 2.37111988 1.64596387 0.64941563 -0.0718886 -0.53558837 -0.6570996…	[ 0.08981332 -0.12683143 -0.23758047 -0.12638526 -0.46522595 -0.59426331 -0.59686597 -0.30628727 -0.18762175 -0.07858694 -0.32890747 0.03934818 0.88542926 1.05654256 1.10674678 1.22501533 1.09108924 0.71164224 0.20644997 0.32260052 0.40365296 0.13513598 -0.00678244 0.36102935 2.02473438 2.7436924 2.37111988 1.64596387 0.64941563 -0.0718886 -0.53558837 -0.65709962 -0.79187041 -0.66449539 -0.517696…
60	DMS	0	1	60	Ips	1	stay	1	Ips	-0.630852124	0.837473906	[ 0.36948675 -0.01336176 -0.26178257 -0.2399551 -0.10816477 0.49018775 0.59346979 0.20060297 -0.07889142 -0.09822657 -0.22904174 -0.57867902 -0.82668557 -0.55754209 -0.44015899 -0.0447957 0.46054867 -0.06584152 0.14414727 0.36325697 0.06797204 0.45073357 0.34737907 0.13488219 -0.21434263 -0.06195875 0.0679456 -0.28188697 -0.17614139 0.19539394 0.58475084 0.69008591 0.68290208 0.65742972 0.6709347…	[-0.09822657 -0.22904174 -0.57867902 -0.82668557 -0.55754209 -0.44015899 -0.0447957 0.46054867 -0.06584152 0.14414727 0.36325697 0.06797204 0.45073357 0.34737907 0.13488219 -0.21434263 -0.06195875 0.0679456 -0.28188697 -0.17614139 0.19539394 0.58475084 0.69008591 0.68290208 0.65742972 0.67093479 0.17573114 0.45635656 0.45271567 0.56614601 0.3097474 0.28381526 0.51003982 0.75951376 0.40659847 0.03…	[ 0.14414727 0.36325697 0.06797204 0.45073357 0.34737907 0.13488219 -0.21434263 -0.06195875 0.0679456 -0.28188697 -0.17614139 0.19539394 0.58475084 0.69008591 0.68290208 0.65742972 0.67093479 0.17573114 0.45635656 0.45271567 0.56614601 0.3097474 0.28381526 0.51003982 0.75951376 0.40659847 0.03556546 -0.1166202 -0.57741299 -0.69190649 -0.69791075 -0.81641507 -0.64745011 -0.61550788 -0.36642927 -0.…	[ 0.65742972 0.67093479 0.17573114 0.45635656 0.45271567 0.56614601 0.3097474 0.28381526 0.51003982 0.75951376 0.40659847 0.03556546 -0.1166202 -0.57741299 -0.69190649 -0.69791075 -0.81641507 -0.64745011 -0.61550788 -0.36642927 -0.38391752 -0.28304618 -0.14693524 -0.11462425 0.10925393 0.21257099 0.33842223 0.33094313 0.32283253 0.34015517 0.22902472 0.48643809 0.33939194 0.0735417 -0.0204771 -0.…
61	DMS	0	1	61	Ips	1	stay	1	Ips	-0.837473906	0.913934066	[-0.30985206 0.06384629 0.15866571 0.03837414 -0.35965725 -0.23749882 0.03229282 0.05401927 -0.05617088 0.06757461 -0.44672955 -0.42377184 -0.28572713 -0.2536291 -0.61840216 -0.65722439 -0.5444954 -0.54677805 -0.41235487 -0.0509818 0.41369329 0.05677715 -0.08541603 -0.22424383 -0.34589941 0.03031503 -0.32355405 -0.18441525 -0.55736632 -0.43011556 -0.70591427 -0.54033927 -0.55327656 -0.42182095 0.…	[-0.61840216 -0.65722439 -0.5444954 -0.54677805 -0.41235487 -0.0509818 0.41369329 0.05677715 -0.08541603 -0.22424383 -0.34589941 0.03031503 -0.32355405 -0.18441525 -0.55736632 -0.43011556 -0.70591427 -0.54033927 -0.55327656 -0.42182095 0.20876663 0.34281821 0.18864456 -0.32655591 -0.34901621 -0.46636358 -0.71088506 -0.81014145 -0.64264559 -0.67026752 -0.54330762 -0.44062455 -0.3385388 -0.20291421…	[ 0.0553528 0.42543842 0.58113137 0.44305412 0.17280424 0.17024783 -0.08516777 -0.3150748 -0.56815503 -0.29171234 -0.0522306 0.30274751 0.29766981 0.41153716 0.59365778 0.60440106 0.41183841 0.54230354 0.38907478 0.4792723 0.63529678 0.54378042 0.30160257 0.4299786 0.16440938 0.64306556 0.15293654 0.06102167 -0.1553947 0.10857339 -0.15347402 0.07708999 0.19032429 0.55731731 0.81682885 0.79475411 …	[-0.56815503 -0.29171234 -0.0522306 0.30274751 0.29766981 0.41153716 0.59365778 0.60440106 0.41183841 0.54230354 0.38907478 0.4792723 0.63529678 0.54378042 0.30160257 0.4299786 0.16440938 0.64306556 0.15293654 0.06102167 -0.1553947 0.10857339 -0.15347402 0.07708999 0.19032429 0.55731731 0.81682885 0.79475411 0.66048093 0.54349487 0.52625916 0.65939017 0.54540965 0.53439756 0.17125977 0.06822927 0…
62	DMS	0	1	62	Ips	1	stay	1	Ips	-0.913934066	0.942551393	[-0.575562 -0.46665015 -0.36054691 -0.35641341 -0.45659278 -0.35938696 -0.35679592 -0.0809273 -0.20589043 -0.31669712 -0.43843372 -0.44718979 -0.29337551 0.10498325 -0.03627684 0.08081101 0.20491116 -0.14385399 -0.11859622 -0.26581669 -0.15716463 0.0801658 0.43559131 0.54344416 0.19806727 -0.05785184 -0.43401446 -0.70115912 -0.81222572 -0.56193745 -0.40798853 -0.51185804 -0.37534411 -0.39111971 -…	[-0.11859622 -0.26581669 -0.15716463 0.0801658 0.43559131 0.54344416 0.19806727 -0.05785184 -0.43401446 -0.70115912 -0.81222572 -0.56193745 -0.40798853 -0.51185804 -0.37534411 -0.39111971 -0.51929587 -0.55593859 -0.56525927 -0.41863837 0.06847705 0.45441193 0.81943486 0.92621655 0.55810375 0.19610368 -0.16893742 0.18271044 0.17744748 0.18887111 0.57684623 0.46944188 0.72747975 1.48245774 1.459827…	[ 0.19806727 -0.05785184 -0.43401446 -0.70115912 -0.81222572 -0.56193745 -0.40798853 -0.51185804 -0.37534411 -0.39111971 -0.51929587 -0.55593859 -0.56525927 -0.41863837 0.06847705 0.45441193 0.81943486 0.92621655 0.55810375 0.19610368 -0.16893742 0.18271044 0.17744748 0.18887111 0.57684623 0.46944188 0.72747975 1.48245774 1.45982721 0.99748812 0.87400939 0.21371849 -0.15290893 -0.52423912 -0.7478…	[-0.55593859 -0.56525927 -0.41863837 0.06847705 0.45441193 0.81943486 0.92621655 0.55810375 0.19610368 -0.16893742 0.18271044 0.17744748 0.18887111 0.57684623 0.46944188 0.72747975 1.48245774 1.45982721 0.99748812 0.87400939 0.21371849 -0.15290893 -0.52423912 -0.74781077 -0.73955293 -0.75696329 -0.6394735 0.27119839 0.75024022 0.74636864 0.75457485 0.52088564 0.27891555 0.25837031 0.2376742 0.507…
63	DMS	0	1	63	Ips	0	stay	1	Ips	-0.942551393	0.95337911	[-0.57735681 -0.41885276 0.08301174 -0.31559295 -0.34506043 -0.12731046 -0.26471717 -0.2772622 -0.50774242 -0.13140822 0.01449194 -0.23382606 -0.65310349 -0.51101201 -0.49469706 -0.59208327 -0.47066787 -0.36987084 -0.4880782 -0.36147199 -0.21791974 -0.20157314 -0.22744818 0.53473912 1.02518836 0.39597764 0.39001902 0.23684769 0.12885336 -0.34924071 -0.47213974 -0.22016693 0.03191569 0.27019685 0.…	[-0.12731046 -0.26471717 -0.2772622 -0.50774242 -0.13140822 0.01449194 -0.23382606 -0.65310349 -0.51101201 -0.49469706 -0.59208327 -0.47066787 -0.36987084 -0.4880782 -0.36147199 -0.21791974 -0.20157314 -0.22744818 0.53473912 1.02518836 0.39597764 0.39001902 0.23684769 0.12885336 -0.34924071 -0.47213974 -0.22016693 0.03191569 0.27019685 0.13104607 0.0017706 -0.12141324 -0.37220398 -0.49712079 -0.1…	[ 0.12885336 -0.34924071 -0.47213974 -0.22016693 0.03191569 0.27019685 0.13104607 0.0017706 -0.12141324 -0.37220398 -0.49712079 -0.10602029 0.49090573 0.75959708 0.75504801 1.24670412 1.00438328 0.89475794 0.62333911 0.27581175 -0.11827207 -0.41768622 -0.28929186 -0.16272665 -0.20073008 -0.32329736 -0.08025807 -0.33599123 -0.55016342 -0.67369888 -0.42002592 0.04583025 0.4324894 0.12776772 -0.2374…	[-0.10602029 0.49090573 0.75959708 0.75504801 1.24670412 1.00438328 0.89475794 0.62333911 0.27581175 -0.11827207 -0.41768622 -0.28929186 -0.16272665 -0.20073008 -0.32329736 -0.08025807 -0.33599123 -0.55016342 -0.67369888 -0.42002592 0.04583025 0.4324894 0.12776772 -0.23744521 -0.47509879 -0.56701436 -0.54894358 -0.439531 -0.32043821 -0.18508894 -0.32288172 -0.33312369 -0.10387087 -0.00321724 -0.2…
64	DMS	0	1	64	Ips	1	stay	0	Ips	-0.95337911	0.32666014	[-0.17739172 -0.17645098 0.07698337 0.20237772 0.34600533 0.21411339 -0.28855755 0.02054237 0.27915101 0.39351236 0.02274395 -0.35556498 -0.02191208 0.24660182 0.252232 0.11289882 -0.12277729 0.27626462 0.12432368 -0.04166367 -0.1656063 -0.55287393 -0.09768192 0.00851694 0.18240829 0.35107809 0.12000909 -0.01899248 -0.16142508 -0.05217531 0.05826741 0.18638276 0.45836753 0.49514158 -0.00700302 0.…	[ 0.07698337 0.20237772 0.34600533 0.21411339 -0.28855755 0.02054237 0.27915101 0.39351236 0.02274395 -0.35556498 -0.02191208 0.24660182 0.252232 0.11289882 -0.12277729 0.27626462 0.12432368 -0.04166367 -0.1656063 -0.55287393 -0.09768192 0.00851694 0.18240829 0.35107809 0.12000909 -0.01899248 -0.16142508 -0.05217531 0.05826741 0.18638276 0.45836753 0.49514158 -0.00700302 0.1050335 -0.16543348 -0.…	[-0.12277729 0.27626462 0.12432368 -0.04166367 -0.1656063 -0.55287393 -0.09768192 0.00851694 0.18240829 0.35107809 0.12000909 -0.01899248 -0.16142508 -0.05217531 0.05826741 0.18638276 0.45836753 0.49514158 -0.00700302 0.1050335 -0.16543348 -0.05971191 -0.0981357 0.12236629 -0.13130564 -0.11555698 -0.47454719 -0.48075032 -0.34122325 -0.20730996 -0.57435024 -0.09225144 0.52618938 0.61240935 0.62226…	[-0.16142508 -0.05217531 0.05826741 0.18638276 0.45836753 0.49514158 -0.00700302 0.1050335 -0.16543348 -0.05971191 -0.0981357 0.12236629 -0.13130564 -0.11555698 -0.47454719 -0.48075032 -0.34122325 -0.20730996 -0.57435024 -0.09225144 0.52618938 0.61240935 0.62226504 0.67025559 0.80332953 0.80502457 1.63826752 1.73892587 1.19515273 1.0886928 0.9639617 0.73149051 0.49118708 0.35598951 0.35101989 0.0…
65	DMS	0	1	65	Ips	0	stay	1	Ips	-0.32666014	0.727839592	[-0.71558679 -0.82430923 -0.80025331 -0.69052315 -0.67665159 -0.8040898 -0.79616446 -0.80310433 -0.79803302 -0.43841479 -0.45111564 -0.55184553 -0.28582067 -0.26522328 -0.30905013 -0.17671617 0.1654578 0.18652688 0.58390862 0.72179002 0.20808716 -0.03856898 0.42628896 0.40132375 0.12757454 0.09364274 -0.12709578 -0.34369675 -0.42653137 -0.64253854 -0.64778083 -0.49388692 -0.23707541 -0.13267061 0…	[-0.45111564 -0.55184553 -0.28582067 -0.26522328 -0.30905013 -0.17671617 0.1654578 0.18652688 0.58390862 0.72179002 0.20808716 -0.03856898 0.42628896 0.40132375 0.12757454 0.09364274 -0.12709578 -0.34369675 -0.42653137 -0.64253854 -0.64778083 -0.49388692 -0.23707541 -0.13267061 0.32045153 0.07404663 -0.34401218 -0.61800125 -0.38907465 -0.70676454 -0.41725025 -0.36029966 0.18857634 0.9388464 0.844…	[ 0.07404663 -0.34401218 -0.61800125 -0.38907465 -0.70676454 -0.41725025 -0.36029966 0.18857634 0.9388464 0.84480016 1.07913307 1.25710039 1.28707972 1.76050805 2.00107631 1.61549804 1.72319519 1.82765416 1.21785472 1.11486411 0.98602239 0.22742648 -0.20414148 -0.31820019 -0.27583384 -0.13971522 -0.12389429 -0.1244353 0.10278395 -0.03094328 -0.28888169 -0.65686586 -0.79886369 -0.93995555 -0.81492…	[ 1.72319519 1.82765416 1.21785472 1.11486411 0.98602239 0.22742648 -0.20414148 -0.31820019 -0.27583384 -0.13971522 -0.12389429 -0.1244353 0.10278395 -0.03094328 -0.28888169 -0.65686586 -0.79886369 -0.93995555 -0.81492736 -0.84382719 -0.70990143 -0.78618996 -1.00317403 -0.76503965 -0.6324404 -0.61912774 -0.51036255 -0.66461255 -0.42467933 -0.27965057 -0.25397759 -0.25798758 -0.03904785 0.11205504…
66	DMS	0	1	66	Ips	0	stay	0	Ips	-0.727839592	0.243082217	[-0.25397759 -0.25798758 -0.03904785 0.11205504 -0.23071142 -0.47017646 -0.37603884 -0.35967463 -0.09434449 -0.19345653 0.18270101 0.19299861 0.0746927 0.32845187 0.57649099 0.30190392 -0.33136184 -0.30974312 -0.45971683 -0.0928979 -0.10704109 0.0089555 -0.10847324 -0.47087174 -0.44106082 -0.54929223 -0.5417529 -0.5114001 -0.38313071 -0.33475526 -0.23051088 0.51959565 0.77285449 0.6366582 0.26619…	[-0.19345653 0.18270101 0.19299861 0.0746927 0.32845187 0.57649099 0.30190392 -0.33136184 -0.30974312 -0.45971683 -0.0928979 -0.10704109 0.0089555 -0.10847324 -0.47087174 -0.44106082 -0.54929223 -0.5417529 -0.5114001 -0.38313071 -0.33475526 -0.23051088 0.51959565 0.77285449 0.6366582 0.2661995 0.16615403 -0.06731321 0.40306668 0.75860443 0.46843518 -0.31796293 -0.6875161 -0.91171047 -0.79783811 -…	[-0.33136184 -0.30974312 -0.45971683 -0.0928979 -0.10704109 0.0089555 -0.10847324 -0.47087174 -0.44106082 -0.54929223 -0.5417529 -0.5114001 -0.38313071 -0.33475526 -0.23051088 0.51959565 0.77285449 0.6366582 0.2661995 0.16615403 -0.06731321 0.40306668 0.75860443 0.46843518 -0.31796293 -0.6875161 -0.91171047 -0.79783811 -0.70123924 -0.4640597 0.40745789 0.66310039 0.69194906 0.46925646 0.2319091 0…	[-0.10704109 0.0089555 -0.10847324 -0.47087174 -0.44106082 -0.54929223 -0.5417529 -0.5114001 -0.38313071 -0.33475526 -0.23051088 0.51959565 0.77285449 0.6366582 0.2661995 0.16615403 -0.06731321 0.40306668 0.75860443 0.46843518 -0.31796293 -0.6875161 -0.91171047 -0.79783811 -0.70123924 -0.4640597 0.40745789 0.66310039 0.69194906 0.46925646 0.2319091 0.36314078 0.10505185 -0.37971759 -0.60677995 -0…
67	DMS	0	1	67	Ips	1	stay	0	Ips	-0.243082217	0.065657347	[ 0.50671252 1.4713022 1.47127621 0.63235457 0.23829066 0.21633084 -0.12971534 -0.37438882 -0.10886703 0.33818607 0.35369815 0.37706491 0.38679459 0.4140473 0.27237102 -0.21050398 -0.44459115 -0.57864839 -0.09231016 -0.22561187 -0.34893716 -0.5038147 -0.74198262 -0.58474253 -0.59545123 -0.86873993 -0.89978585 -0.50088701 -0.49538 -0.49275555 -0.52651293 -0.40694781 -0.02762263 0.31998809 0.937992…	[ 0.4140473 0.27237102 -0.21050398 -0.44459115 -0.57864839 -0.09231016 -0.22561187 -0.34893716 -0.5038147 -0.74198262 -0.58474253 -0.59545123 -0.86873993 -0.89978585 -0.50088701 -0.49538 -0.49275555 -0.52651293 -0.40694781 -0.02762263 0.31998809 0.93799208 0.93306959 0.8104559 1.06140792 0.84322611 1.08631098 0.6372128 0.65296221 0.24260571 0.09417903 0.0531014 0.18123305 -0.07507463 -0.43237617 …	[-0.34893716 -0.5038147 -0.74198262 -0.58474253 -0.59545123 -0.86873993 -0.89978585 -0.50088701 -0.49538 -0.49275555 -0.52651293 -0.40694781 -0.02762263 0.31998809 0.93799208 0.93306959 0.8104559 1.06140792 0.84322611 1.08631098 0.6372128 0.65296221 0.24260571 0.09417903 0.0531014 0.18123305 -0.07507463 -0.43237617 -0.67597926 -0.82385509 -0.71507077 -0.47183865 -0.17928531 0.07255898 -0.03379157…	[-0.86873993 -0.89978585 -0.50088701 -0.49538 -0.49275555 -0.52651293 -0.40694781 -0.02762263 0.31998809 0.93799208 0.93306959 0.8104559 1.06140792 0.84322611 1.08631098 0.6372128 0.65296221 0.24260571 0.09417903 0.0531014 0.18123305 -0.07507463 -0.43237617 -0.67597926 -0.82385509 -0.71507077 -0.47183865 -0.17928531 0.07255898 -0.03379157 0.17362187 0.74692121 0.7140055 0.81384457 0.6447631 0.132…
68	DMS	0	1	68	Ips	1	stay	1	Ips	-0.065657347	0.630796037	[-0.13651448 -0.38395622 -0.28550899 -0.29622601 -0.15255457 -0.16877705 -0.37676716 -0.26113491 -0.14026719 -0.52068306 -0.52361366 -0.28058656 -0.13778841 -0.38613918 -0.27649667 0.11304292 0.34488702 0.10055973 0.10842664 -0.16101 -0.43001763 -0.43344954 -0.1929747 0.79981508 1.19630755 0.94835011 0.20789299 -0.15132544 -0.51708956 -0.52764761 -0.27170385 -0.15853412 -0.00597579 0.345335 0.455…	[-0.29622601 -0.15255457 -0.16877705 -0.37676716 -0.26113491 -0.14026719 -0.52068306 -0.52361366 -0.28058656 -0.13778841 -0.38613918 -0.27649667 0.11304292 0.34488702 0.10055973 0.10842664 -0.16101 -0.43001763 -0.43344954 -0.1929747 0.79981508 1.19630755 0.94835011 0.20789299 -0.15132544 -0.51708956 -0.52764761 -0.27170385 -0.15853412 -0.00597579 0.345335 0.45539626 0.60692746 0.50278885 -0.01509…	[ 0.10842664 -0.16101 -0.43001763 -0.43344954 -0.1929747 0.79981508 1.19630755 0.94835011 0.20789299 -0.15132544 -0.51708956 -0.52764761 -0.27170385 -0.15853412 -0.00597579 0.345335 0.45539626 0.60692746 0.50278885 -0.01509376 -0.16375214 -0.50978557 -0.58061728 -0.72119269 -0.61153838 -0.5005225 -0.17228407 0.31310704 0.42513534 0.68979072 0.83110735 0.33260385 0.06268232 -0.06816345 0.09641113 …	[ 0.345335 0.45539626 0.60692746 0.50278885 -0.01509376 -0.16375214 -0.50978557 -0.58061728 -0.72119269 -0.61153838 -0.5005225 -0.17228407 0.31310704 0.42513534 0.68979072 0.83110735 0.33260385 0.06268232 -0.06816345 0.09641113 0.3336735 0.42864119 0.46589825 0.11456929 0.00893022 0.35383469 0.23562667 -0.20531053 -0.19335465 0.16342907 0.38044968 0.62346427 0.75495139 0.50877538 0.39059251 0.118…
69	DMS	0	1	69	Con	0	leave	1	Ips	-0.630796037	-0.837451205	[ 0.04993887 -0.07482753 -0.08342241 0.17031077 0.03600674 -0.18645893 -0.40194099 -0.10038858 0.00518655 -0.29156277 -0.54937456 -0.56540403 -0.42706552 -0.15042573 -0.1638201 -0.02546874 -0.05397201 -0.44356226 -0.5610969 -0.42898525 -0.54494943 -0.42206677 -0.29153118 -0.04520604 0.07083704 0.75540287 0.44303011 0.19316 0.07901975 0.11975697 0.25071686 0.01369661 0.03043238 0.03642757 0.136984…	[-0.02546874 -0.05397201 -0.44356226 -0.5610969 -0.42898525 -0.54494943 -0.42206677 -0.29153118 -0.04520604 0.07083704 0.75540287 0.44303011 0.19316 0.07901975 0.11975697 0.25071686 0.01369661 0.03043238 0.03642757 0.13698427 1.26923572 0.75978885 0.73584911 0.72235423 0.49063884 0.73891378 0.49019662 0.58536654 0.22954058 -0.1206283 -0.49665319 -0.2576393 -0.26668798 -0.26217271 0.07336558 -0.19…	[ 0.22954058 -0.1206283 -0.49665319 -0.2576393 -0.26668798 -0.26217271 0.07336558 -0.19192861 0.1601473 0.7583002 1.62701956 1.50926272 1.01861518 0.50241432 0.8733919 1.55906041 1.85624009 1.62367344 1.88031779 1.07988258 0.3249041 -0.29436278 -0.56133465 -0.46156511 -0.2378197 -0.34913665 -0.22558082 0.13703234 -0.09329528 -0.17937447 -0.0404243 -0.15739569 -0.40583528 -0.53840457 -0.53519439 -…	[ 1.01861518 0.50241432 0.8733919 1.55906041 1.85624009 1.62367344 1.88031779 1.07988258 0.3249041 -0.29436278 -0.56133465 -0.46156511 -0.2378197 -0.34913665 -0.22558082 0.13703234 -0.09329528 -0.17937447 -0.0404243 -0.15739569 -0.40583528 -0.53840457 -0.53519439 -0.26917471 -0.40714578 -0.53348157 -0.4189378 -0.42735716 -0.1770636 -0.44107327 -0.32725266 -0.21705291 -0.10031738 -0.48185699 -0.50…
70	DMS	0	1	70	Con	0	stay	0	Ips	-0.837451205	-0.862110725	[-0.22597882 -0.20294295 -0.39716918 -0.53143074 -0.67802776 -0.71178297 -0.68509112 -0.79483534 -0.92123062 -0.81629557 -0.59012103 -0.74498349 -0.75329924 -0.8890234 -0.86056919 -0.72400083 -0.69792187 -0.66170421 -0.50338932 -0.30641459 -0.20772399 -0.23287343 -0.18278075 0.59195616 1.47106966 0.94454153 0.16421313 -0.22941251 -0.6571256 -0.43352131 -0.30203445 -0.16338069 -0.38484055 -0.48852…	[-0.67802776 -0.71178297 -0.68509112 -0.79483534 -0.92123062 -0.81629557 -0.59012103 -0.74498349 -0.75329924 -0.8890234 -0.86056919 -0.72400083 -0.69792187 -0.66170421 -0.50338932 -0.30641459 -0.20772399 -0.23287343 -0.18278075 0.59195616 1.47106966 0.94454153 0.16421313 -0.22941251 -0.6571256 -0.43352131 -0.30203445 -0.16338069 -0.38484055 -0.48852984 -0.24986646 0.13051503 0.50194668 0.34618855…	[-0.09808382 0.02614626 0.60308796 0.84428264 0.35126248 0.24109723 -0.11621218 -0.33468574 -0.06484635 0.67108893 1.54070166 1.80534913 2.53915264 2.51910842 2.86632066 3.48988567 2.81308983 2.25631507 2.24989778 1.29511328 0.78939228 0.08695194 -0.30977928 -0.67799498 -0.80428447 -0.91177755 -0.90712935 -1.02628059 -0.91714752 -0.78101079 -0.74201217 -0.74276149 -0.76073632 -0.79942205 -0.69012…	[-0.11621218 -0.33468574 -0.06484635 0.67108893 1.54070166 1.80534913 2.53915264 2.51910842 2.86632066 3.48988567 2.81308983 2.25631507 2.24989778 1.29511328 0.78939228 0.08695194 -0.30977928 -0.67799498 -0.80428447 -0.91177755 -0.90712935 -1.02628059 -0.91714752 -0.78101079 -0.74201217 -0.74276149 -0.76073632 -0.79942205 -0.69012119 -0.46319365 0.01638705 -0.09041356 -0.32483618 -0.55039992 -0.7…
71	DMS	0	1	71	Con	0	stay	0	Ips	-0.862110725	-0.871451627	[ 0.01638705 -0.09041356 -0.32483618 -0.55039992 -0.77151536 -0.52025331 -0.75492487 -0.25807434 -0.24889803 -0.47867844 -0.60939572 -0.21688831 0.15869568 0.16242534 -0.06342848 -0.31421767 -0.54971179 -0.55443181 -0.59004443 -0.4868515 -0.49638409 -0.22910444 0.24333763 0.21777964 0.05798512 -0.20219547 -0.20823704 -0.43908524 -0.54816717 -0.65841615 -0.65167143 -0.52018332 -0.1499174 0.2013251…	[ 0.16242534 -0.06342848 -0.31421767 -0.54971179 -0.55443181 -0.59004443 -0.4868515 -0.49638409 -0.22910444 0.24333763 0.21777964 0.05798512 -0.20219547 -0.20823704 -0.43908524 -0.54816717 -0.65841615 -0.65167143 -0.52018332 -0.1499174 0.20132519 0.43731699 0.29123711 0.53296184 0.44854969 0.05290416 -0.56224702 -0.6355319 -0.71134396 -0.86780497 -0.76498275 -0.79071972 -0.43367518 -0.52963517 -0…	[-0.20823704 -0.43908524 -0.54816717 -0.65841615 -0.65167143 -0.52018332 -0.1499174 0.20132519 0.43731699 0.29123711 0.53296184 0.44854969 0.05290416 -0.56224702 -0.6355319 -0.71134396 -0.86780497 -0.76498275 -0.79071972 -0.43367518 -0.52963517 -0.60670315 -0.571918 -0.33734066 -0.57636155 -0.60837918 -0.66797569 -0.88310465 -0.5080287 -0.24129509 -0.34345044 -0.33121828 -0.17938723 0.06937428 0.…	[-0.52018332 -0.1499174 0.20132519 0.43731699 0.29123711 0.53296184 0.44854969 0.05290416 -0.56224702 -0.6355319 -0.71134396 -0.86780497 -0.76498275 -0.79071972 -0.43367518 -0.52963517 -0.60670315 -0.571918 -0.33734066 -0.57636155 -0.60837918 -0.66797569 -0.88310465 -0.5080287 -0.24129509 -0.34345044 -0.33121828 -0.17938723 0.06937428 0.2765811 0.60787761 0.64758816 0.63982749 0.50917987 0.015077…
72	DMS	0	1	72	Con	0	stay	0	Ips	-0.871451627	-0.875026971	[ 1.6871089 1.54239404 0.44391046 0.15158604 -0.20520093 -0.55690249 -0.53490774 -0.75525768 -0.86334087 -0.85367684 -0.60488361 -0.45812375 -0.46529311 -0.34770892 -0.19777165 -0.54606485 -0.64707505 -0.60777523 -0.46325978 -0.20051933 -0.07342776 0.1350702 0.26446462 0.37136194 0.61020101 0.36489133 0.35504988 0.24149536 -0.02916042 -0.28811459 -0.26139544 -0.36448951 -0.3723537 -0.52333037 -0.…	[-0.46325978 -0.20051933 -0.07342776 0.1350702 0.26446462 0.37136194 0.61020101 0.36489133 0.35504988 0.24149536 -0.02916042 -0.28811459 -0.26139544 -0.36448951 -0.3723537 -0.52333037 -0.29848404 -0.51101117 -0.58979049 -0.57056378 -0.68633697 -0.69398201 -0.55764361 -0.31506222 -0.43993593 -0.48436188 -0.39424514 -0.38134612 -0.50496172 -0.40502577 -0.5360267 -0.91308344 -0.65037072 -0.84611182 …	[ 0.24149536 -0.02916042 -0.28811459 -0.26139544 -0.36448951 -0.3723537 -0.52333037 -0.29848404 -0.51101117 -0.58979049 -0.57056378 -0.68633697 -0.69398201 -0.55764361 -0.31506222 -0.43993593 -0.48436188 -0.39424514 -0.38134612 -0.50496172 -0.40502577 -0.5360267 -0.91308344 -0.65037072 -0.84611182 -0.77865469 -0.78464396 -0.68235637 -0.4718848 -0.10512777 0.34381793 -0.05024581 0.02926849 0.50445…	[-0.28811459 -0.26139544 -0.36448951 -0.3723537 -0.52333037 -0.29848404 -0.51101117 -0.58979049 -0.57056378 -0.68633697 -0.69398201 -0.55764361 -0.31506222 -0.43993593 -0.48436188 -0.39424514 -0.38134612 -0.50496172 -0.40502577 -0.5360267 -0.91308344 -0.65037072 -0.84611182 -0.77865469 -0.78464396 -0.68235637 -0.4718848 -0.10512777 0.34381793 -0.05024581 0.02926849 0.50445424 0.29819848 -0.136123…
73	DMS	0	1	73	Con	0	stay	0	Ips	-0.875026971	-0.876409214	[ 0.65416364 1.00526425 0.85992348 0.49095069 -0.01455654 -0.27042881 -0.16146427 0.10965567 0.98580672 0.91172191 0.80990229 0.66634731 0.4300843 0.29395751 0.27837163 0.02838989 -0.08411197 0.05246925 -0.31426156 -0.46534541 -0.4745472 -0.3422112 -0.21997768 0.4425763 1.14402903 1.63488338 1.61635674 0.87116907 0.45848706 0.20150096 -0.03332457 -0.13542394 -0.37215944 -0.23438235 -0.4652561 -0.…	[-0.01455654 -0.27042881 -0.16146427 0.10965567 0.98580672 0.91172191 0.80990229 0.66634731 0.4300843 0.29395751 0.27837163 0.02838989 -0.08411197 0.05246925 -0.31426156 -0.46534541 -0.4745472 -0.3422112 -0.21997768 0.4425763 1.14402903 1.63488338 1.61635674 0.87116907 0.45848706 0.20150096 -0.03332457 -0.13542394 -0.37215944 -0.23438235 -0.4652561 -0.83135169 -0.85340005 -0.67153794 -0.58055192 …	[-0.31426156 -0.46534541 -0.4745472 -0.3422112 -0.21997768 0.4425763 1.14402903 1.63488338 1.61635674 0.87116907 0.45848706 0.20150096 -0.03332457 -0.13542394 -0.37215944 -0.23438235 -0.4652561 -0.83135169 -0.85340005 -0.67153794 -0.58055192 -0.67647321 -0.54804793 -0.41921908 -0.52011534 -0.50943726 -0.74830491 -0.76570194 -0.73052594 -0.35242831 -0.61267354 -0.23167978 0.51273771 0.63997792 0.7…	[ 0.4425763 1.14402903 1.63488338 1.61635674 0.87116907 0.45848706 0.20150096 -0.03332457 -0.13542394 -0.37215944 -0.23438235 -0.4652561 -0.83135169 -0.85340005 -0.67153794 -0.58055192 -0.67647321 -0.54804793 -0.41921908 -0.52011534 -0.50943726 -0.74830491 -0.76570194 -0.73052594 -0.35242831 -0.61267354 -0.23167978 0.51273771 0.63997792 0.76812665 0.9094412 0.55337174 0.30875566 0.05306308 -0.186…
74	DMS	0	1	74	Ips	1	leave	0	Ips	-0.876409214	0.876948744	[ 0.1595854 -0.18245075 -0.04821031 -0.42135874 -0.43844555 -0.5647972 -0.43201854 0.06038322 -0.18873456 -0.30922485 -0.20468169 0.02502718 0.5433462 1.14884251 1.27036474 0.42389445 0.05799999 -0.18460327 -0.17683728 -0.44333028 -0.36871991 -0.61426428 -0.33477309 0.73497829 1.21662727 0.87361448 0.51055345 0.12319622 -0.014864 -0.30052117 -0.18830546 -0.17625539 0.20824581 0.23522133 0.8912849…	[-0.43844555 -0.5647972 -0.43201854 0.06038322 -0.18873456 -0.30922485 -0.20468169 0.02502718 0.5433462 1.14884251 1.27036474 0.42389445 0.05799999 -0.18460327 -0.17683728 -0.44333028 -0.36871991 -0.61426428 -0.33477309 0.73497829 1.21662727 0.87361448 0.51055345 0.12319622 -0.014864 -0.30052117 -0.18830546 -0.17625539 0.20824581 0.23522133 0.89128492 1.02830716 1.07066888 0.91305509 0.40770364 0…	[-0.36871991 -0.61426428 -0.33477309 0.73497829 1.21662727 0.87361448 0.51055345 0.12319622 -0.014864 -0.30052117 -0.18830546 -0.17625539 0.20824581 0.23522133 0.89128492 1.02830716 1.07066888 0.91305509 0.40770364 0.28686512 -0.05123456 -0.04513086 0.31454526 0.6706498 0.91862279 0.54459203 0.07740066 0.09063586 -0.1736422 -0.4228848 -0.39356079 -0.91549753 -0.5712183 -0.61385785 -0.29886285 -0.…	[-0.17625539 0.20824581 0.23522133 0.89128492 1.02830716 1.07066888 0.91305509 0.40770364 0.28686512 -0.05123456 -0.04513086 0.31454526 0.6706498 0.91862279 0.54459203 0.07740066 0.09063586 -0.1736422 -0.4228848 -0.39356079 -0.91549753 -0.5712183 -0.61385785 -0.29886285 -0.16596464 0.11376713 0.2646613 0.41532651 0.34087773 0.11076113 -0.28052404 -0.54850925 -0.40734922 -0.16389972 0.18466244 0.0…
75	DMS	0	1	75	Ips	1	stay	1	Ips	-0.876948744	0.953422343	[ -6.64986856e-01 -5.36304654e-01 -6.57560150e-01 -5.35990006e-01 -3.04267274e-01 1.95129534e-01 2.94315765e-02 2.41602136e-02 -1.47777893e-02 -2.90673088e-01 -2.90742423e-01 -4.71881116e-02 7.51540633e-02 4.61910546e-01 5.79904128e-01 3.66761097e-01 3.49129051e-01 4.77564784e-01 -3.02357289e-02 -5.35794799e-01 -3.24215308e-01 -1.49369726e-03 3.69059637e-01 5.92102320e-01 2.44598487e-01 3.2137659…	[ 2.94315765e-02 2.41602136e-02 -1.47777893e-02 -2.90673088e-01 -2.90742423e-01 -4.71881116e-02 7.51540633e-02 4.61910546e-01 5.79904128e-01 3.66761097e-01 3.49129051e-01 4.77564784e-01 -3.02357289e-02 -5.35794799e-01 -3.24215308e-01 -1.49369726e-03 3.69059637e-01 5.92102320e-01 2.44598487e-01 3.21376598e-02 -1.62786359e-01 -5.72430708e-02 1.59418601e-01 1.56496919e-01 -9.43444617e-02 -4.72224668…	[ -3.24215308e-01 -1.49369726e-03 3.69059637e-01 5.92102320e-01 2.44598487e-01 3.21376598e-02 -1.62786359e-01 -5.72430708e-02 1.59418601e-01 1.56496919e-01 -9.43444617e-02 -4.72224668e-01 -2.22238689e-01 1.74678588e-01 3.32747588e-02 5.52522160e-01 8.24338828e-01 9.84771364e-01 1.35559231e+00 1.72474895e+00 1.70868701e+00 1.59055257e+00 1.57623499e+00 6.83226572e-01 4.82817410e-02 -2.98013538e-01…	[ 0.55252216 0.82433883 0.98477136 1.35559231 1.72474895 1.70868701 1.59055257 1.57623499 0.68322657 0.04828174 -0.29801354 -0.29135491 -0.53405744 -0.66059689 -0.81390805 -0.57413453 0.05937778 1.08016235 2.07445348 2.66725795 3.03482446 3.0518652 2.67152889 2.31397164 1.2480011 0.49483875 0.0935337 -0.06608401 -0.18262697 -0.4495955 -0.44751309 -0.57412686 -0.57854496 -0.58735335 -0.20758474 -0…
76	DMS	0	1	76	Ips	0	stay	1	Con	-0.953422343	0.982045124	[ 0.15353146 0.61697419 0.59463689 0.3681289 0.09561344 -0.0632931 0.05278877 -0.20545855 -0.6157405 -0.60595044 -0.3267846 -0.54659684 -0.44550691 -0.3159129 -0.17319143 0.12976209 0.54774494 0.69682232 0.32366847 -0.19652713 -0.26672689 -0.34518151 -0.01578506 0.19261358 0.15545405 -0.43477196 -0.75603848 -0.72457541 -0.59356877 -0.70657081 -0.44798703 -0.4547731 -0.30991059 -0.01463447 0.37986…	[-0.17319143 0.12976209 0.54774494 0.69682232 0.32366847 -0.19652713 -0.26672689 -0.34518151 -0.01578506 0.19261358 0.15545405 -0.43477196 -0.75603848 -0.72457541 -0.59356877 -0.70657081 -0.44798703 -0.4547731 -0.30991059 -0.01463447 0.37986569 0.44670897 0.45534697 0.09464952 0.43495284 0.43521337 0.14541419 -0.08804739 -0.20376728 0.05511786 0.78635319 1.15983819 0.80729661 0.55143991 0.4013275…	[-0.03294802 0.3314389 0.320166 0.17725633 0.02320664 -0.09354645 -0.54676717 -0.54745684 -0.03940647 -0.05836617 0.16627275 0.39020274 0.52506624 0.30008504 0.06151013 0.06430752 -0.04892904 -0.04330643 0.35090024 0.73339901 0.24947671 -0.38760225 0.32990933 0.29967267 0.17517016 0.89689437 1.87074316 1.0149977 0.45006256 0.09511027 -0.24985732 -0.03272019 0.169481 -0.07996741 -0.55252849 -0.527…	[ 0.30008504 0.06151013 0.06430752 -0.04892904 -0.04330643 0.35090024 0.73339901 0.24947671 -0.38760225 0.32990933 0.29967267 0.17517016 0.89689437 1.87074316 1.0149977 0.45006256 0.09511027 -0.24985732 -0.03272019 0.169481 -0.07996741 -0.55252849 -0.52725434 -0.94046447 -0.93044398 -0.6438051 -0.77763975 -0.56312801 -0.7151555 -0.47116917 0.01084554 -0.36605087 -0.22524159 -0.33867287 -0.2167653…
77	DMS	0	1	77	Ips	0	stay	0	Con	-0.982045124	0.362016531	[ 0.01084554 -0.36605087 -0.22524159 -0.33867287 -0.21676537 -0.10317447 -0.32611036 -0.55650006 -0.25887823 -0.25872714 -0.52966799 -0.27963569 0.06853262 -0.0440405 -0.17858868 -0.31534076 -0.44783729 -0.21240047 -0.2032609 0.25616691 0.54409234 0.68740542 0.58251181 0.08634728 -0.26202778 -0.50159353 -0.39098304 -0.39062271 -0.39237304 -0.40772903 -0.31487994 -0.29691146 -0.0479728 -0.1865231 …	[-0.2032609 0.25616691 0.54409234 0.68740542 0.58251181 0.08634728 -0.26202778 -0.50159353 -0.39098304 -0.39062271 -0.39237304 -0.40772903 -0.31487994 -0.29691146 -0.0479728 -0.1865231 -0.28606789 -0.15961926 -0.26298846 -0.02958938 0.10794092 0.58202622 1.10136833 1.11239342 1.20786625 0.66566771 0.3957402 0.2937179 0.29261151 0.1740061 -0.20906626 -0.06513152 0.54352792 0.51598743 -0.00503555 -…	[-0.26202778 -0.50159353 -0.39098304 -0.39062271 -0.39237304 -0.40772903 -0.31487994 -0.29691146 -0.0479728 -0.1865231 -0.28606789 -0.15961926 -0.26298846 -0.02958938 0.10794092 0.58202622 1.10136833 1.11239342 1.20786625 0.66566771 0.3957402 0.2937179 0.29261151 0.1740061 -0.20906626 -0.06513152 0.54352792 0.51598743 -0.00503555 -0.37937536 -0.61616194 -0.73013147 -0.7130838 -0.79664071 -0.66310…	[-0.0479728 -0.1865231 -0.28606789 -0.15961926 -0.26298846 -0.02958938 0.10794092 0.58202622 1.10136833 1.11239342 1.20786625 0.66566771 0.3957402 0.2937179 0.29261151 0.1740061 -0.20906626 -0.06513152 0.54352792 0.51598743 -0.00503555 -0.37937536 -0.61616194 -0.73013147 -0.7130838 -0.79664071 -0.66310811 -0.70738608 -0.60500736 -0.349302 -0.22810153 0.03066636 0.04077314 -0.25941391 -0.18176117 …
78	DMS	0	1	78	Ips	0	stay	0	Con	-0.362016531	0.13487949	[-0.22810153 0.03066636 0.04077314 -0.25941391 -0.18176117 -0.30627598 -0.17292575 -0.06634593 -0.09504563 -0.13552369 -0.16547454 -0.03900909 -0.05334298 0.20076704 0.35041528 0.23034529 0.05787264 -0.18227659 -0.26047296 -0.40640453 -0.4129746 -0.02345254 0.19703166 0.24520349 0.58405321 0.11736229 0.16445068 0.08869399 0.07547983 0.17335327 0.26567563 0.14992356 0.00787748 0.39599888 0.3268038…	[-0.30627598 -0.17292575 -0.06634593 -0.09504563 -0.13552369 -0.16547454 -0.03900909 -0.05334298 0.20076704 0.35041528 0.23034529 0.05787264 -0.18227659 -0.26047296 -0.40640453 -0.4129746 -0.02345254 0.19703166 0.24520349 0.58405321 0.11736229 0.16445068 0.08869399 0.07547983 0.17335327 0.26567563 0.14992356 0.00787748 0.39599888 0.3268038 -0.02725312 -0.38223748 -0.38532146 -0.1318739 -0.1448424…	[-0.18227659 -0.26047296 -0.40640453 -0.4129746 -0.02345254 0.19703166 0.24520349 0.58405321 0.11736229 0.16445068 0.08869399 0.07547983 0.17335327 0.26567563 0.14992356 0.00787748 0.39599888 0.3268038 -0.02725312 -0.38223748 -0.38532146 -0.1318739 -0.14484245 -0.17258511 -0.15890696 -0.17430166 -0.1762056 -0.17894469 0.29877113 0.51806395 0.53124948 -0.20245131 -0.58123315 -0.43927665 -0.1787186…	[ 0.08869399 0.07547983 0.17335327 0.26567563 0.14992356 0.00787748 0.39599888 0.3268038 -0.02725312 -0.38223748 -0.38532146 -0.1318739 -0.14484245 -0.17258511 -0.15890696 -0.17430166 -0.1762056 -0.17894469 0.29877113 0.51806395 0.53124948 -0.20245131 -0.58123315 -0.43927665 -0.17871866 -0.18404538 -0.43198168 -0.42073217 -0.2798829 -0.26815406 -0.05961532 -0.04404694 0.66172921 0.65074173 0.5542…
79	DMS	0	1	79	Ips	0	stay	0	Con	-0.13487949	0.050678799	[-0.04404694 0.66172921 0.65074173 0.55421323 0.28100612 0.14727036 -0.08604428 -0.04771714 -0.04190557 -0.04664314 0.0602837 -0.1694932 -0.03909923 -0.02394781 0.10419545 0.34630995 0.10882547 -0.03859253 -0.02210925 0.10901617 0.00601354 0.23431937 0.06931829 -0.1744048 -0.47651191 -0.47095162 -0.34300273 -0.46411125 -0.23219104 0.02942488 0.16623823 -0.04888171 -0.07749981 -0.10138166 0.277687…	[ 0.10419545 0.34630995 0.10882547 -0.03859253 -0.02210925 0.10901617 0.00601354 0.23431937 0.06931829 -0.1744048 -0.47651191 -0.47095162 -0.34300273 -0.46411125 -0.23219104 0.02942488 0.16623823 -0.04888171 -0.07749981 -0.10138166 0.27768783 0.77667237 1.051546 1.07791947 0.95169666 0.71202859 0.34622717 0.96326518 1.43754436 1.43220276 1.68702856 1.79535911 2.02086201 1.90352771 1.06644552 0.45…	[-0.34300273 -0.46411125 -0.23219104 0.02942488 0.16623823 -0.04888171 -0.07749981 -0.10138166 0.27768783 0.77667237 1.051546 1.07791947 0.95169666 0.71202859 0.34622717 0.96326518 1.43754436 1.43220276 1.68702856 1.79535911 2.02086201 1.90352771 1.06644552 0.45773931 -0.14703555 -0.5085757 -0.76262905 -0.87379913 -0.60124531 -0.60028704 -0.35607343 -0.13557145 -0.15861939 -0.43051084 -0.31769688…	[ 0.95169666 0.71202859 0.34622717 0.96326518 1.43754436 1.43220276 1.68702856 1.79535911 2.02086201 1.90352771 1.06644552 0.45773931 -0.14703555 -0.5085757 -0.76262905 -0.87379913 -0.60124531 -0.60028704 -0.35607343 -0.13557145 -0.15861939 -0.43051084 -0.31769688 -0.4633944 -0.46842013 -0.45521407 -0.43431197 -0.44420636 -0.09403889 -0.19744489 0.31299814 0.59989481 0.24056462 -0.36741943 -0.503…
80	DMS	0	1	80	Ips	0	stay	0	Con	-0.050678799	0.019110074	[-0.12164603 0.22199 0.34066552 0.32909266 0.35516542 0.0017657 -0.13701233 -0.39201862 -0.15872318 -0.04276367 -0.02343269 -0.24633363 -0.26325438 -0.02762085 -0.39993014 -0.13897978 -0.14440971 -0.13914614 -0.13510463 0.22618147 -0.02879281 0.21076779 0.12421483 0.1311835 0.13272502 0.02511139 0.11827111 -0.02694794 -0.41791264 -0.53605848 -0.52843652 -0.60257358 -0.7527777 -0.43765496 -0.19481…	[-0.02879281 0.21076779 0.12421483 0.1311835 0.13272502 0.02511139 0.11827111 -0.02694794 -0.41791264 -0.53605848 -0.52843652 -0.60257358 -0.7527777 -0.43765496 -0.19481989 -0.22330496 -0.24406092 -0.17621473 0.14494821 -0.13979211 -0.01221175 0.08887144 -0.08530746 0.09028298 0.10627133 -0.27067769 -0.65198576 -0.89989143 -0.88649278 -1.03158261 -0.90954842 -1.05715771 -0.69832704 -0.34241574 -0…	[ 2.51113893e-02 1.18271110e-01 -2.69479378e-02 -4.17912643e-01 -5.36058482e-01 -5.28436520e-01 -6.02573575e-01 -7.52777703e-01 -4.37654959e-01 -1.94819885e-01 -2.23304964e-01 -2.44060917e-01 -1.76214734e-01 1.44948214e-01 -1.39792106e-01 -1.22117475e-02 8.88714435e-02 -8.53074612e-02 9.02829827e-02 1.06271334e-01 -2.70677693e-01 -6.51985756e-01 -8.99891434e-01 -8.86492775e-01 -1.03158261e+00 -9.…	[ -2.69479378e-02 -4.17912643e-01 -5.36058482e-01 -5.28436520e-01 -6.02573575e-01 -7.52777703e-01 -4.37654959e-01 -1.94819885e-01 -2.23304964e-01 -2.44060917e-01 -1.76214734e-01 1.44948214e-01 -1.39792106e-01 -1.22117475e-02 8.88714435e-02 -8.53074612e-02 9.02829827e-02 1.06271334e-01 -2.70677693e-01 -6.51985756e-01 -8.99891434e-01 -8.86492775e-01 -1.03158261e+00 -9.09548423e-01 -1.05715771e+00 -…
81	DMS	0	1	81	Con	1	leave	0	Con	-0.019110074	-0.007145627	[-0.68657175 -0.42203544 -0.54647119 -0.39329131 -0.15791217 0.08566422 0.30974113 -0.02986684 -0.27029545 -0.04270642 -0.27755468 -0.17377205 -0.19430806 0.05020267 -0.05044461 -0.18342975 -0.67347038 -0.77505845 -0.4014257 -0.41760821 -0.26426156 -0.25269694 -0.02707418 -0.06859357 0.80052397 2.03508602 1.78100591 1.14395679 0.27673348 -0.11802982 -0.36604995 -0.09233782 0.16667789 -0.34237304 …	[ 0.08566422 0.30974113 -0.02986684 -0.27029545 -0.04270642 -0.27755468 -0.17377205 -0.19430806 0.05020267 -0.05044461 -0.18342975 -0.67347038 -0.77505845 -0.4014257 -0.41760821 -0.26426156 -0.25269694 -0.02707418 -0.06859357 0.80052397 2.03508602 1.78100591 1.14395679 0.27673348 -0.11802982 -0.36604995 -0.09233782 0.16667789 -0.34237304 -0.41658509 -0.54442608 -0.4186627 -0.27361042 -0.02945012 …	[ 0.80052397 2.03508602 1.78100591 1.14395679 0.27673348 -0.11802982 -0.36604995 -0.09233782 0.16667789 -0.34237304 -0.41658509 -0.54442608 -0.4186627 -0.27361042 -0.02945012 0.33665839 1.20111324 1.44355972 1.79857012 1.40587352 0.77541448 0.52190139 0.49950561 1.02381327 1.92778127 1.79742311 1.32067703 0.71478645 0.21108737 -0.26151319 -0.37834368 -0.52982449 -0.53282065 -0.43461715 -0.2368523…	[ 1.14395679 0.27673348 -0.11802982 -0.36604995 -0.09233782 0.16667789 -0.34237304 -0.41658509 -0.54442608 -0.4186627 -0.27361042 -0.02945012 0.33665839 1.20111324 1.44355972 1.79857012 1.40587352 0.77541448 0.52190139 0.49950561 1.02381327 1.92778127 1.79742311 1.32067703 0.71478645 0.21108737 -0.26151319 -0.37834368 -0.52982449 -0.53282065 -0.43461715 -0.23685239 -0.26290932 -0.24169845 -0.4931…
82	DMS	0	1	82	Con	1	stay	1	Con	-0.007145627	0.623500365	[ -5.16523285e-01 -2.00091122e-02 1.11374314e-01 2.55366687e-01 -5.22881410e-01 -5.06856211e-01 -8.54258763e-01 -6.85131311e-01 -5.44474276e-01 -6.74132198e-01 -7.37380970e-01 -7.30140552e-01 -7.28235344e-01 -6.09587921e-01 -6.34128550e-01 -6.01237426e-01 -4.82505670e-01 -4.92793136e-01 -3.65249213e-01 -1.11250218e-01 -4.38934413e-03 -1.48847999e-01 -1.80107407e-01 -6.90411434e-02 7.77574176e-02 …	[ -8.54258763e-01 -6.85131311e-01 -5.44474276e-01 -6.74132198e-01 -7.37380970e-01 -7.30140552e-01 -7.28235344e-01 -6.09587921e-01 -6.34128550e-01 -6.01237426e-01 -4.82505670e-01 -4.92793136e-01 -3.65249213e-01 -1.11250218e-01 -4.38934413e-03 -1.48847999e-01 -1.80107407e-01 -6.90411434e-02 7.77574176e-02 8.59357873e-01 1.97852847e+00 1.11115773e+00 5.09126698e-01 3.97161537e-01 3.88804410e-01 1.12…	[ 1.97852847e+00 1.11115773e+00 5.09126698e-01 3.97161537e-01 3.88804410e-01 1.12388300e-02 2.40422646e-01 2.39417486e-01 5.04382501e-01 1.34912662e-01 1.86260767e-03 2.09521800e-02 2.52936508e-01 6.08738832e-01 1.09859462e+00 1.58084994e+00 1.68475913e+00 2.06307095e+00 1.91361773e+00 9.00679561e-01 5.53186677e-02 -5.70457208e-01 -6.12696663e-01 -6.00449101e-01 -5.91998872e-01 -5.77137230e-01 -4…	[ 5.04382501e-01 1.34912662e-01 1.86260767e-03 2.09521800e-02 2.52936508e-01 6.08738832e-01 1.09859462e+00 1.58084994e+00 1.68475913e+00 2.06307095e+00 1.91361773e+00 9.00679561e-01 5.53186677e-02 -5.70457208e-01 -6.12696663e-01 -6.00449101e-01 -5.91998872e-01 -5.77137230e-01 -4.21903980e-01 -2.63781567e-01 -5.28003513e-01 -4.18529378e-01 -1.39880314e-01 -1.36017618e-01 9.54517422e-01 1.18183532e…
83	DMS	0	1	83	Con	1	stay	1	Con	0.623500365	0.854693414	[ 0.82730634 0.29935416 0.16357947 0.5433547 1.01188982 0.61846906 0.63702388 0.52474437 0.28570539 0.16448079 0.17911912 0.43232927 0.05942069 -0.29011625 -0.28151092 -0.29159976 -0.53168494 -0.53478052 -0.28517726 -0.18815721 -0.34604568 -0.1840755 -0.0295231 -0.01765298 -0.14184948 -0.39504264 -0.25629208 -0.23635823 -0.36164729 -0.24829277 -0.37049691 -0.13203073 0.0112047 0.24821423 1.214595…	[-0.28151092 -0.29159976 -0.53168494 -0.53478052 -0.28517726 -0.18815721 -0.34604568 -0.1840755 -0.0295231 -0.01765298 -0.14184948 -0.39504264 -0.25629208 -0.23635823 -0.36164729 -0.24829277 -0.37049691 -0.13203073 0.0112047 0.24821423 1.2145951 0.83561407 0.22762089 0.00180683 -0.38619751 -0.50026781 -0.15843267 0.12197838 0.34748739 0.82907509 0.58804429 0.20596316 -0.18398469 -0.59674678 -0.23…	[-0.25629208 -0.23635823 -0.36164729 -0.24829277 -0.37049691 -0.13203073 0.0112047 0.24821423 1.2145951 0.83561407 0.22762089 0.00180683 -0.38619751 -0.50026781 -0.15843267 0.12197838 0.34748739 0.82907509 0.58804429 0.20596316 -0.18398469 -0.59674678 -0.232082 -0.0738301 0.06545893 0.3172252 0.04727761 -0.07513389 -0.05432177 0.06367395 0.07555394 0.46430242 0.34727756 0.46424391 0.4759532 0.516…	[ 0.83561407 0.22762089 0.00180683 -0.38619751 -0.50026781 -0.15843267 0.12197838 0.34748739 0.82907509 0.58804429 0.20596316 -0.18398469 -0.59674678 -0.232082 -0.0738301 0.06545893 0.3172252 0.04727761 -0.07513389 -0.05432177 0.06367395 0.07555394 0.46430242 0.34727756 0.46424391 0.4759532 0.51632884 0.28223738 0.28942299 0.37472138 -0.16124036 -0.18869725 -0.29557518 0.33039434 0.2015125 -0.300…
84	DMS	0	1	84	Con	0	stay	1	Con	0.854693414	0.940459061	[-0.31785002 -0.4065755 -0.39441681 -0.13221117 0.47252309 0.46487219 0.5504525 0.06174369 0.16568856 -0.09284748 0.16587302 0.32415875 0.3419437 0.08407772 -0.16362576 -0.27941527 -0.29573542 -0.30078767 -0.19648757 0.16399606 0.167829 0.28060748 0.42250205 0.19690286 0.28272025 -0.30359642 -0.30432457 -0.29701904 0.07462078 0.92299244 1.52259417 1.1488473 0.43016246 0.0462102 0.05061529 -0.1956…	[-0.09284748 0.16587302 0.32415875 0.3419437 0.08407772 -0.16362576 -0.27941527 -0.29573542 -0.30078767 -0.19648757 0.16399606 0.167829 0.28060748 0.42250205 0.19690286 0.28272025 -0.30359642 -0.30432457 -0.29701904 0.07462078 0.92299244 1.52259417 1.1488473 0.43016246 0.0462102 0.05061529 -0.19569584 0.06296181 -0.27172385 0.10756046 0.33750365 0.56201392 0.2987614 0.57639516 0.21308556 0.095497…	[ 1.8525371 1.86126605 1.11510416 1.2566387 0.98976044 0.71835943 1.0996844 1.07657505 0.20906821 0.19553556 -0.28055252 -0.63827167 -0.51906736 -0.64655773 -0.54966797 -0.28885088 0.30314014 0.15131244 0.02612688 -0.19638264 -0.3195375 -0.68606544 -0.56820998 -0.45636404 -0.41908396 -0.18725552 -0.05895365 -0.3886151 -0.51818208 -0.65964914 -0.88573558 -0.85667662 -0.83137045 -0.48714622 -0.2348…	[ 0.20906821 0.19553556 -0.28055252 -0.63827167 -0.51906736 -0.64655773 -0.54966797 -0.28885088 0.30314014 0.15131244 0.02612688 -0.19638264 -0.3195375 -0.68606544 -0.56820998 -0.45636404 -0.41908396 -0.18725552 -0.05895365 -0.3886151 -0.51818208 -0.65964914 -0.88573558 -0.85667662 -0.83137045 -0.48714622 -0.23482401 -0.23283346 0.11841648 -0.01730682 0.50413137 0.64071656 0.99829433 0.75834003 0…
85	DMS	0	1	85	Con	1	stay	0	Con	0.940459061	0.341778865	[ 0.64071656 0.99829433 0.75834003 0.38695659 0.01987001 -0.24042905 -0.60310983 -0.26275611 -0.24819871 -0.24101985 0.11984974 0.24215286 0.14169705 0.50187904 0.49255769 0.12137008 -0.20702741 -0.32530128 -0.31610234 -0.31292792 -0.21027216 0.03284887 0.2798074 0.26329824 0.03494841 0.3942044 -0.21499522 -0.31672276 -0.40860346 -0.51416586 -0.54281153 -0.36704056 -0.1531993 -0.26811916 -0.38486…	[ -2.07027414e-01 -3.25301279e-01 -3.16102338e-01 -3.12927919e-01 -2.10272156e-01 3.28488678e-02 2.79807399e-01 2.63298241e-01 3.49484083e-02 3.94204399e-01 -2.14995215e-01 -3.16722760e-01 -4.08603462e-01 -5.14165861e-01 -5.42811529e-01 -3.67040557e-01 -1.53199299e-01 -2.68119163e-01 -3.84865066e-01 -3.84328809e-01 -2.29695601e-01 2.20081250e-02 -1.96745143e-01 -5.68824003e-01 -5.59911984e-01 -9.…	[ 2.79807399e-01 2.63298241e-01 3.49484083e-02 3.94204399e-01 -2.14995215e-01 -3.16722760e-01 -4.08603462e-01 -5.14165861e-01 -5.42811529e-01 -3.67040557e-01 -1.53199299e-01 -2.68119163e-01 -3.84865066e-01 -3.84328809e-01 -2.29695601e-01 2.20081250e-02 -1.96745143e-01 -5.68824003e-01 -5.59911984e-01 -9.30856616e-02 1.56618394e-01 -7.33120140e-03 -1.38401184e-01 -2.68115097e-01 -3.61206777e-01 -2.…	[ -2.29695601e-01 2.20081250e-02 -1.96745143e-01 -5.68824003e-01 -5.59911984e-01 -9.30856616e-02 1.56618394e-01 -7.33120140e-03 -1.38401184e-01 -2.68115097e-01 -3.61206777e-01 -2.02298116e-01 -1.89139462e-01 5.49404651e-02 1.85448048e-01 1.81123351e-01 1.90052546e-01 -1.71348089e-01 -1.42728215e-01 -2.52796216e-01 -8.25728367e-03 -4.27789865e-04 2.10570623e-01 4.06002443e-02 3.85958357e-01 5.3018…
86	DMS	0	1	86	Con	1	stay	1	Con	0.341778865	0.753563986	[ 0.5434294 0.68084373 0.91064227 0.63324668 0.10955726 -0.11962146 -0.23376767 -0.34744138 -0.56957728 -0.70857033 -0.60842573 -0.62296812 -0.22710975 -0.09479882 -0.20377049 -0.07569605 0.2908403 0.63553692 0.53109514 0.39977098 0.12732679 0.03571073 -0.21210044 -0.13176776 -0.227922 -0.0929967 0.41155343 0.49358889 0.63931144 0.64752901 0.05170317 -0.05512259 -0.29915965 -0.31490007 0.15994411…	[-0.34744138 -0.56957728 -0.70857033 -0.60842573 -0.62296812 -0.22710975 -0.09479882 -0.20377049 -0.07569605 0.2908403 0.63553692 0.53109514 0.39977098 0.12732679 0.03571073 -0.21210044 -0.13176776 -0.227922 -0.0929967 0.41155343 0.49358889 0.63931144 0.64752901 0.05170317 -0.05512259 -0.29915965 -0.31490007 0.15994411 0.62785919 0.9838802 1.649005 2.04198363 1.2925046 1.17282494 0.55674446 0.056…	[-0.21210044 -0.13176776 -0.227922 -0.0929967 0.41155343 0.49358889 0.63931144 0.64752901 0.05170317 -0.05512259 -0.29915965 -0.31490007 0.15994411 0.62785919 0.9838802 1.649005 2.04198363 1.2925046 1.17282494 0.55674446 0.05644566 -0.32888179 -0.59147993 -0.56555296 -0.09080938 -0.09686652 0.39436483 0.28245137 0.5559803 0.28990077 0.30048017 0.18712123 0.31062875 0.33249144 0.45944554 0.5769335…	[-0.29915965 -0.31490007 0.15994411 0.62785919 0.9838802 1.649005 2.04198363 1.2925046 1.17282494 0.55674446 0.05644566 -0.32888179 -0.59147993 -0.56555296 -0.09080938 -0.09686652 0.39436483 0.28245137 0.5559803 0.28990077 0.30048017 0.18712123 0.31062875 0.33249144 0.45944554 0.57693356 0.42960609 0.41190283 -0.07934799 0.16967505 0.90122577 0.63418967 0.5140464 0.38565642 0.50051616 0.37366788 …
87	DMS	0	1	87	Con	0	stay	1	Con	0.753563986	0.903718697	[-0.24528774 -0.39636185 -0.04210644 -0.13233575 -0.21839188 -0.32160793 -0.32815001 0.41451901 0.27988246 0.28303558 0.21501711 -0.0383243 -0.14132306 -0.13029696 -0.39181967 -0.30056302 -0.44071898 -0.68295255 -0.81268439 -0.35192907 0.49647279 0.49420236 0.64409029 0.79244661 0.65269892 0.41434539 0.55450683 0.4053561 -0.09121572 -0.232328 -0.10086153 0.10267586 -0.0123282 0.27128337 0.792231 …	[-0.30056302 -0.44071898 -0.68295255 -0.81268439 -0.35192907 0.49647279 0.49420236 0.64409029 0.79244661 0.65269892 0.41434539 0.55450683 0.4053561 -0.09121572 -0.232328 -0.10086153 0.10267586 -0.0123282 0.27128337 0.792231 1.02123073 1.02397285 0.54882267 0.44173592 0.54676517 0.26456398 0.09435358 -0.17204214 -0.17876703 -0.31042554 -0.18841719 -0.1703269 -0.24500779 -0.11878671 -0.23023413 0.3…	[ 0.9055794 1.14482652 1.1279436 1.00493283 0.77276943 0.53584098 0.4489074 0.5798554 1.29834184 1.52884951 1.79422324 0.93254227 0.02867069 -0.10089412 -0.21536936 -0.24446699 0.25927379 0.62062014 0.59676185 0.35221239 -0.26110411 -0.50390108 -0.75351564 -0.85654899 -0.72087794 -0.83015138 -0.81682138 -0.68106716 -0.70929287 -0.70494215 -0.58805668 -0.25412716 0.23094432 -0.04146135 -0.15621426…	[ 1.14482652 1.1279436 1.00493283 0.77276943 0.53584098 0.4489074 0.5798554 1.29834184 1.52884951 1.79422324 0.93254227 0.02867069 -0.10089412 -0.21536936 -0.24446699 0.25927379 0.62062014 0.59676185 0.35221239 -0.26110411 -0.50390108 -0.75351564 -0.85654899 -0.72087794 -0.83015138 -0.81682138 -0.68106716 -0.70929287 -0.70494215 -0.58805668 -0.25412716 0.23094432 -0.04146135 -0.15621426 0.3324246…
88	DMS	0	1	88	Con	1	stay	0	Con	0.903718697	0.328277635	[ 0.66835971 1.15648492 1.51578201 0.65177585 0.27981212 0.03570665 -0.46401847 -0.58491702 -0.468807 -0.32045601 -0.30979021 -0.40968584 -0.14883588 0.31153761 0.53697159 0.52966402 0.25529119 0.36922478 0.37476199 0.10896841 -0.02954765 -0.23994687 -0.10797929 -0.07996891 0.52674191 1.03261358 0.77683486 -0.09792176 -0.24711105 -0.25895136 -0.38743876 -0.76213599 -0.77901876 -0.91607836 -0.9119…	[-0.46401847 -0.58491702 -0.468807 -0.32045601 -0.30979021 -0.40968584 -0.14883588 0.31153761 0.53697159 0.52966402 0.25529119 0.36922478 0.37476199 0.10896841 -0.02954765 -0.23994687 -0.10797929 -0.07996891 0.52674191 1.03261358 0.77683486 -0.09792176 -0.24711105 -0.25895136 -0.38743876 -0.76213599 -0.77901876 -0.91607836 -0.91196939 -0.51459468 -0.37908416 -0.12716919 0.49038873 1.11471092 1.14…	[-0.24711105 -0.25895136 -0.38743876 -0.76213599 -0.77901876 -0.91607836 -0.91196939 -0.51459468 -0.37908416 -0.12716919 0.49038873 1.11471092 1.14087076 0.91337427 0.82866151 1.28596579 1.50650742 1.46290027 1.59617072 0.61258841 0.01823735 -0.34000451 -0.57870097 -0.44024884 -0.55836883 -0.08639509 0.15715492 0.16729824 -0.09066623 0.04889696 0.27509902 0.39037327 0.38961663 0.00191232 -0.02584…	[-0.51459468 -0.37908416 -0.12716919 0.49038873 1.11471092 1.14087076 0.91337427 0.82866151 1.28596579 1.50650742 1.46290027 1.59617072 0.61258841 0.01823735 -0.34000451 -0.57870097 -0.44024884 -0.55836883 -0.08639509 0.15715492 0.16729824 -0.09066623 0.04889696 0.27509902 0.39037327 0.38961663 0.00191232 -0.0258431 0.08503194 0.32237796 0.3222453 0.22385419 0.00245021 -0.33638746 -0.59576663 -0.…
89	DMS	0	1	89	Con	1	stay	1	Con	0.328277635	0.748548199	[ 0.13316535 -0.24076521 -0.10998895 -0.24702936 0.10811942 0.10560618 0.51634117 0.29402492 0.17532733 0.55059555 1.1465012 1.40785009 1.29475244 1.03466714 0.78876653 0.26862619 0.05623616 0.11986564 0.51606054 0.75779589 0.74502288 0.6100519 0.13232354 -0.02321701 0.1361324 0.74978021 0.96805562 0.85743217 0.24936721 0.01275795 -0.34924972 -0.21519076 0.12177968 0.50203782 0.49111749 -0.135070…	[ 1.03466714 0.78876653 0.26862619 0.05623616 0.11986564 0.51606054 0.75779589 0.74502288 0.6100519 0.13232354 -0.02321701 0.1361324 0.74978021 0.96805562 0.85743217 0.24936721 0.01275795 -0.34924972 -0.21519076 0.12177968 0.50203782 0.49111749 -0.13507032 -0.60685727 -0.72695502 -0.59079351 -0.59102259 -0.60862555 -0.59780137 -0.59554278 -0.49166167 -0.38708 0.00869581 1.0024661 1.63057976 0.900…	[ 0.6100519 0.13232354 -0.02321701 0.1361324 0.74978021 0.96805562 0.85743217 0.24936721 0.01275795 -0.34924972 -0.21519076 0.12177968 0.50203782 0.49111749 -0.13507032 -0.60685727 -0.72695502 -0.59079351 -0.59102259 -0.60862555 -0.59780137 -0.59554278 -0.49166167 -0.38708 0.00869581 1.0024661 1.63057976 0.90079097 0.6490634 0.17149983 -0.0911006 -0.11378575 -0.1362858 0.11761947 -0.00572102 -0.2…	[ 0.85743217 0.24936721 0.01275795 -0.34924972 -0.21519076 0.12177968 0.50203782 0.49111749 -0.13507032 -0.60685727 -0.72695502 -0.59079351 -0.59102259 -0.60862555 -0.59780137 -0.59554278 -0.49166167 -0.38708 0.00869581 1.0024661 1.63057976 0.90079097 0.6490634 0.17149983 -0.0911006 -0.11378575 -0.1362858 0.11761947 -0.00572102 -0.23959201 -0.26437924 -0.54679593 -0.56949421 -0.43284217 -0.045666…
90	DMS	0	1	90	Con	1	stay	1	Con	0.748548199	0.901835791	[-0.06112195 0.05037346 0.17645345 0.45855529 0.59716698 1.03265749 0.52124874 0.4029116 0.52247262 1.03095534 0.9107026 0.76904163 0.36880545 0.14723752 0.00829537 -0.00859805 -0.12363437 -0.22224887 -0.20646148 -0.30845037 -0.28169297 -0.41109789 -0.27648921 -0.32051981 -0.36326848 -0.14643598 -0.14648768 -0.19411076 -0.20565939 -0.56570922 -0.43955883 -0.30959848 0.08351267 0.08313981 -0.05306…	[ 0.36880545 0.14723752 0.00829537 -0.00859805 -0.12363437 -0.22224887 -0.20646148 -0.30845037 -0.28169297 -0.41109789 -0.27648921 -0.32051981 -0.36326848 -0.14643598 -0.14648768 -0.19411076 -0.20565939 -0.56570922 -0.43955883 -0.30959848 0.08351267 0.08313981 -0.05306677 0.05603691 0.06548912 0.09967485 -0.03430205 -0.07020496 -0.30378986 0.06304915 -0.179498 0.08486493 -0.03420943 0.07003736 -0…	[ 3.58921330e-01 -5.78692608e-03 -2.49318950e-01 -1.20444232e-01 2.80815635e-02 4.89319847e-02 5.48578550e-01 5.34284742e-01 4.16414804e-01 6.34314150e-01 7.88132443e-04 5.05225103e-03 2.79806302e-01 8.71482174e-01 9.63114737e-01 1.46008213e+00 1.94733530e+00 1.84884053e+00 8.55153033e-01 2.25101480e-01 -2.62086582e-01 -4.98075362e-01 -3.64116140e-01 -2.63261586e-01 3.04681609e-02 2.54006044e-01 …	[ 5.34284742e-01 4.16414804e-01 6.34314150e-01 7.88132443e-04 5.05225103e-03 2.79806302e-01 8.71482174e-01 9.63114737e-01 1.46008213e+00 1.94733530e+00 1.84884053e+00 8.55153033e-01 2.25101480e-01 -2.62086582e-01 -4.98075362e-01 -3.64116140e-01 -2.63261586e-01 3.04681609e-02 2.54006044e-01 6.07215238e-01 2.21478987e-01 -1.07465619e-02 -2.58494785e-01 -5.01424608e-01 -5.00909686e-01 -4.89377563e-0…
91	DMS	0	1	91	Con	1	stay	1	Con	0.901835791	0.958422261	[ 0.1362585 0.15046862 0.04093678 -0.13376818 -0.23611804 -0.06662414 -0.19861372 -0.20813384 -0.20299818 -0.21433939 -0.35011736 -0.31227137 -0.16098875 0.3386102 0.18606645 0.16220886 -0.35719974 -0.36869967 -0.39771541 -0.15453202 -0.10838147 -0.38327373 -0.29526253 0.21113592 0.45128733 0.31366577 0.07955053 0.34538995 0.1484216 0.13080622 0.24301866 0.37177555 0.36306305 -0.14975625 0.239920…	[ 0.18606645 0.16220886 -0.35719974 -0.36869967 -0.39771541 -0.15453202 -0.10838147 -0.38327373 -0.29526253 0.21113592 0.45128733 0.31366577 0.07955053 0.34538995 0.1484216 0.13080622 0.24301866 0.37177555 0.36306305 -0.14975625 0.23992069 0.35756567 -0.01359196 -0.25923408 -0.12402719 0.11140682 0.81632404 1.20786308 0.97357259 0.46046193 0.09585747 0.19285783 0.57472446 0.48763387 0.97575239 0.…	[ 1.63203804 1.13799208 0.88567887 0.73312609 0.62564742 0.03356144 -0.31704607 -0.42259628 -0.28331994 0.47128944 0.72514308 0.84670787 0.3573008 0.22359831 -0.2698343 -0.16224536 0.05740005 0.40174966 0.29550756 0.11467179 0.2583959 -0.00445979 -0.64345094 -0.6866167 -0.71818924 -0.46543731 -0.18691794 -0.41323892 -0.65265556 -0.77631915 -0.76385388 -0.77357846 -0.77695291 -0.42799287 -0.180600…	[-0.16224536 0.05740005 0.40174966 0.29550756 0.11467179 0.2583959 -0.00445979 -0.64345094 -0.6866167 -0.71818924 -0.46543731 -0.18691794 -0.41323892 -0.65265556 -0.77631915 -0.76385388 -0.77357846 -0.77695291 -0.42799287 -0.18060093 0.06563394 0.17189989 -0.08995184 -0.10099364 -0.22858113 0.42441793 0.57210852 0.18926134 -0.06168328 0.04161117 0.13299299 0.12383755 0.339846 0.24477127 -0.106381…
92	DMS	0	1	92	Con	0	stay	1	Con	0.958422261	0.97955245	[ 0.29062255 -0.06506461 -0.5483417 -0.53043834 -0.66977036 -0.5552679 -0.59303053 -0.47896999 -0.35592874 -0.04933781 -0.02207362 0.49182606 0.84628232 0.5904778 1.19758359 1.22002866 0.61860014 0.13503205 0.12669372 -0.198304 -0.11083508 -0.22864146 -0.18104524 -0.04297224 -0.16504138 0.08603852 -0.18984663 -0.18267548 -0.42933174 -0.04764465 0.05844151 0.17133366 -0.09213398 -0.21856598 -0.224…	[ 0.13503205 0.12669372 -0.198304 -0.11083508 -0.22864146 -0.18104524 -0.04297224 -0.16504138 0.08603852 -0.18984663 -0.18267548 -0.42933174 -0.04764465 0.05844151 0.17133366 -0.09213398 -0.21856598 -0.22432499 -0.35608865 -0.00555246 0.52770027 1.1792515 1.57667556 1.03992114 0.14813602 -0.21326419 -0.5771733 -0.55058091 -0.16746637 -0.02031349 0.01648833 0.48835548 1.10686067 0.98647063 0.45533…	[ 0.17133366 -0.09213398 -0.21856598 -0.22432499 -0.35608865 -0.00555246 0.52770027 1.1792515 1.57667556 1.03992114 0.14813602 -0.21326419 -0.5771733 -0.55058091 -0.16746637 -0.02031349 0.01648833 0.48835548 1.10686067 0.98647063 0.45533755 -0.15084669 -0.41349883 -0.67159681 -0.53934017 -0.6055389 -0.58367752 -0.58321034 -0.82143196 -0.55947853 -0.66572409 -0.40740495 -0.57444552 -0.62546101 -0.…	[ 1.1792515 1.57667556 1.03992114 0.14813602 -0.21326419 -0.5771733 -0.55058091 -0.16746637 -0.02031349 0.01648833 0.48835548 1.10686067 0.98647063 0.45533755 -0.15084669 -0.41349883 -0.67159681 -0.53934017 -0.6055389 -0.58367752 -0.58321034 -0.82143196 -0.55947853 -0.66572409 -0.40740495 -0.57444552 -0.62546101 -0.26157423 0.00575749 0.01115853 0.04603747 0.06331684 0.06057923 -0.0491301 0.09861…
93	DMS	0	1	93	Con	1	stay	0	Con	0.97955245	0.356671197	[ 0.3197115 0.28801106 0.53160718 0.4245107 0.17556218 -0.19226061 -0.31633576 -0.43013485 -0.69310526 -0.58909049 -0.59983615 -0.46775343 -0.37075552 -0.25472967 0.005681 0.12295037 -0.11251135 -0.19437013 -0.43707762 -0.57286498 -0.60454211 -0.71590103 -0.57656555 -0.31704122 0.04720192 0.51317116 0.38350821 0.24527656 0.10659444 0.08882539 0.2367238 0.3677173 0.26264466 -0.09929852 0.53751679 …	[-0.37075552 -0.25472967 0.005681 0.12295037 -0.11251135 -0.19437013 -0.43707762 -0.57286498 -0.60454211 -0.71590103 -0.57656555 -0.31704122 0.04720192 0.51317116 0.38350821 0.24527656 0.10659444 0.08882539 0.2367238 0.3677173 0.26264466 -0.09929852 0.53751679 0.90859555 1.52397237 1.07963838 0.47753092 -0.01937655 -0.53476144 -0.40948405 -0.33853941 -0.26217812 -0.37037039 -0.22892369 -0.3428676…	[ 0.85829846 0.25807029 0.00161353 0.14161497 0.13528148 0.28570521 0.18321754 0.52239356 0.25746343 0.18769745 0.20743961 -0.08548944 -0.37931278 -0.02656893 -0.02555973 0.47457349 0.85842216 1.59769363 1.23332633 0.47440371 0.24213517 0.26577645 0.13765432 0.00851728 -0.36323734 -0.35547373 -0.08523374 0.28765898 0.67144306 1.04978084 1.17940085 0.9238395 0.77683326 0.4308877 -0.09307278 -0.207…	[ 0.00161353 0.14161497 0.13528148 0.28570521 0.18321754 0.52239356 0.25746343 0.18769745 0.20743961 -0.08548944 -0.37931278 -0.02656893 -0.02555973 0.47457349 0.85842216 1.59769363 1.23332633 0.47440371 0.24213517 0.26577645 0.13765432 0.00851728 -0.36323734 -0.35547373 -0.08523374 0.28765898 0.67144306 1.04978084 1.17940085 0.9238395 0.77683326 0.4308877 -0.09307278 -0.20757412 -0.44476824 -0.1…
94	DMS	0	1	94	Con	1	stay	1	Con	0.356671197	0.75929562	[-0.07636269 0.0745733 -0.19241707 0.171822 0.18515888 -0.07895168 -0.33659918 -0.20835738 -0.54953004 -0.69035616 -0.94564509 -0.82196827 -0.48229321 -0.52059575 -0.40874808 -0.68512608 -0.79638084 -0.7712441 -0.77990472 -0.77176436 -0.80170407 -0.74337542 -0.78168 -0.84929076 -0.50642107 -0.43261899 -0.1562626 -0.02501943 -0.13315072 -0.5134432 -0.03449094 0.4784609 0.70647806 0.34650536 -0.061…	[-0.94564509 -0.82196827 -0.48229321 -0.52059575 -0.40874808 -0.68512608 -0.79638084 -0.7712441 -0.77990472 -0.77176436 -0.80170407 -0.74337542 -0.78168 -0.84929076 -0.50642107 -0.43261899 -0.1562626 -0.02501943 -0.13315072 -0.5134432 -0.03449094 0.4784609 0.70647806 0.34650536 -0.06191005 -0.20524611 -0.34266436 -0.69152852 -0.42236991 -0.30228697 -0.28947069 0.20435906 0.58315613 0.33226276 0.5…	[ 0.60366004 1.68403794 2.4158051 2.02993718 0.99966879 0.25325493 0.12766392 0.47582247 1.45277701 1.46093811 0.59078004 0.14600309 -0.19216804 -0.31787072 -0.29139835 -0.40820515 -0.13812101 1.08683978 1.33805675 0.8547482 0.24826394 -0.15345887 -0.37901995 -0.41834833 -0.32303999 -0.2184777 0.52918894 0.49791915 0.25186895 -0.09284343 -0.09325955 -0.18630259 -0.19305314 -0.34863605 -0.37743524…	[ 1.45277701 1.46093811 0.59078004 0.14600309 -0.19216804 -0.31787072 -0.29139835 -0.40820515 -0.13812101 1.08683978 1.33805675 0.8547482 0.24826394 -0.15345887 -0.37901995 -0.41834833 -0.32303999 -0.2184777 0.52918894 0.49791915 0.25186895 -0.09284343 -0.09325955 -0.18630259 -0.19305314 -0.34863605 -0.37743524 -0.24051755 -0.56832987 0.06798871 0.59765225 0.48112607 0.47856956 0.35919429 0.14210…
95	DMS	0	1	95	Con	1	stay	1	Con	0.75929562	0.905946456	[ 0.01700208 -0.34832155 -0.2381701 -0.59865907 -0.48066665 -0.46995594 -0.11568798 0.37859501 1.09870314 1.70648879 1.59226826 1.73435219 1.99794391 1.39795122 1.6490431 1.25923225 0.63947208 0.596657 0.36233778 0.63478395 0.39335806 -0.00585244 -0.28376525 -0.14297269 0.2426481 0.12113516 0.11021788 -0.1257035 -0.01081022 0.23155764 0.24032936 0.7289052 1.61125535 0.99335296 0.13953522 -0.23845…	[ 1.99794391e+00 1.39795122e+00 1.64904310e+00 1.25923225e+00 6.39472079e-01 5.96656996e-01 3.62337778e-01 6.34783954e-01 3.93358065e-01 -5.85243853e-03 -2.83765250e-01 -1.42972693e-01 2.42648099e-01 1.21135156e-01 1.10217882e-01 -1.25703500e-01 -1.08102197e-02 2.31557635e-01 2.40329356e-01 7.28905203e-01 1.61125535e+00 9.93352955e-01 1.39535224e-01 -2.38453887e-01 -5.75767320e-01 -8.47436715e-01…	[ 6.34783954e-01 3.93358065e-01 -5.85243853e-03 -2.83765250e-01 -1.42972693e-01 2.42648099e-01 1.21135156e-01 1.10217882e-01 -1.25703500e-01 -1.08102197e-02 2.31557635e-01 2.40329356e-01 7.28905203e-01 1.61125535e+00 9.93352955e-01 1.39535224e-01 -2.38453887e-01 -5.75767320e-01 -8.47436715e-01 -7.36799437e-01 -7.27878239e-01 -8.37304915e-01 -7.22038924e-01 -7.40293763e-01 -6.31948842e-01 -2.72462…	[ 7.28905203e-01 1.61125535e+00 9.93352955e-01 1.39535224e-01 -2.38453887e-01 -5.75767320e-01 -8.47436715e-01 -7.36799437e-01 -7.27878239e-01 -8.37304915e-01 -7.22038924e-01 -7.40293763e-01 -6.31948842e-01 -2.72462334e-01 -1.54172708e-01 1.11445453e-01 2.48517397e-01 -1.30535122e-01 -2.65403505e-01 -1.33647081e-01 1.50569317e-04 1.88223189e-03 2.80609457e-01 -2.21309821e-01 -9.61428452e-02 -9.650…
96	DMS	0	1	96	Con	1	stay	1	Con	0.905946456	0.960010282	[-0.22209928 -0.15206961 -0.38049405 -0.49854058 -0.64380523 -0.66507538 -0.90203299 -0.73788197 -0.99580148 -0.88821316 -0.66727942 -0.79501951 -0.33803093 0.04165674 0.0481442 -0.42850646 -0.41206977 -0.68510181 -0.81537378 -0.46866983 -0.37116142 -0.02609285 0.47462613 0.4808177 0.37767281 0.22274915 -0.1238565 0.07054293 0.56147703 1.51578735 1.51329321 0.80957714 0.08338864 -0.15515414 -0.04…	[-0.66727942 -0.79501951 -0.33803093 0.04165674 0.0481442 -0.42850646 -0.41206977 -0.68510181 -0.81537378 -0.46866983 -0.37116142 -0.02609285 0.47462613 0.4808177 0.37767281 0.22274915 -0.1238565 0.07054293 0.56147703 1.51578735 1.51329321 0.80957714 0.08338864 -0.15515414 -0.04101551 0.32075965 0.3381927 -0.18066788 -0.42014734 -0.53862359 -0.29399526 0.05940413 0.33785824 0.93887075 0.77847533 …	[ 0.01970876 -0.07716751 0.18525442 0.89843903 1.12726903 1.16049764 0.4110253 0.29329558 -0.09082603 -0.46376033 -0.68029694 -0.07234345 0.35018124 0.59563607 0.70143041 1.34155569 1.57002424 1.93922108 1.52451151 0.54441471 -0.23727582 -0.60566643 -0.70516299 -0.58905041 -0.46548809 -0.30809963 -0.02077968 -0.30116268 -0.67210549 -0.57583897 -0.44938866 -0.20877215 0.29314773 1.64134907 1.89824…	[ 0.29329558 -0.09082603 -0.46376033 -0.68029694 -0.07234345 0.35018124 0.59563607 0.70143041 1.34155569 1.57002424 1.93922108 1.52451151 0.54441471 -0.23727582 -0.60566643 -0.70516299 -0.58905041 -0.46548809 -0.30809963 -0.02077968 -0.30116268 -0.67210549 -0.57583897 -0.44938866 -0.20877215 0.29314773 1.64134907 1.89824363 1.1339118 0.43938444 -0.27700628 -0.39127269 -0.39534726 -0.14801592 -0.5…
97	DMS	0	1	97	Con	0	stay	1	Con	0.960010282	0.980171842	[ 2.21454043e-01 -8.61651403e-02 -2.31375013e-01 -2.71129255e-01 -4.15649175e-01 -1.17215415e-01 -8.54019478e-02 -9.10979640e-02 -3.71480050e-01 -5.22749710e-01 -4.82558978e-02 4.22752905e-01 4.20990258e-01 2.08994895e-01 2.33275900e-01 2.52688135e-01 2.98868556e-01 5.08756911e-02 -9.28203867e-02 -9.95335585e-02 1.39408882e-01 2.71682811e-02 2.86573566e-01 4.26220607e-01 4.23424911e-01 2.38764689…	[ 5.08756911e-02 -9.28203867e-02 -9.95335585e-02 1.39408882e-01 2.71682811e-02 2.86573566e-01 4.26220607e-01 4.23424911e-01 2.38764689e-01 3.79068130e-01 -1.21019679e-01 -2.47255686e-01 -1.39282595e-01 9.99197444e-04 -2.15518009e-02 -1.28383188e-01 -2.47020312e-01 -6.07672676e-01 -4.67320184e-01 -9.98576927e-02 1.24013066e+00 1.83442212e+00 1.93995518e+00 1.71496268e+00 1.08566164e+00 8.45012414e…	[ 2.38764689e-01 3.79068130e-01 -1.21019679e-01 -2.47255686e-01 -1.39282595e-01 9.99197444e-04 -2.15518009e-02 -1.28383188e-01 -2.47020312e-01 -6.07672676e-01 -4.67320184e-01 -9.98576927e-02 1.24013066e+00 1.83442212e+00 1.93995518e+00 1.71496268e+00 1.08566164e+00 8.45012414e-01 8.59592786e-01 6.18331746e-01 -1.35460991e-01 -6.12925899e-01 -3.56332955e-01 -3.66571623e-01 -4.07337212e-01 -4.05120…	[-0.46732018 -0.09985769 1.24013066 1.83442212 1.93995518 1.71496268 1.08566164 0.84501241 0.85959279 0.61833175 -0.13546099 -0.6129259 -0.35633296 -0.36657162 -0.40733721 -0.40512017 -0.41139336 -0.26470265 -0.38725422 -0.05272941 0.09014156 0.17080102 -0.20105597 -0.12693737 -0.36476182 -0.39597398 -0.16884314 -0.17371322 -0.15740172 -0.25206972 -0.26918653 -0.16743195 -0.02780817 0.12277902 -0…
98	DMS	0	1	98	Con	1	stay	0	Con	0.980171842	0.356915024	[ -1.67431948e-01 -2.78081668e-02 1.22779018e-01 -1.49336121e-01 -1.72073467e-01 2.13792556e-01 -4.98182568e-02 -4.56218774e-02 -1.59989087e-01 -1.57443100e-01 -3.78399826e-03 -1.01206650e-01 -2.43208135e-01 -7.86024964e-02 -3.58762498e-01 -5.05290647e-01 -6.11874952e-01 -6.06172996e-01 -4.65975024e-01 -8.96618757e-02 4.07418464e-01 9.22350174e-01 7.68293682e-01 2.61278029e-01 -1.06488801e-02 5.9…	[ -5.05290647e-01 -6.11874952e-01 -6.06172996e-01 -4.65975024e-01 -8.96618757e-02 4.07418464e-01 9.22350174e-01 7.68293682e-01 2.61278029e-01 -1.06488801e-02 5.95362897e-04 -1.11675818e-01 2.68743797e-01 1.43964764e-01 -2.07068913e-01 -2.09468658e-01 -7.68663278e-02 -4.33112891e-01 -4.61217631e-01 -2.52563507e-01 6.89348932e-01 8.18554551e-01 3.56657447e-01 2.27102245e-01 1.09729185e-01 4.8979810…	[ 2.61278029e-01 -1.06488801e-02 5.95362897e-04 -1.11675818e-01 2.68743797e-01 1.43964764e-01 -2.07068913e-01 -2.09468658e-01 -7.68663278e-02 -4.33112891e-01 -4.61217631e-01 -2.52563507e-01 6.89348932e-01 8.18554551e-01 3.56657447e-01 2.27102245e-01 1.09729185e-01 4.89798109e-01 5.82292321e-01 1.98740144e-01 -4.07086482e-01 -3.73599370e-01 -3.59747282e-01 -1.14625091e-01 5.97808545e-01 8.13453048…	[ 0.2687438 0.14396476 -0.20706891 -0.20946866 -0.07686633 -0.43311289 -0.46121763 -0.25256351 0.68934893 0.81855455 0.35665745 0.22710224 0.10972919 0.48979811 0.58229232 0.19874014 -0.40708648 -0.37359937 -0.35974728 -0.11462509 0.59780854 0.81345305 0.92588838 0.94672938 0.82122071 0.19536107 0.08862343 -0.15213205 -0.25117126 -0.14304427 0.12616048 -0.00553504 -0.1228671 -0.25274538 0.1186710…
99	DMS	0	1	99	Con	1	stay	1	Con	0.356915024	0.759392463	[-0.0167459 -0.01224008 -0.40258988 -0.74460967 -0.60154438 -0.56852848 -0.55613767 -0.67841031 -0.69278861 -0.5928303 -0.70042032 -0.4329136 -0.55317932 -0.56350841 -0.32035199 -0.31930455 -0.07453822 -0.0900551 0.28455757 0.50131021 0.89046684 0.77862876 0.39844444 0.40169002 0.38810458 0.11028113 -0.12166905 0.14437972 0.58495447 0.58173004 0.3168855 0.0752558 0.17850172 0.40084948 0.79571986 …	[-0.74460967 -0.60154438 -0.56852848 -0.55613767 -0.67841031 -0.69278861 -0.5928303 -0.70042032 -0.4329136 -0.55317932 -0.56350841 -0.32035199 -0.31930455 -0.07453822 -0.0900551 0.28455757 0.50131021 0.89046684 0.77862876 0.39844444 0.40169002 0.38810458 0.11028113 -0.12166905 0.14437972 0.58495447 0.58173004 0.3168855 0.0752558 0.17850172 0.40084948 0.79571986 1.05274463 0.94121103 0.81320744 0.…	[ 0.50131021 0.89046684 0.77862876 0.39844444 0.40169002 0.38810458 0.11028113 -0.12166905 0.14437972 0.58495447 0.58173004 0.3168855 0.0752558 0.17850172 0.40084948 0.79571986 1.05274463 0.94121103 0.81320744 0.17408155 -0.20837333 -0.48861952 -0.49100488 0.00567017 0.63986644 1.77297384 2.00325628 1.38667858 1.17549712 0.68125328 0.44279521 0.05737346 0.03790699 0.16241713 0.04779768 0.04115612…	[ 0.77862876 0.39844444 0.40169002 0.38810458 0.11028113 -0.12166905 0.14437972 0.58495447 0.58173004 0.3168855 0.0752558 0.17850172 0.40084948 0.79571986 1.05274463 0.94121103 0.81320744 0.17408155 -0.20837333 -0.48861952 -0.49100488 0.00567017 0.63986644 1.77297384 2.00325628 1.38667858 1.17549712 0.68125328 0.44279521 0.05737346 0.03790699 0.16241713 0.04779768 0.04115612 0.06636355 0.17824576…
100	DMS	0	1	100	Con	1	stay	1	Con	0.759392463	0.905985251	[ 0.339181 0.46128324 0.71397021 0.82933261 0.85966966 0.6126104 0.48412209 0.35113857 0.73474416 0.34411034 -0.15817347 -0.17050057 -0.31672605 -0.20826942 -0.34304886 -0.45659604 -0.70848613 -0.56810578 -0.70684601 -0.56517381 -0.29906139 0.09124201 0.64659975 1.13972375 0.91251454 0.4438816 0.01950134 0.03798176 -0.0767991 -0.19378752 0.06117802 -0.07037942 -0.33129048 -0.5754026 -0.16107185 0…	[-0.45659604 -0.70848613 -0.56810578 -0.70684601 -0.56517381 -0.29906139 0.09124201 0.64659975 1.13972375 0.91251454 0.4438816 0.01950134 0.03798176 -0.0767991 -0.19378752 0.06117802 -0.07037942 -0.33129048 -0.5754026 -0.16107185 0.48528391 0.24978729 -0.13894755 0.12398393 0.49360717 0.72331994 0.95870744 1.09468217 1.58722015 1.71537554 1.72358728 1.12887455 0.39845449 -0.2285196 -0.48679796 -0…	[ 0.03798176 -0.0767991 -0.19378752 0.06117802 -0.07037942 -0.33129048 -0.5754026 -0.16107185 0.48528391 0.24978729 -0.13894755 0.12398393 0.49360717 0.72331994 0.95870744 1.09468217 1.58722015 1.71537554 1.72358728 1.12887455 0.39845449 -0.2285196 -0.48679796 -0.27034671 -0.00431999 0.23922591 0.36603283 0.02677104 -0.34906144 -0.35175174 -0.23340377 -0.24594 -0.2593537 -0.00589256 0.1117829 0.3…	[ 0.24978729 -0.13894755 0.12398393 0.49360717 0.72331994 0.95870744 1.09468217 1.58722015 1.71537554 1.72358728 1.12887455 0.39845449 -0.2285196 -0.48679796 -0.27034671 -0.00431999 0.23922591 0.36603283 0.02677104 -0.34906144 -0.35175174 -0.23340377 -0.24594 -0.2593537 -0.00589256 0.1117829 0.3540589 0.22656979 0.06026118 0.08139849 -0.11734567 -0.00552953 0.34915537 0.08722531 -0.03220764 -0.15…
101	DMS	0	1	101	Con	1	stay	1	Con	0.905985251	0.960025954	[ -2.84544967e-01 -5.56945407e-01 -1.69967646e-01 -5.58126979e-01 -5.86614710e-01 -5.93608516e-01 -7.85823890e-01 -6.94406433e-01 -4.51824801e-01 -5.50624137e-01 -4.05538391e-01 -5.17097818e-01 -3.93939308e-01 -1.69643569e-01 -1.53731118e-01 -3.42557251e-02 -1.35957342e-01 -4.89477358e-01 -3.65430481e-01 -3.45981902e-01 1.31182970e-01 8.74595046e-01 2.31900316e+00 2.73343448e+00 2.38388235e+00 1.…	[ -1.69967646e-01 -5.58126979e-01 -5.86614710e-01 -5.93608516e-01 -7.85823890e-01 -6.94406433e-01 -4.51824801e-01 -5.50624137e-01 -4.05538391e-01 -5.17097818e-01 -3.93939308e-01 -1.69643569e-01 -1.53731118e-01 -3.42557251e-02 -1.35957342e-01 -4.89477358e-01 -3.65430481e-01 -3.45981902e-01 1.31182970e-01 8.74595046e-01 2.31900316e+00 2.73343448e+00 2.38388235e+00 1.12939775e+00 5.01526368e-01 1.26…	[ 1.12939775e+00 5.01526368e-01 1.26112710e-03 1.21520204e-02 1.19887208e-01 7.59862844e-01 6.47966624e-01 1.39613937e-01 1.45256472e-01 -1.23801276e-01 -1.16843190e-01 1.31865043e-01 4.11244151e-01 1.16764439e+00 1.77000383e+00 1.75641887e+00 1.73771322e+00 1.74067865e+00 1.74662618e+00 1.04653498e+00 1.89514727e-01 -3.22708817e-01 -4.43311977e-01 -3.16753747e-01 -3.17193601e-01 -1.64727240e-01 …	[ 0.13961394 0.14525647 -0.12380128 -0.11684319 0.13186504 0.41124415 1.16764439 1.77000383 1.75641887 1.73771322 1.74067865 1.74662618 1.04653498 0.18951473 -0.32270882 -0.44331198 -0.31675375 -0.3171936 -0.16472724 0.08959887 0.20184462 -0.17742076 -0.32344875 -0.08309122 -0.20509021 -0.35104468 -0.23597539 -0.11519607 -0.46423982 -0.11194063 0.01674542 -0.20049123 -0.35936799 -0.47681703 -0.23…
102	DMS	0	1	102	Con	0	stay	1	Ips	0.960025954	0.980178224	[-0.40483795 -0.18114319 -0.3244041 -0.35048209 -0.22454764 -0.33472794 -0.13848459 -0.0728056 -0.11126827 0.02618053 -0.2077104 -0.53091386 -0.50529182 -0.5331483 -0.42268795 -0.37872907 -0.47374602 -0.46737686 -0.20626592 0.02884281 0.45775831 0.95948726 0.98057101 0.72864363 0.35617896 0.44649126 0.93769072 1.67257147 1.29040161 0.81958965 0.69199642 0.33682239 0.27567424 -0.20894642 -0.158399…	[-0.13848459 -0.0728056 -0.11126827 0.02618053 -0.2077104 -0.53091386 -0.50529182 -0.5331483 -0.42268795 -0.37872907 -0.47374602 -0.46737686 -0.20626592 0.02884281 0.45775831 0.95948726 0.98057101 0.72864363 0.35617896 0.44649126 0.93769072 1.67257147 1.29040161 0.81958965 0.69199642 0.33682239 0.27567424 -0.20894642 -0.15839901 -0.2556004 -0.14546177 0.22468621 0.35369167 0.46470679 0.68685146 0…	[ 0.33682239 0.27567424 -0.20894642 -0.15839901 -0.2556004 -0.14546177 0.22468621 0.35369167 0.46470679 0.68685146 0.68591379 0.90416182 0.78789464 1.02503939 1.01640712 1.48307986 0.82952476 0.33898672 0.62752883 0.7929053 0.20077719 -0.17333079 -0.1913526 -0.60386398 -0.71476942 -0.59453721 -0.96958039 -0.69531448 -0.33564183 0.14092513 0.16160986 0.29242409 -0.18653103 -0.41563632 -0.50493055 …	[ 1.02503939 1.01640712 1.48307986 0.82952476 0.33898672 0.62752883 0.7929053 0.20077719 -0.17333079 -0.1913526 -0.60386398 -0.71476942 -0.59453721 -0.96958039 -0.69531448 -0.33564183 0.14092513 0.16160986 0.29242409 -0.18653103 -0.41563632 -0.50493055 -0.51677859 -0.78078111 -0.80782582 -0.82647201 -0.70178904 -0.5632397 -0.68268651 -0.44709917 -0.22324291 -0.22287182 -0.22235588 -0.36807267 -0.…
103	DMS	0	1	103	Con	0	stay	0	Ips	0.980178224	0.356917644	[-0.22324291 -0.22287182 -0.22235588 -0.36807267 -0.35654874 -0.23913015 -0.02708499 0.21600128 -0.02740915 -0.38043383 -0.21266971 -0.44668748 -0.32222475 -0.19907399 -0.07162913 -0.07343964 -0.36079612 -0.49523326 -0.48111856 -0.64162845 -0.41657335 -0.0461796 -0.04915928 -0.02268549 -0.02376603 0.10265116 0.22844958 -0.27069829 -0.48877002 -0.58072448 -0.29651374 0.0824439 0.0724241 0.0546861 …	[-0.07343964 -0.36079612 -0.49523326 -0.48111856 -0.64162845 -0.41657335 -0.0461796 -0.04915928 -0.02268549 -0.02376603 0.10265116 0.22844958 -0.27069829 -0.48877002 -0.58072448 -0.29651374 0.0824439 0.0724241 0.0546861 0.88653456 1.74335225 2.11682308 1.72868951 1.58756755 0.98599825 0.36437825 0.8640551 1.59949058 1.46905402 1.24994001 1.64759617 1.26060545 1.79678812 1.17711959 0.8959784 0.521…	[-0.29651374 0.0824439 0.0724241 0.0546861 0.88653456 1.74335225 2.11682308 1.72868951 1.58756755 0.98599825 0.36437825 0.8640551 1.59949058 1.46905402 1.24994001 1.64759617 1.26060545 1.79678812 1.17711959 0.8959784 0.52126099 0.25573474 -0.09095624 -0.07745769 -0.18049666 -0.34596939 -0.12797321 -0.12421689 -0.13322577 -0.24593751 0.22192002 0.59385914 0.48782089 -0.12387476 -0.35622158 -0.5870…	[ 1.58756755 0.98599825 0.36437825 0.8640551 1.59949058 1.46905402 1.24994001 1.64759617 1.26060545 1.79678812 1.17711959 0.8959784 0.52126099 0.25573474 -0.09095624 -0.07745769 -0.18049666 -0.34596939 -0.12797321 -0.12421689 -0.13322577 -0.24593751 0.22192002 0.59385914 0.48782089 -0.12387476 -0.35622158 -0.58706413 -0.70371546 -0.71289905 -0.73255069 -0.73550959 -0.61254382 -0.59910073 -0.63657…
104	DMS	0	1	104	Con	0	stay	0	Ips	0.356917644	0.128535007	[ 1.04122679e-03 -7.38883542e-02 -2.60379714e-01 -2.87454052e-02 -3.79147236e-02 -7.50607334e-02 -7.29839669e-02 -1.94906031e-01 -6.87143040e-01 -6.56101556e-01 -7.70816808e-01 -8.83988999e-01 -7.61873159e-01 -3.89170165e-01 -6.69128376e-01 -6.53353060e-01 -5.32669774e-01 -4.05878959e-01 2.06842332e-01 7.31148364e-02 -4.47641563e-02 -1.70785282e-01 -1.93134226e-01 1.47731752e-01 4.92608680e-01 6.…	[-0.40587896 0.20684233 0.07311484 -0.04476416 -0.17078528 -0.19313423 0.14773175 0.49260868 0.64395906 1.18471573 0.68706259 0.7111408 0.59222214 0.33670435 0.18357119 -0.21718556 -0.29195474 -0.23579566 -0.45227755 -0.20862699 0.15818466 0.13443285 0.13358019 0.10421428 -0.03439593 -0.04772992 0.29763667 0.68374615 1.07759202 0.87122717 0.27392447 -0.2221881 -0.72866453 -0.67907865 -0.31392505 …	[ 0.68706259 0.7111408 0.59222214 0.33670435 0.18357119 -0.21718556 -0.29195474 -0.23579566 -0.45227755 -0.20862699 0.15818466 0.13443285 0.13358019 0.10421428 -0.03439593 -0.04772992 0.29763667 0.68374615 1.07759202 0.87122717 0.27392447 -0.2221881 -0.72866453 -0.67907865 -0.31392505 -0.24397137 -0.39326865 -0.52091086 -0.43194037 -0.44018736 -0.1304334 0.00210107 0.08763894 0.43159116 0.4208668…	[ 0.18357119 -0.21718556 -0.29195474 -0.23579566 -0.45227755 -0.20862699 0.15818466 0.13443285 0.13358019 0.10421428 -0.03439593 -0.04772992 0.29763667 0.68374615 1.07759202 0.87122717 0.27392447 -0.2221881 -0.72866453 -0.67907865 -0.31392505 -0.24397137 -0.39326865 -0.52091086 -0.43194037 -0.44018736 -0.1304334 0.00210107 0.08763894 0.43159116 0.4208668 0.14259854 0.76047561 0.33358561 0.2254110…
105	DMS	0	1	105	Con	0	stay	0	Ips	0.128535007	0.043849633	[ 0.33879784 -0.03667719 0.07479347 0.08144538 0.37037428 0.17687934 -0.15330739 -0.28364799 -0.41197603 -0.518587 -0.76025144 -0.79138656 -0.46619508 -0.58101585 -0.24603338 0.15147281 0.02065281 -0.21550194 -0.19570999 -0.07941958 0.17752747 0.05007187 -0.32793829 -0.08127348 -0.06877088 0.08236574 0.32530285 0.54194297 0.3812396 0.48891114 0.23368376 0.11082614 -0.25250323 -0.28817974 0.593873…	[ 0.15147281 0.02065281 -0.21550194 -0.19570999 -0.07941958 0.17752747 0.05007187 -0.32793829 -0.08127348 -0.06877088 0.08236574 0.32530285 0.54194297 0.3812396 0.48891114 0.23368376 0.11082614 -0.25250323 -0.28817974 0.5938738 1.35810191 1.57991106 1.69823971 0.98533539 0.48532876 0.10456632 -0.0432092 -0.18189988 -0.1899995 0.20748657 -0.27705742 -0.38486619 -0.62690203 -0.62479706 -0.90918451 …	[-0.08127348 -0.06877088 0.08236574 0.32530285 0.54194297 0.3812396 0.48891114 0.23368376 0.11082614 -0.25250323 -0.28817974 0.5938738 1.35810191 1.57991106 1.69823971 0.98533539 0.48532876 0.10456632 -0.0432092 -0.18189988 -0.1899995 0.20748657 -0.27705742 -0.38486619 -0.62690203 -0.62479706 -0.90918451 -0.51866294 -0.4000747 -0.14600008 -0.25869059 -0.4033172 -0.43388212 -0.59784764 -0.74101869…	[ 0.48532876 0.10456632 -0.0432092 -0.18189988 -0.1899995 0.20748657 -0.27705742 -0.38486619 -0.62690203 -0.62479706 -0.90918451 -0.51866294 -0.4000747 -0.14600008 -0.25869059 -0.4033172 -0.43388212 -0.59784764 -0.74101869 -0.50176185 0.08082799 0.72967845 0.77450252 0.36819641 0.29925228 0.14102433 -0.07684283 -0.18166482 0.054428 0.9180892 1.05962419 0.54537698 -0.30558027 -0.44065706 -0.585754…
106	DMS	0	1	106	Con	0	stay	0	Ips	0.043849633	0.012090558	[ 0.54537698 -0.30558027 -0.44065706 -0.58575461 -0.61042501 -0.9706659 -0.82112087 -0.5481161 -0.29287171 -0.05973578 0.02626084 0.0995731 -0.05397531 -0.18712548 -0.41216102 -0.02297179 -0.11339067 -0.23297472 0.12198383 -0.12347537 -0.49441702 -0.63298533 -0.36676217 -0.58975991 -0.70459877 -0.92438686 -1.07159304 -0.85427175 -0.84474959 -0.76361779 -0.39107599 -0.49874525 -0.51027823 -0.38167…	[-0.02297179 -0.11339067 -0.23297472 0.12198383 -0.12347537 -0.49441702 -0.63298533 -0.36676217 -0.58975991 -0.70459877 -0.92438686 -1.07159304 -0.85427175 -0.84474959 -0.76361779 -0.39107599 -0.49874525 -0.51027823 -0.38167419 -0.02087366 0.8386595 1.04886104 0.68863381 0.19993255 0.05902912 0.19139059 -0.17494084 -0.13583393 0.2496501 1.10266263 1.59375964 0.73491537 -0.15012048 -0.26414848 -0.…	[-0.85427175 -0.84474959 -0.76361779 -0.39107599 -0.49874525 -0.51027823 -0.38167419 -0.02087366 0.8386595 1.04886104 0.68863381 0.19993255 0.05902912 0.19139059 -0.17494084 -0.13583393 0.2496501 1.10266263 1.59375964 0.73491537 -0.15012048 -0.26414848 -0.24278981 -0.58249848 -0.58981445 -0.73578239 -0.87852254 -0.74390396 -0.63380023 -0.73720064 -0.85124923 -0.72740182 -0.87456954 -0.88797921 -0…	[-0.38167419 -0.02087366 0.8386595 1.04886104 0.68863381 0.19993255 0.05902912 0.19139059 -0.17494084 -0.13583393 0.2496501 1.10266263 1.59375964 0.73491537 -0.15012048 -0.26414848 -0.24278981 -0.58249848 -0.58981445 -0.73578239 -0.87852254 -0.74390396 -0.63380023 -0.73720064 -0.85124923 -0.72740182 -0.87456954 -0.88797921 -0.87986521 -0.71194739 -0.59777727 -0.57820355 -0.04992156 -0.1817503 -0.…
107	DMS	0	1	107	Ips	1	leave	0	Ips	0.012090558	-5.07E-05	[ -5.97777265e-01 -5.78203549e-01 -4.99215575e-02 -1.81750305e-01 -4.84609342e-01 -4.17472896e-01 -3.24592401e-01 -4.63368849e-01 -5.78976437e-01 -6.86381411e-01 -4.43974800e-01 -1.96021394e-01 -5.65869934e-02 -8.17848876e-02 -6.04953393e-02 -2.89550944e-01 -2.81678014e-01 -2.84315685e-01 1.11863115e-01 3.40647187e-03 2.76214423e-01 2.54060968e-01 3.63021539e-01 -1.70389069e-02 -1.77049687e-01 2.…	[ -6.86381411e-01 -4.43974800e-01 -1.96021394e-01 -5.65869934e-02 -8.17848876e-02 -6.04953393e-02 -2.89550944e-01 -2.81678014e-01 -2.84315685e-01 1.11863115e-01 3.40647187e-03 2.76214423e-01 2.54060968e-01 3.63021539e-01 -1.70389069e-02 -1.77049687e-01 2.01962120e-01 7.38638359e-01 1.39882797e+00 2.87074591e+00 3.30932355e+00 3.15454057e+00 3.77550641e+00 4.15086748e+00 3.03860752e+00 2.05524140e…	[ 0.27621442 0.25406097 0.36302154 -0.01703891 -0.17704969 0.20196212 0.73863836 1.39882797 2.87074591 3.30932355 3.15454057 3.77550641 4.15086748 3.03860752 2.0552414 1.20418831 0.60308185 0.34819871 -0.3096148 -0.46299794 -0.57917576 -0.43744143 -0.41893897 0.0945191 0.36760419 0.12490612 -0.38150236 -0.64999793 -0.89892059 -0.77620343 -0.63115937 -0.60853444 -0.38393052 -0.50243973 -0.27078689…	[ 2.0552414 1.20418831 0.60308185 0.34819871 -0.3096148 -0.46299794 -0.57917576 -0.43744143 -0.41893897 0.0945191 0.36760419 0.12490612 -0.38150236 -0.64999793 -0.89892059 -0.77620343 -0.63115937 -0.60853444 -0.38393052 -0.50243973 -0.27078689 -0.28353013 -0.41284482 -0.43570739 -0.53679885 -0.38691689 0.10429983 0.4420109 0.30858654 0.31958703 -0.14675821 -0.36314852 -0.3733234 -0.24422625 -0.13…
108	DMS	0	1	108	Ips	1	stay	1	Ips	5.07E-05	0.62622622	[ 0.46916564 0.84323541 0.59243813 -0.13636314 -0.26143446 -0.13319735 -0.24791589 -0.23493407 0.12782569 0.49645487 0.25715748 -0.20454745 -0.33222116 -0.24673612 0.10744395 0.20872731 0.06526518 -0.19450809 -0.15939851 -0.25485502 0.00341134 0.13923508 0.74993456 0.63725052 0.40431425 0.03759242 -0.07036886 -0.33044296 -0.41800612 -0.04708985 0.43959602 0.43399856 0.1391273 0.50343647 0.7343095…	[ 0.10744395 0.20872731 0.06526518 -0.19450809 -0.15939851 -0.25485502 0.00341134 0.13923508 0.74993456 0.63725052 0.40431425 0.03759242 -0.07036886 -0.33044296 -0.41800612 -0.04708985 0.43959602 0.43399856 0.1391273 0.50343647 0.73430955 0.89803784 0.67904185 0.55931009 0.42518983 0.17795611 -0.36298783 -0.35092435 0.00979565 0.291547 0.68823394 0.46921231 0.0762287 -0.16760967 0.32811443 0.1790…	[ 0.13923508 0.74993456 0.63725052 0.40431425 0.03759242 -0.07036886 -0.33044296 -0.41800612 -0.04708985 0.43959602 0.43399856 0.1391273 0.50343647 0.73430955 0.89803784 0.67904185 0.55931009 0.42518983 0.17795611 -0.36298783 -0.35092435 0.00979565 0.291547 0.68823394 0.46921231 0.0762287 -0.16760967 0.32811443 0.17902098 0.32959255 0.29437777 0.61340651 0.50182884 0.63358806 0.15176059 0.4199199…	[ 0.63725052 0.40431425 0.03759242 -0.07036886 -0.33044296 -0.41800612 -0.04708985 0.43959602 0.43399856 0.1391273 0.50343647 0.73430955 0.89803784 0.67904185 0.55931009 0.42518983 0.17795611 -0.36298783 -0.35092435 0.00979565 0.291547 0.68823394 0.46921231 0.0762287 -0.16760967 0.32811443 0.17902098 0.32959255 0.29437777 0.61340651 0.50182884 0.63358806 0.15176059 0.41991993 0.43679041 -0.045195…
109	DMS	0	1	109	Ips	1	stay	1	Ips	-0.62622622	0.855731786	[ 0.10024502 0.07895282 0.43920733 0.30017416 0.32061087 -0.0676313 -0.05794279 0.06565438 0.5311146 0.40587944 -0.23212124 -0.39051039 -0.01233217 -0.22575237 -0.33263529 -0.40305422 -0.37869833 -0.50063393 -0.63496249 -0.16327811 -0.1733637 0.18896083 0.54045965 0.15532394 -0.0884173 -0.11295836 0.22673903 -0.00493014 -0.45157278 -0.52417932 -0.30411804 -0.27897418 -0.14959325 0.21210285 -0.044…	[-0.40305422 -0.37869833 -0.50063393 -0.63496249 -0.16327811 -0.1733637 0.18896083 0.54045965 0.15532394 -0.0884173 -0.11295836 0.22673903 -0.00493014 -0.45157278 -0.52417932 -0.30411804 -0.27897418 -0.14959325 0.21210285 -0.04458542 0.42521791 0.92768583 0.91210033 0.42808375 0.22761834 -0.151054 -0.15941545 -0.30053482 -0.45512479 -0.45160707 -0.06588219 0.16150055 0.41049301 0.04303299 -0.0695…	[ 0.92837455 0.79502373 0.28514879 -0.07806036 -0.4401113 -0.46225596 -0.73621004 -0.35813873 -0.61186183 -0.44241422 -0.55440536 -0.53921095 -0.33067711 -0.45696088 -0.20809638 0.17368974 0.51902895 0.63054983 0.89418489 0.64944331 0.04253107 -0.30157379 -0.25324204 -0.38903021 -0.49837008 -0.63834644 -0.54444477 -0.30741118 -0.30906527 -0.06421669 0.88734168 1.36504602 1.2646779 0.93734873 0.81…	[-0.44241422 -0.55440536 -0.53921095 -0.33067711 -0.45696088 -0.20809638 0.17368974 0.51902895 0.63054983 0.89418489 0.64944331 0.04253107 -0.30157379 -0.25324204 -0.38903021 -0.49837008 -0.63834644 -0.54444477 -0.30741118 -0.30906527 -0.06421669 0.88734168 1.36504602 1.2646779 0.93734873 0.81487024 0.45519833 0.21052631 -0.05494138 -0.40524183 -0.29044436 -0.44767848 -0.12344286 0.37757158 -0.24…
110	DMS	0	1	110	Ips	0	stay	1	Ips	-0.855731786	0.940839428	[-0.34043328 -0.44800718 -0.45720931 -0.46275418 -0.44552674 -0.46210206 -0.5724185 -0.3064507 -0.45168426 -0.2382217 -0.18543953 -0.30916208 -0.56981392 -0.66655415 -0.30521134 -0.06081565 0.02134289 0.24597322 0.64770947 0.41921756 0.20270588 0.33119779 0.19938972 0.45627356 0.33279152 -0.02690707 0.21462571 -0.0643224 -0.1868919 -0.19918837 -0.21053921 0.15611453 0.27157197 0.51914076 0.387287…	[-0.30916208 -0.56981392 -0.66655415 -0.30521134 -0.06081565 0.02134289 0.24597322 0.64770947 0.41921756 0.20270588 0.33119779 0.19938972 0.45627356 0.33279152 -0.02690707 0.21462571 -0.0643224 -0.1868919 -0.19918837 -0.21053921 0.15611453 0.27157197 0.51914076 0.38728764 0.15059224 -0.08581509 -0.33654999 -0.47059485 -0.33058323 -0.67354827 -0.91171269 -0.66648502 -0.9487854 -0.84810393 -0.86439…	[ 0.41921756 0.20270588 0.33119779 0.19938972 0.45627356 0.33279152 -0.02690707 0.21462571 -0.0643224 -0.1868919 -0.19918837 -0.21053921 0.15611453 0.27157197 0.51914076 0.38728764 0.15059224 -0.08581509 -0.33654999 -0.47059485 -0.33058323 -0.67354827 -0.91171269 -0.66648502 -0.9487854 -0.84810393 -0.86439437 -0.84749115 -0.8093344 -0.89707544 -0.81385058 -0.61824502 -0.61224579 -0.24630641 -0.51…	[-0.02690707 0.21462571 -0.0643224 -0.1868919 -0.19918837 -0.21053921 0.15611453 0.27157197 0.51914076 0.38728764 0.15059224 -0.08581509 -0.33654999 -0.47059485 -0.33058323 -0.67354827 -0.91171269 -0.66648502 -0.9487854 -0.84810393 -0.86439437 -0.84749115 -0.8093344 -0.89707544 -0.81385058 -0.61824502 -0.61224579 -0.24630641 -0.51878371 -0.6445788 -0.27684059 0.12600307 0.71577851 0.47532435 -0.0…
111	DMS	0	1	111	Ips	1	stay	0	Ips	-0.940839428	0.341900288	[-0.27684059 0.12600307 0.71577851 0.47532435 -0.0221763 -0.2742584 -0.21046241 -0.45438976 -0.33786765 -0.43038778 -0.4534299 -0.33462388 -0.06677079 0.1856719 -0.06367151 0.15701938 0.13742377 0.15283235 0.02626561 -0.24730971 -0.1270839 -0.17257093 0.06061106 0.05472543 0.18286306 -0.44448279 -0.5397339 -0.54317862 -0.43045431 0.10959135 -0.12512674 -0.25352025 -0.24026891 0.1515688 0.4019902 …	[-0.4534299 -0.33462388 -0.06677079 0.1856719 -0.06367151 0.15701938 0.13742377 0.15283235 0.02626561 -0.24730971 -0.1270839 -0.17257093 0.06061106 0.05472543 0.18286306 -0.44448279 -0.5397339 -0.54317862 -0.43045431 0.10959135 -0.12512674 -0.25352025 -0.24026891 0.1515688 0.4019902 0.04879189 -0.22682773 -0.45543501 -0.35129844 -0.36026078 -0.6247523 -0.11078528 -0.08260915 0.43567673 1.18562348…	[-0.24730971 -0.1270839 -0.17257093 0.06061106 0.05472543 0.18286306 -0.44448279 -0.5397339 -0.54317862 -0.43045431 0.10959135 -0.12512674 -0.25352025 -0.24026891 0.1515688 0.4019902 0.04879189 -0.22682773 -0.45543501 -0.35129844 -0.36026078 -0.6247523 -0.11078528 -0.08260915 0.43567673 1.18562348 2.00110218 2.2305378 1.73404729 1.22575745 1.12486846 1.147536 1.13918872 1.54008297 2.17959617 2.52…	[-0.5397339 -0.54317862 -0.43045431 0.10959135 -0.12512674 -0.25352025 -0.24026891 0.1515688 0.4019902 0.04879189 -0.22682773 -0.45543501 -0.35129844 -0.36026078 -0.6247523 -0.11078528 -0.08260915 0.43567673 1.18562348 2.00110218 2.2305378 1.73404729 1.22575745 1.12486846 1.147536 1.13918872 1.54008297 2.17959617 2.5287915 3.1440885 2.40021095 1.40369399 0.78560535 1.02458191 0.66625756 0.1612259…
112	DMS	0	1	112	Ips	1	stay	1	Ips	-0.341900288	0.753582603	[ 0.29498268 0.43693572 0.18859837 0.57358127 0.20939738 -0.207599 -0.36750343 -0.46166407 -0.60220933 -0.56055707 -0.7597122 -0.65817579 -0.41517891 0.09119429 0.21342323 0.09337819 -0.04562423 -0.18112542 -0.18266713 -0.30436222 -0.26753084 -0.11876582 -0.51047962 -0.49659641 -0.34182438 -0.19088672 -0.17889182 0.18685633 0.43807337 0.0721809 -0.16234896 -0.54174632 -0.42235877 -0.5532748 -0.56…	[-0.207599 -0.36750343 -0.46166407 -0.60220933 -0.56055707 -0.7597122 -0.65817579 -0.41517891 0.09119429 0.21342323 0.09337819 -0.04562423 -0.18112542 -0.18266713 -0.30436222 -0.26753084 -0.11876582 -0.51047962 -0.49659641 -0.34182438 -0.19088672 -0.17889182 0.18685633 0.43807337 0.0721809 -0.16234896 -0.54174632 -0.42235877 -0.5532748 -0.56579206 -0.6651581 -0.61433654 -0.47464174 -0.33613804 -0…	[-0.11876582 -0.51047962 -0.49659641 -0.34182438 -0.19088672 -0.17889182 0.18685633 0.43807337 0.0721809 -0.16234896 -0.54174632 -0.42235877 -0.5532748 -0.56579206 -0.6651581 -0.61433654 -0.47464174 -0.33613804 -0.10596405 0.22858435 -0.11642718 0.12813026 0.26667159 0.40471419 0.63124904 1.35715252 2.08636459 2.10413923 2.47548155 2.34659299 1.97780474 0.73315895 -0.13498707 -0.26339727 -0.48223…	[ 0.18685633 0.43807337 0.0721809 -0.16234896 -0.54174632 -0.42235877 -0.5532748 -0.56579206 -0.6651581 -0.61433654 -0.47464174 -0.33613804 -0.10596405 0.22858435 -0.11642718 0.12813026 0.26667159 0.40471419 0.63124904 1.35715252 2.08636459 2.10413923 2.47548155 2.34659299 1.97780474 0.73315895 -0.13498707 -0.26339727 -0.48223748 -0.48944029 -0.61179165 -0.722348 -0.51909858 -0.51997213 -0.381796…
113	DMS	0	1	113	Ips	1	stay	1	Ips	-0.753582603	0.903696147	[ 0.69497351 0.30188335 -0.07963083 0.15699413 0.14134233 -0.21993651 -0.05621944 0.43615727 0.20816181 0.18445017 -0.10422347 -0.47690469 -0.458114 -0.57001826 -0.18064804 -0.17149223 0.20283362 0.33598259 0.1010851 0.0920393 -0.29653693 -0.32696798 -0.46126934 0.67091459 0.90556863 0.7583974 0.49294193 -0.01689698 0.00232195 -0.49430139 -0.47897002 -0.35871604 -0.12218259 0.25780406 0.16552938 …	[ 0.14134233 -0.21993651 -0.05621944 0.43615727 0.20816181 0.18445017 -0.10422347 -0.47690469 -0.458114 -0.57001826 -0.18064804 -0.17149223 0.20283362 0.33598259 0.1010851 0.0920393 -0.29653693 -0.32696798 -0.46126934 0.67091459 0.90556863 0.7583974 0.49294193 -0.01689698 0.00232195 -0.49430139 -0.47897002 -0.35871604 -0.12218259 0.25780406 0.16552938 0.0702426 0.17488383 0.14885855 -0.25961664 -…	[ 0.7583974 0.49294193 -0.01689698 0.00232195 -0.49430139 -0.47897002 -0.35871604 -0.12218259 0.25780406 0.16552938 0.0702426 0.17488383 0.14885855 -0.25961664 -0.51445644 -0.61218433 -0.56961109 -0.06572772 -0.06502918 0.0394889 -0.08251048 -0.08628458 0.1754498 0.19954241 0.70258994 0.20370672 0.0882624 0.20905905 0.84172669 0.83952228 0.43154 0.05180255 -0.06472101 -0.09338724 0.26188885 0.180…	[-0.01689698 0.00232195 -0.49430139 -0.47897002 -0.35871604 -0.12218259 0.25780406 0.16552938 0.0702426 0.17488383 0.14885855 -0.25961664 -0.51445644 -0.61218433 -0.56961109 -0.06572772 -0.06502918 0.0394889 -0.08251048 -0.08628458 0.1754498 0.19954241 0.70258994 0.20370672 0.0882624 0.20905905 0.84172669 0.83952228 0.43154 0.05180255 -0.06472101 -0.09338724 0.26188885 0.18057225 -0.06519709 -0.1…
114	DMS	0	1	114	Ips	0	stay	1	Ips	-0.903696147	0.959097002	[-0.16903407 -0.28953961 -0.15619778 -0.28361156 0.08458971 0.31428079 0.05446774 -0.13450195 -0.26033158 -0.23850391 -0.17783955 -0.32808014 -0.6048244 -0.36136257 -0.19704356 -0.40055462 0.12288636 0.72522745 0.60090651 0.61877381 0.3523463 0.10992491 -0.0104479 0.00225193 -0.13037524 -0.03052191 -0.02785282 0.10064702 -0.0247857 -0.18587147 -0.09237073 -0.22453268 -0.09932392 -0.18125995 -0.28…	[ 0.72522745 0.60090651 0.61877381 0.3523463 0.10992491 -0.0104479 0.00225193 -0.13037524 -0.03052191 -0.02785282 0.10064702 -0.0247857 -0.18587147 -0.09237073 -0.22453268 -0.09932392 -0.18125995 -0.28128197 -0.06377659 0.1405013 0.38224807 0.64637819 0.79366578 0.83364311 0.47061057 0.00955455 -0.24159912 -0.37881885 -0.26761778 -0.50641968 -0.50901604 -0.04336725 0.20143444 0.19949768 0.4106277…	[ 0.02440319 -0.1079778 -0.14715664 -0.29578667 -0.523437 -0.52638483 -0.43575649 -0.36756903 -0.25494339 -0.22448409 -0.12985506 0.04737875 0.22844367 -0.13033334 -0.25326529 -0.27494553 -0.43981365 -0.32448039 0.14637736 0.77813599 1.411936 1.0392194 0.90516996 1.04596457 1.41180079 1.39035381 1.05812778 0.70274309 0.43585729 0.18236463 -0.45446515 -0.46019128 -0.47434147 -0.47463157 -0.5992949…	[-0.25326529 -0.27494553 -0.43981365 -0.32448039 0.14637736 0.77813599 1.411936 1.0392194 0.90516996 1.04596457 1.41180079 1.39035381 1.05812778 0.70274309 0.43585729 0.18236463 -0.45446515 -0.46019128 -0.47434147 -0.47463157 -0.59929496 -0.72270437 -0.59462252 -0.35139163 -0.20502983 -0.4621374 -0.5851246 -0.49060762 -0.37955176 0.37313897 0.18752915 -0.1517589 -0.28134847 0.08688673 0.31350268 …
115	DMS	0	1	115	Ips	1	stay	0	Ips	-0.959097002	0.348921254	[-0.48627878 0.14085364 -0.24380988 0.02639763 0.02030377 -0.05312254 0.06689266 0.01656995 0.28598292 0.17072557 0.53083192 0.5354087 0.2959367 0.54785194 0.54171547 0.39714319 0.13460954 -0.08873791 -0.4451829 -0.4322832 -0.56335269 -0.56318927 -0.34199601 -0.46698153 -0.36893949 0.24785605 -0.03895364 0.10133025 0.01829622 0.13176706 0.36753194 0.12819467 -0.03925769 0.19027559 0.30287783 0.20…	[-0.05312254 0.06689266 0.01656995 0.28598292 0.17072557 0.53083192 0.5354087 0.2959367 0.54785194 0.54171547 0.39714319 0.13460954 -0.08873791 -0.4451829 -0.4322832 -0.56335269 -0.56318927 -0.34199601 -0.46698153 -0.36893949 0.24785605 -0.03895364 0.10133025 0.01829622 0.13176706 0.36753194 0.12819467 -0.03925769 0.19027559 0.30287783 0.2093413 0.53116 0.29579888 -0.17347909 0.06778167 1.286324 …	[-0.08873791 -0.4451829 -0.4322832 -0.56335269 -0.56318927 -0.34199601 -0.46698153 -0.36893949 0.24785605 -0.03895364 0.10133025 0.01829622 0.13176706 0.36753194 0.12819467 -0.03925769 0.19027559 0.30287783 0.2093413 0.53116 0.29579888 -0.17347909 0.06778167 1.286324 2.61857213 3.59744984 2.8599927 2.36513291 1.38505336 0.5146154 0.15124795 -0.11726842 -0.09724555 -0.2011208 0.1734542 0.27491097 …	[-0.56335269 -0.56318927 -0.34199601 -0.46698153 -0.36893949 0.24785605 -0.03895364 0.10133025 0.01829622 0.13176706 0.36753194 0.12819467 -0.03925769 0.19027559 0.30287783 0.2093413 0.53116 0.29579888 -0.17347909 0.06778167 1.286324 2.61857213 3.59744984 2.8599927 2.36513291 1.38505336 0.5146154 0.15124795 -0.11726842 -0.09724555 -0.2011208 0.1734542 0.27491097 -0.0282172 -0.26788661 -0.23041736…
116	DMS	0	1	116	Ips	1	stay	1	Ips	-0.348921254	0.756309064	[-0.3627167 -0.34061313 -0.25730452 -0.17052167 -0.68441215 -0.64437671 -0.82978192 -0.41969488 -0.29897793 -0.15332134 -0.16059799 -0.05545974 0.33762539 0.60548894 0.23593905 -0.36866085 -0.35371245 -0.36696681 -0.38946448 -0.52065446 -0.41628608 -0.17113238 0.08294258 0.10013751 -0.13309152 -0.25314404 -0.00775342 0.34472914 0.61710811 0.34653927 0.5970346 0.47832744 0.5147641 0.51562114 0.730…	[-0.82978192 -0.41969488 -0.29897793 -0.15332134 -0.16059799 -0.05545974 0.33762539 0.60548894 0.23593905 -0.36866085 -0.35371245 -0.36696681 -0.38946448 -0.52065446 -0.41628608 -0.17113238 0.08294258 0.10013751 -0.13309152 -0.25314404 -0.00775342 0.34472914 0.61710811 0.34653927 0.5970346 0.47832744 0.5147641 0.51562114 0.73056991 0.403155 0.2378179 0.1451213 0.91729474 0.92741501 0.21536747 -0.…	[-0.41628608 -0.17113238 0.08294258 0.10013751 -0.13309152 -0.25314404 -0.00775342 0.34472914 0.61710811 0.34653927 0.5970346 0.47832744 0.5147641 0.51562114 0.73056991 0.403155 0.2378179 0.1451213 0.91729474 0.92741501 0.21536747 -0.38469491 -0.24349806 -0.24842784 -0.62651571 -0.61938992 -0.4763818 -0.36019088 -0.51094752 -0.38049466 -0.2724884 0.30726905 0.56577799 0.92310297 1.06605296 1.1595…	[ 0.47832744 0.5147641 0.51562114 0.73056991 0.403155 0.2378179 0.1451213 0.91729474 0.92741501 0.21536747 -0.38469491 -0.24349806 -0.24842784 -0.62651571 -0.61938992 -0.4763818 -0.36019088 -0.51094752 -0.38049466 -0.2724884 0.30726905 0.56577799 0.92310297 1.06605296 1.15959393 1.51287419 1.54010684 0.68640897 0.37595746 0.6503165 0.77534808 0.65335451 0.50777889 0.36228354 0.36735946 0.00534887…
117	DMS	0	1	117	Ips	1	stay	1	Ips	-0.756309064	0.90476492	[-0.14396724 0.10655506 0.10456655 -0.04647585 0.05928481 -0.18080562 0.21620613 0.10372466 0.14049815 -0.21430414 -0.35837134 -0.47188409 -0.19700917 -0.07739767 -0.35179854 -0.22605368 -0.12324602 0.02891716 0.36753972 0.24534879 -0.25962847 -0.35825583 -0.33391516 -0.43837265 -0.44162364 -0.44680423 -0.28686958 -0.30392341 -0.57521473 -0.57185929 -0.32322059 -0.19176771 -0.08857097 -0.10747452…	[-0.19700917 -0.07739767 -0.35179854 -0.22605368 -0.12324602 0.02891716 0.36753972 0.24534879 -0.25962847 -0.35825583 -0.33391516 -0.43837265 -0.44162364 -0.44680423 -0.28686958 -0.30392341 -0.57521473 -0.57185929 -0.32322059 -0.19176771 -0.08857097 -0.10747452 0.01042177 0.13692544 -0.09818075 0.15890662 0.03071707 0.05238408 -0.34142187 -0.12802656 -0.14883579 -0.27239173 -0.26535373 0.37769044…	[-0.28686958 -0.30392341 -0.57521473 -0.57185929 -0.32322059 -0.19176771 -0.08857097 -0.10747452 0.01042177 0.13692544 -0.09818075 0.15890662 0.03071707 0.05238408 -0.34142187 -0.12802656 -0.14883579 -0.27239173 -0.26535373 0.37769044 0.51512679 0.26787681 0.26701791 0.26161249 0.48865267 0.35415332 0.47881035 0.12817449 0.09577123 -0.22792354 -0.56620385 -0.43285313 -0.42433523 -0.06253759 0.170…	[ 0.03071707 0.05238408 -0.34142187 -0.12802656 -0.14883579 -0.27239173 -0.26535373 0.37769044 0.51512679 0.26787681 0.26701791 0.26161249 0.48865267 0.35415332 0.47881035 0.12817449 0.09577123 -0.22792354 -0.56620385 -0.43285313 -0.42433523 -0.06253759 0.17021593 -0.05359557 -0.08021118 0.04164344 0.3055667 0.19465017 0.17901658 0.0564682 0.20237916 0.18997376 0.21088588 -0.00090616 -0.04042787 …
118	DMS	0	1	118	Ips	1	stay	1	Ips	-0.90476492	0.959519772	[-0.22251245 -0.21131021 -0.34682282 -0.18287592 -0.30665231 -0.32170586 0.09583897 0.49394459 0.33884149 0.3060827 -0.07676162 -0.42691009 -0.52865753 -0.42013481 -0.1711442 0.06010025 -0.07985139 0.63100883 0.77765368 0.70524376 0.46003677 0.23563059 0.10961564 0.20383371 -0.14558949 0.47034342 0.58553007 0.18700929 -0.17146933 0.0692679 -0.05710697 -0.44206073 -0.33733347 -0.36857857 -0.591397…	[ 0.63100883 0.77765368 0.70524376 0.46003677 0.23563059 0.10961564 0.20383371 -0.14558949 0.47034342 0.58553007 0.18700929 -0.17146933 0.0692679 -0.05710697 -0.44206073 -0.33733347 -0.36857857 -0.5913979 -0.58240833 -0.43263295 -0.06443438 0.19546586 -0.06193401 0.20658913 0.34375311 0.49044902 0.36096556 0.20055937 0.54766758 0.77503797 0.50519376 0.0552431 -0.45512464 -0.43464087 -0.55117803 -…	[-0.17146933 0.0692679 -0.05710697 -0.44206073 -0.33733347 -0.36857857 -0.5913979 -0.58240833 -0.43263295 -0.06443438 0.19546586 -0.06193401 0.20658913 0.34375311 0.49044902 0.36096556 0.20055937 0.54766758 0.77503797 0.50519376 0.0552431 -0.45512464 -0.43464087 -0.55117803 -0.05201862 0.05733122 0.4297846 0.54256373 0.42796895 0.32470138 -0.04164456 -0.03888349 -0.17395966 -0.43974898 -0.2234235…	[ 0.36096556 0.20055937 0.54766758 0.77503797 0.50519376 0.0552431 -0.45512464 -0.43464087 -0.55117803 -0.05201862 0.05733122 0.4297846 0.54256373 0.42796895 0.32470138 -0.04164456 -0.03888349 -0.17395966 -0.43974898 -0.22342356 -0.08838908 0.05019931 -0.05342148 0.20325449 0.09677174 -0.13617017 -0.15679889 -0.43419245 -0.3142972 -0.2040445 -0.32473195 -0.21440833 -0.08278266 -0.20526661 -0.3163…
119	DMS	0	1	119	Ips	1	stay	1	Ips	-0.959519772	0.979948494	[ 0.30516139 0.15550844 -0.25111448 -0.35930223 -0.51070921 -0.52854095 -0.2497703 0.41740515 0.57422929 0.58578599 0.59373501 0.45986243 0.05980146 -0.43168084 -0.30371785 -0.16560736 -0.15618866 -0.17612137 -0.28599916 -0.16723087 -0.0675235 -0.0717099 -0.18079159 -0.31197324 -0.07408255 0.12574967 -0.34660825 -0.20242208 0.03857838 -0.03924881 0.21869902 0.10404066 0.18576116 0.25213893 0.2060…	[ 0.57422929 0.58578599 0.59373501 0.45986243 0.05980146 -0.43168084 -0.30371785 -0.16560736 -0.15618866 -0.17612137 -0.28599916 -0.16723087 -0.0675235 -0.0717099 -0.18079159 -0.31197324 -0.07408255 0.12574967 -0.34660825 -0.20242208 0.03857838 -0.03924881 0.21869902 0.10404066 0.18576116 0.25213893 0.20605284 0.9587177 0.24682164 0.15567963 0.16040692 -0.19715304 -0.33572255 -0.45966809 -0.56821…	[-0.34220868 -0.19964344 -0.33434246 -0.42885341 -0.30998771 -0.18505654 0.0798912 0.10017458 -0.14810223 0.42434471 0.42004485 0.28745019 0.65944344 0.30754928 -0.07237728 -0.28646555 -0.16689745 -0.42201577 0.21223631 0.75985064 0.88259099 0.39227421 0.38392131 0.40452814 0.30195372 0.43513038 1.07373119 1.19490673 0.68172243 0.02201322 -0.1416317 -0.12348637 -0.35891503 -0.19565708 0.09853791 …	[-0.30998771 -0.18505654 0.0798912 0.10017458 -0.14810223 0.42434471 0.42004485 0.28745019 0.65944344 0.30754928 -0.07237728 -0.28646555 -0.16689745 -0.42201577 0.21223631 0.75985064 0.88259099 0.39227421 0.38392131 0.40452814 0.30195372 0.43513038 1.07373119 1.19490673 0.68172243 0.02201322 -0.1416317 -0.12348637 -0.35891503 -0.19565708 0.09853791 0.10448887 -0.16327674 -0.03745143 0.09651039 -0…
120	DMS	0	1	120	Ips	0	stay	1	Ips	-0.979948494	0.987654484	[-0.06832205 -0.0582225 0.32484629 0.51682476 0.16753698 0.66237704 0.4475257 0.43165464 0.45066513 0.19379391 -0.08650036 -0.43426246 -0.59503067 -0.37302188 0.12174158 0.20890104 0.18982425 0.41608099 0.03782433 -0.0822064 -0.04460591 -0.28473129 -0.2887784 -0.17192499 -0.03101878 0.06015144 0.0439165 -0.15528257 -0.24002966 -0.28474294 -0.22689061 -0.47950513 -0.57543225 0.07294951 0.45527311 …	[ 0.12174158 0.20890104 0.18982425 0.41608099 0.03782433 -0.0822064 -0.04460591 -0.28473129 -0.2887784 -0.17192499 -0.03101878 0.06015144 0.0439165 -0.15528257 -0.24002966 -0.28474294 -0.22689061 -0.47950513 -0.57543225 0.07294951 0.45527311 0.94478713 1.0793099 0.57895771 0.17481997 0.14555865 -0.12740293 -0.61237028 -0.43825394 -0.67155724 -0.8930008 -0.78491793 -0.88361208 -0.72152846 -0.69353…	[-0.28473129 -0.2887784 -0.17192499 -0.03101878 0.06015144 0.0439165 -0.15528257 -0.24002966 -0.28474294 -0.22689061 -0.47950513 -0.57543225 0.07294951 0.45527311 0.94478713 1.0793099 0.57895771 0.17481997 0.14555865 -0.12740293 -0.61237028 -0.43825394 -0.67155724 -0.8930008 -0.78491793 -0.88361208 -0.72152846 -0.69353552 -0.46981702 -0.24283156 -0.27032174 -0.05132531 -0.07344891 -0.1986782 -0.5…	[-0.17192499 -0.03101878 0.06015144 0.0439165 -0.15528257 -0.24002966 -0.28474294 -0.22689061 -0.47950513 -0.57543225 0.07294951 0.45527311 0.94478713 1.0793099 0.57895771 0.17481997 0.14555865 -0.12740293 -0.61237028 -0.43825394 -0.67155724 -0.8930008 -0.78491793 -0.88361208 -0.72152846 -0.69353552 -0.46981702 -0.24283156 -0.27032174 -0.05132531 -0.07344891 -0.1986782 -0.56597174 -0.42425609 -0.…
121	DMS	0	1	121	Ips	0	stay	0	Con	-0.987654484	0.359733441	[-0.42425609 -0.4017055 -0.03551553 0.10926023 -0.1368382 -0.36650157 -0.34648812 -0.58653396 -0.20124093 -0.21944461 -0.09799528 -0.24187317 -0.26417415 0.09484293 0.81463675 1.07328049 1.06999597 1.05396022 1.28727765 1.04528413 0.301767 0.07372369 -0.29951541 -0.40461461 0.09940456 -0.15063581 -0.41718296 -0.45419914 -0.46000702 -0.35514462 -0.27229137 -0.4419844 -0.54095868 -0.22578817 0.3359…	[ 1.04528413 0.301767 0.07372369 -0.29951541 -0.40461461 0.09940456 -0.15063581 -0.41718296 -0.45419914 -0.46000702 -0.35514462 -0.27229137 -0.4419844 -0.54095868 -0.22578817 0.33592567 0.38271283 0.01699621 -0.09825629 -0.10856728 0.61072001 0.51394904 0.78271692 0.52243088 0.31656098 0.56887228 0.70525654 1.08513154 1.47827359 1.87445036 1.37821954 0.76967932 0.61355937 -0.00630002 0.09735652 -…	[-0.35514462 -0.27229137 -0.4419844 -0.54095868 -0.22578817 0.33592567 0.38271283 0.01699621 -0.09825629 -0.10856728 0.61072001 0.51394904 0.78271692 0.52243088 0.31656098 0.56887228 0.70525654 1.08513154 1.47827359 1.87445036 1.37821954 0.76967932 0.61355937 -0.00630002 0.09735652 -0.28130812 -0.7725929 -0.64609028 -0.76769148 -0.75026863 -0.60158891 -0.62073969 -0.76020106 -0.88063122 -0.648573…	[ 0.38271283 0.01699621 -0.09825629 -0.10856728 0.61072001 0.51394904 0.78271692 0.52243088 0.31656098 0.56887228 0.70525654 1.08513154 1.47827359 1.87445036 1.37821954 0.76967932 0.61355937 -0.00630002 0.09735652 -0.28130812 -0.7725929 -0.64609028 -0.76769148 -0.75026863 -0.60158891 -0.62073969 -0.76020106 -0.88063122 -0.6485737 -0.03445747 0.33241942 0.70396681 1.07860236 1.08126307 0.71750287 …
122	DMS	0	1	122	Con	1	leave	0	Con	-0.359733441	-0.129587001	[-0.60193361 -0.50890728 -0.4861831 -0.36416853 -0.39523918 -0.67632894 -0.78710093 -0.63126402 -0.33473671 -0.01947363 -0.13847732 -0.27408076 -0.26894635 -0.06252549 -0.10810744 -0.22734756 -0.37592002 -0.71195848 -0.58468098 -0.35526932 -0.3529259 -0.25438061 0.02118214 0.30521078 0.20518289 0.09063848 0.47588532 0.75069725 0.83334475 0.47311268 0.47062597 0.08413065 0.21931135 -0.13407413 -0.…	[-0.37592002 -0.71195848 -0.58468098 -0.35526932 -0.3529259 -0.25438061 0.02118214 0.30521078 0.20518289 0.09063848 0.47588532 0.75069725 0.83334475 0.47311268 0.47062597 0.08413065 0.21931135 -0.13407413 -0.02187 -0.15944339 -0.29850272 -0.06512844 -0.31509051 -0.32677614 -0.55623025 -0.31532998 -0.28709247 -0.3477847 -0.58646124 -0.3597739 -0.53125658 -0.23575105 -0.02706314 0.73073745 1.255640…	[ 0.30521078 0.20518289 0.09063848 0.47588532 0.75069725 0.83334475 0.47311268 0.47062597 0.08413065 0.21931135 -0.13407413 -0.02187 -0.15944339 -0.29850272 -0.06512844 -0.31509051 -0.32677614 -0.55623025 -0.31532998 -0.28709247 -0.3477847 -0.58646124 -0.3597739 -0.53125658 -0.23575105 -0.02706314 0.73073745 1.25564048 1.543221 1.4426817 0.93982812 0.32741606 -0.03576095 -0.12772591 -0.14656116 0…	[ 0.20518289 0.09063848 0.47588532 0.75069725 0.83334475 0.47311268 0.47062597 0.08413065 0.21931135 -0.13407413 -0.02187 -0.15944339 -0.29850272 -0.06512844 -0.31509051 -0.32677614 -0.55623025 -0.31532998 -0.28709247 -0.3477847 -0.58646124 -0.3597739 -0.53125658 -0.23575105 -0.02706314 0.73073745 1.25564048 1.543221 1.4426817 0.93982812 0.32741606 -0.03576095 -0.12772591 -0.14656116 0.07113679 0…
123	DMS	0	1	123	Con	1	stay	1	Con	-0.129587001	0.496659758	[-0.11236813 0.02739286 0.50688763 0.63158445 0.27396321 0.27662603 0.92104492 0.42475461 0.45124523 0.17910288 0.17273302 0.06853826 -0.06831538 -0.18995008 -0.43193599 -0.80024911 -0.68410463 -0.70412005 -0.83771453 -0.76092683 -0.24972389 -0.11557687 -0.36050221 0.03533701 1.27821559 1.78707843 2.30566054 1.30631827 0.66370487 0.16075461 0.28135441 0.1763116 0.18326651 -0.35148342 -0.23456507 …	[ 0.27662603 0.92104492 0.42475461 0.45124523 0.17910288 0.17273302 0.06853826 -0.06831538 -0.18995008 -0.43193599 -0.80024911 -0.68410463 -0.70412005 -0.83771453 -0.76092683 -0.24972389 -0.11557687 -0.36050221 0.03533701 1.27821559 1.78707843 2.30566054 1.30631827 0.66370487 0.16075461 0.28135441 0.1763116 0.18326651 -0.35148342 -0.23456507 -0.62367675 -0.74261727 -1.09255549 -0.94748168 -0.9522…	[ 0.45031691 0.28942654 0.40873192 0.09753467 0.1018224 -0.24163222 -0.3653773 -0.39516013 -0.51815872 -0.38099645 -0.38778612 0.10650722 0.82645784 1.06312882 0.69666532 0.6939676 1.21335016 1.45973683 1.48102348 0.99061526 -0.02275133 -0.00433409 -0.37591177 -0.61623442 -0.76490023 -0.76849423 -0.38879369 0.23452507 0.4569887 0.04515543 0.05513556 -0.29556546 -0.26443515 -0.24569033 -0.01995935…	[ 0.1018224 -0.24163222 -0.3653773 -0.39516013 -0.51815872 -0.38099645 -0.38778612 0.10650722 0.82645784 1.06312882 0.69666532 0.6939676 1.21335016 1.45973683 1.48102348 0.99061526 -0.02275133 -0.00433409 -0.37591177 -0.61623442 -0.76490023 -0.76849423 -0.38879369 0.23452507 0.4569887 0.04515543 0.05513556 -0.29556546 -0.26443515 -0.24569033 -0.01995935 0.07940369 0.19945339 0.21730418 0.05642106…
124	DMS	0	1	124	Con	1	stay	1	Con	0.496659758	0.726153175	[-0.65629919 0.10008115 0.23251101 -0.10960694 0.27427712 0.54775394 0.65024842 0.50003902 0.49919632 0.36301344 0.5061287 0.01085542 -0.26002731 -0.37013127 -0.11626351 -0.13747056 -0.14387566 -0.02202451 -0.01460184 -0.01529948 -0.4038004 -0.66473936 -0.56255999 -0.47926031 -0.32098247 -0.54812501 -0.41976686 0.06716221 1.04896524 1.79261468 1.05575349 0.9388542 1.16892399 1.30389982 0.80153041…	[ 0.36301344 0.5061287 0.01085542 -0.26002731 -0.37013127 -0.11626351 -0.13747056 -0.14387566 -0.02202451 -0.01460184 -0.01529948 -0.4038004 -0.66473936 -0.56255999 -0.47926031 -0.32098247 -0.54812501 -0.41976686 0.06716221 1.04896524 1.79261468 1.05575349 0.9388542 1.16892399 1.30389982 0.80153041 0.41514174 0.03780764 -0.09730725 -0.30305102 -0.24666982 -0.09319774 0.04458335 0.26135246 0.34796…	[ 0.95415333 1.18997499 1.32906955 1.93851453 1.18509883 0.67957561 0.33375641 0.44835011 0.32169032 1.21391427 1.22916782 0.70928528 0.43572225 -0.16840758 -0.54476617 -0.65591473 -0.53918076 -0.16737014 0.3328693 0.46559706 0.242843 -0.14335223 -0.27905589 -0.55715611 0.19553988 0.81153953 0.71646487 0.35662734 0.13605695 -0.10645331 0.37036745 0.21275748 0.06353741 -0.05210498 -0.03455348 -0.3…	[ 0.67957561 0.33375641 0.44835011 0.32169032 1.21391427 1.22916782 0.70928528 0.43572225 -0.16840758 -0.54476617 -0.65591473 -0.53918076 -0.16737014 0.3328693 0.46559706 0.242843 -0.14335223 -0.27905589 -0.55715611 0.19553988 0.81153953 0.71646487 0.35662734 0.13605695 -0.10645331 0.37036745 0.21275748 0.06353741 -0.05210498 -0.03455348 -0.39738251 -0.52632207 -0.65101882 -0.67928122 -0.81903439…
125	DMS	0	1	125	Con	1	stay	1	Con	0.726153175	0.811255881	[ 0.37699935 0.46596928 0.60165651 0.59066099 0.10002617 -0.42076552 -0.59473057 -0.8769014 -1.10232999 -0.80720162 -0.67215255 -0.77437589 -0.67862747 -0.77785165 -0.78440067 -0.90111299 -0.51698824 -0.52558922 -0.52084526 -0.27350298 -0.3831477 -0.26921925 -0.25694269 0.09717478 0.9256336 1.41125799 0.90541672 0.55138883 0.28752466 -0.04595057 0.36089667 0.12886876 0.02428994 -0.00304706 0.0094…	[-0.42076552 -0.59473057 -0.8769014 -1.10232999 -0.80720162 -0.67215255 -0.77437589 -0.67862747 -0.77785165 -0.78440067 -0.90111299 -0.51698824 -0.52558922 -0.52084526 -0.27350298 -0.3831477 -0.26921925 -0.25694269 0.09717478 0.9256336 1.41125799 0.90541672 0.55138883 0.28752466 -0.04595057 0.36089667 0.12886876 0.02428994 -0.00304706 0.00945639 0.49358804 0.61860144 0.95829264 0.98554521 0.75201…	[-0.04595057 0.36089667 0.12886876 0.02428994 -0.00304706 0.00945639 0.49358804 0.61860144 0.95829264 0.98554521 0.75201707 0.85211101 1.10794189 1.94017534 2.4660449 2.49060192 2.84500909 2.22145243 1.2211486 0.47821424 -0.01642776 -0.37294316 -0.37560135 -0.49838044 -0.38011561 -0.41409569 -0.66646924 -0.53351647 -0.62667384 -0.46479719 -0.4453009 -0.0895051 0.15024439 0.12584587 0.36474187 0.5…	[ 0.95829264 0.98554521 0.75201707 0.85211101 1.10794189 1.94017534 2.4660449 2.49060192 2.84500909 2.22145243 1.2211486 0.47821424 -0.01642776 -0.37294316 -0.37560135 -0.49838044 -0.38011561 -0.41409569 -0.66646924 -0.53351647 -0.62667384 -0.46479719 -0.4453009 -0.0895051 0.15024439 0.12584587 0.36474187 0.50419947 0.13870578 -0.21329636 -0.33119816 -0.31730037 -0.17197492 0.06740013 0.18804817 …
126	DMS	0	1	126	Con	1	stay	1	Con	0.811255881	0.843173259	[ 0.46450084 0.07347239 -0.27611704 -0.48643789 -0.2499629 -0.39129679 -0.14436501 -0.14017715 -0.42495146 -0.67405286 -0.83183019 -0.8073566 -0.73157035 -0.68160851 -0.5504686 -0.55852128 -0.45289853 -0.8015622 -0.32870896 -0.47662864 -0.11568681 -0.24788599 0.86164364 2.11394852 2.98891945 2.22051847 1.23164977 0.86053328 0.49727732 0.62230565 0.99187554 0.62228313 0.50864805 0.01371287 -0.1093…	[-0.48643789 -0.2499629 -0.39129679 -0.14436501 -0.14017715 -0.42495146 -0.67405286 -0.83183019 -0.8073566 -0.73157035 -0.68160851 -0.5504686 -0.55852128 -0.45289853 -0.8015622 -0.32870896 -0.47662864 -0.11568681 -0.24788599 0.86164364 2.11394852 2.98891945 2.22051847 1.23164977 0.86053328 0.49727732 0.62230565 0.99187554 0.62228313 0.50864805 0.01371287 -0.1093835 -0.49713799 -0.36975507 0.41559…	[ 0.25223385 0.99653588 1.37897296 1.87173385 1.36638784 0.99734385 0.76996314 0.39855634 0.4100724 0.40469618 0.29889233 0.57087124 1.17828266 1.30278022 1.4141336 1.15788216 0.91173216 0.90409155 1.03599368 0.56322192 -0.05146752 -0.0326933 -0.4190117 -0.17157826 0.06868439 -0.05807902 0.08037941 -0.1702158 -0.39763644 -0.42279584 -0.458943 -0.61513359 -0.73853382 -0.53042071 -0.68151641 -0.554…	[ 1.17828266 1.30278022 1.4141336 1.15788216 0.91173216 0.90409155 1.03599368 0.56322192 -0.05146752 -0.0326933 -0.4190117 -0.17157826 0.06868439 -0.05807902 0.08037941 -0.1702158 -0.39763644 -0.42279584 -0.458943 -0.61513359 -0.73853382 -0.53042071 -0.68151641 -0.55465843 0.20835081 0.4778957 0.38481229 0.36709942 0.13423057 -0.00247615 -0.37050301 -0.09964538 -0.11806886 0.98984632 1.84678768 1…
127	DMS	0	1	127	Con	1	stay	1	Con	0.843173259	0.855273731	[-0.01338118 0.25553265 0.10858806 -0.03647659 -0.2791358 -0.15459436 -0.1374896 0.10830772 0.11871208 -0.50489871 -0.34614304 -0.25721526 0.03494447 0.12906449 0.24186299 0.15086954 0.18857652 -0.1830305 -0.07984977 0.02128184 0.14965494 0.05903513 0.3094394 0.43709632 0.55238722 0.60123923 0.37681722 0.48678846 1.34447366 1.95028535 1.56896235 0.9735831 0.72542558 0.72926612 0.4774455 -0.012292…	[ 0.11871208 -0.50489871 -0.34614304 -0.25721526 0.03494447 0.12906449 0.24186299 0.15086954 0.18857652 -0.1830305 -0.07984977 0.02128184 0.14965494 0.05903513 0.3094394 0.43709632 0.55238722 0.60123923 0.37681722 0.48678846 1.34447366 1.95028535 1.56896235 0.9735831 0.72542558 0.72926612 0.4774455 -0.01229261 -0.25888287 -0.30790225 -0.30856968 -0.65215577 -0.64634332 -0.63648321 -0.28196844 0.3…	[ 2.12818368e-02 1.49654937e-01 5.90351308e-02 3.09439404e-01 4.37096316e-01 5.52387221e-01 6.01239229e-01 3.76817216e-01 4.86788461e-01 1.34447366e+00 1.95028535e+00 1.56896235e+00 9.73583100e-01 7.25425582e-01 7.29266123e-01 4.77445499e-01 -1.22926069e-02 -2.58882872e-01 -3.07902254e-01 -3.08569685e-01 -6.52155770e-01 -6.46343316e-01 -6.36483215e-01 -2.81968443e-01 3.38491544e-01 3.32583839e-01…	[ 1.56896235e+00 9.73583100e-01 7.25425582e-01 7.29266123e-01 4.77445499e-01 -1.22926069e-02 -2.58882872e-01 -3.07902254e-01 -3.08569685e-01 -6.52155770e-01 -6.46343316e-01 -6.36483215e-01 -2.81968443e-01 3.38491544e-01 3.32583839e-01 -2.33994681e-02 -5.07835444e-01 -7.51460044e-01 -6.27903096e-01 -4.81061547e-01 -3.68977518e-01 -2.70918373e-01 -3.12203581e-02 -2.56469912e-01 -2.64626539e-01 -1.1…
128	DMS	0	1	128	Con	1	stay	1	Con	0.855273731	0.859908913	[-0.26349362 -0.23432662 -0.117891 -0.03056241 -0.28704564 -0.17766426 -0.1541792 -0.04149035 0.0752309 0.0847803 -0.16352286 -0.13263556 -0.3854002 -0.38099816 -0.38429209 -0.01091197 0.22569922 0.11219061 -0.01749559 0.20690707 0.56592791 0.94728166 0.84547391 1.47160619 1.45995272 0.84693653 0.34829605 -0.15148858 -0.0271621 0.45801009 0.20242141 0.10097341 -0.24653827 -0.33715516 -0.1078726 -…	[-0.28704564 -0.17766426 -0.1541792 -0.04149035 0.0752309 0.0847803 -0.16352286 -0.13263556 -0.3854002 -0.38099816 -0.38429209 -0.01091197 0.22569922 0.11219061 -0.01749559 0.20690707 0.56592791 0.94728166 0.84547391 1.47160619 1.45995272 0.84693653 0.34829605 -0.15148858 -0.0271621 0.45801009 0.20242141 0.10097341 -0.24653827 -0.33715516 -0.1078726 -0.11673593 -0.23972594 -0.46887129 -0.38567875…	[-0.34873801 -0.21669122 -0.4857161 -0.3541092 0.00839086 -0.11269547 0.37773549 0.8625336 0.754621 0.37625907 0.53547667 0.51519919 0.65205882 1.02513994 1.09585707 0.815293 1.03779166 2.18169233 2.16778521 1.05276107 0.46300518 0.11063347 -0.13853215 -0.38757927 -0.6195968 -0.63959329 -0.63478596 -0.36986912 0.23543505 0.83269279 1.19598449 0.7355575 0.24122307 -0.15815448 0.21832384 0.74764358…	[-0.4857161 -0.3541092 0.00839086 -0.11269547 0.37773549 0.8625336 0.754621 0.37625907 0.53547667 0.51519919 0.65205882 1.02513994 1.09585707 0.815293 1.03779166 2.18169233 2.16778521 1.05276107 0.46300518 0.11063347 -0.13853215 -0.38757927 -0.6195968 -0.63959329 -0.63478596 -0.36986912 0.23543505 0.83269279 1.19598449 0.7355575 0.24122307 -0.15815448 0.21832384 0.74764358 0.62678939 0.36897673 0…
129	DMS	0	1	129	Con	1	stay	1	Con	0.859908913	0.861702141	[ 0.31282152 -0.02773778 -0.37862162 -0.3876096 0.1935405 0.43429662 0.31640696 0.22230926 0.21382893 0.17492654 0.17888415 0.07635083 -0.31235593 -0.44315529 -0.66815943 -0.65905024 -0.77417011 -0.89695557 -0.4033746 0.09515517 -0.28985179 -0.2728633 0.0633865 0.05187899 -0.19983877 -0.33060761 -0.55405488 -0.6761394 -0.5710494 -0.70054286 -0.41309636 -0.11723282 0.2636646 0.74472829 1.93570056 …	[-0.66815943 -0.65905024 -0.77417011 -0.89695557 -0.4033746 0.09515517 -0.28985179 -0.2728633 0.0633865 0.05187899 -0.19983877 -0.33060761 -0.55405488 -0.6761394 -0.5710494 -0.70054286 -0.41309636 -0.11723282 0.2636646 0.74472829 1.93570056 2.21495513 1.62440811 0.98175365 0.62066065 -0.01641266 -0.03445965 -0.15464322 -0.17872619 -0.02696983 0.11336759 0.10075758 0.58133971 0.45982106 0.44473088…	[ 0.10114212 0.61550024 0.83480607 1.3283881 2.06747187 1.58096456 1.23148181 0.81955253 0.78148799 0.75565444 0.73119992 0.48769669 0.63749905 0.45886218 0.23422761 0.09435964 0.43605751 0.76924875 0.52127689 0.06621664 -0.1336427 -0.35833155 -0.25362054 -0.01693201 0.34448886 0.59861013 0.35199117 0.21070821 -0.16102834 -0.54519373 -0.3999369 -0.29225546 -0.18162673 -0.68733405 -0.80176111 -0.7…	[ 0.48769669 0.63749905 0.45886218 0.23422761 0.09435964 0.43605751 0.76924875 0.52127689 0.06621664 -0.1336427 -0.35833155 -0.25362054 -0.01693201 0.34448886 0.59861013 0.35199117 0.21070821 -0.16102834 -0.54519373 -0.3999369 -0.29225546 -0.18162673 -0.68733405 -0.80176111 -0.77465036 -0.65260331 -0.41619353 -0.29584669 -0.3171942 -0.1743964 -0.14051935 -0.27100109 -0.41508094 -0.42680105 -0.315…
130	DMS	0	1	130	Con	1	stay	1	Con	0.861702141	0.862402529	[ 0.09166733 -0.17190334 -0.04169425 -0.17751852 0.19141257 0.77815073 1.11648445 1.47892179 1.84930869 1.37160178 1.11672924 0.56772402 0.22374384 -0.12457153 -0.23570187 -0.11904346 0.15778183 0.30475871 0.6552058 0.61350101 0.63048284 0.75938554 0.37258625 -0.12028105 -0.1017905 -0.25016602 -0.36456793 -0.61068426 -0.23259506 1.22349741 1.79592969 1.42235995 1.34935111 0.89285457 -0.06928085 -…	[ 1.37160178 1.11672924 0.56772402 0.22374384 -0.12457153 -0.23570187 -0.11904346 0.15778183 0.30475871 0.6552058 0.61350101 0.63048284 0.75938554 0.37258625 -0.12028105 -0.1017905 -0.25016602 -0.36456793 -0.61068426 -0.23259506 1.22349741 1.79592969 1.42235995 1.34935111 0.89285457 -0.06928085 -0.32477545 -0.83929493 -0.85817937 -0.72528947 -0.23359666 -0.36114282 -0.31664368 -0.41929728 -0.5773…	[ 0.37258625 -0.12028105 -0.1017905 -0.25016602 -0.36456793 -0.61068426 -0.23259506 1.22349741 1.79592969 1.42235995 1.34935111 0.89285457 -0.06928085 -0.32477545 -0.83929493 -0.85817937 -0.72528947 -0.23359666 -0.36114282 -0.31664368 -0.41929728 -0.57730216 -0.50177025 -0.50861411 -0.00370825 0.47781558 1.22191 1.35270392 0.71541576 0.32109206 -0.3295075 -0.66922314 -0.78340833 -0.63933232 -0.64…	[-0.61068426 -0.23259506 1.22349741 1.79592969 1.42235995 1.34935111 0.89285457 -0.06928085 -0.32477545 -0.83929493 -0.85817937 -0.72528947 -0.23359666 -0.36114282 -0.31664368 -0.41929728 -0.57730216 -0.50177025 -0.50861411 -0.00370825 0.47781558 1.22191 1.35270392 0.71541576 0.32109206 -0.3295075 -0.66922314 -0.78340833 -0.63933232 -0.64186186 -0.62015164 -0.50488248 -0.61183849 -0.85627003 -0.7…
131	DMS	0	1	131	Con	0	stay	1	Con	0.862402529	0.862678601	[-0.25689321 -0.51056731 -0.37735536 -0.50454278 -0.49760079 -0.62395393 -0.20558252 -0.28379262 -0.27402942 -0.40463835 -0.53445534 -0.54584649 -0.56259891 -0.36574923 -0.25791679 -0.27375114 -0.14612822 -0.13147631 0.4875405 1.13463335 1.02292537 0.91343064 0.61322011 0.9578938 0.6181574 0.11855004 0.00699062 -0.35337711 -0.45588398 -0.05934913 -0.07916332 0.64480508 1.47342708 1.34560453 0.592…	[-0.56259891 -0.36574923 -0.25791679 -0.27375114 -0.14612822 -0.13147631 0.4875405 1.13463335 1.02292537 0.91343064 0.61322011 0.9578938 0.6181574 0.11855004 0.00699062 -0.35337711 -0.45588398 -0.05934913 -0.07916332 0.64480508 1.47342708 1.34560453 0.59255714 -0.12509459 -0.36955466 -0.24792148 -0.15400911 -0.14292553 0.09778538 0.71513285 0.59087694 0.11336945 -0.13484728 -0.25762675 -0.3611232…	[ 0.6181574 0.11855004 0.00699062 -0.35337711 -0.45588398 -0.05934913 -0.07916332 0.64480508 1.47342708 1.34560453 0.59255714 -0.12509459 -0.36955466 -0.24792148 -0.15400911 -0.14292553 0.09778538 0.71513285 0.59087694 0.11336945 -0.13484728 -0.25762675 -0.3611232 -0.47555287 -0.10399997 -0.23322505 -0.22176607 -0.27720321 -0.4969952 -0.50464376 -0.58744333 -0.61677419 -0.51052386 -0.00819588 0.1…	[-0.14292553 0.09778538 0.71513285 0.59087694 0.11336945 -0.13484728 -0.25762675 -0.3611232 -0.47555287 -0.10399997 -0.23322505 -0.22176607 -0.27720321 -0.4969952 -0.50464376 -0.58744333 -0.61677419 -0.51052386 -0.00819588 0.12343373 0.3175613 0.38714089 0.001556 -0.26359233 -0.12207698 -0.09634346 0.16483371 0.42124482 0.93033232 1.01530449 1.12108931 0.37297396 0.11728038 -0.23746593 -0.4558968…
132	DMS	0	1	132	Con	0	stay	0	Con	0.862678601	0.231929847	[ 1.12108931 0.37297396 0.11728038 -0.23746593 -0.45589687 -0.20392298 -0.43226264 -0.80221297 -0.68849466 -0.9428059 -0.58923966 -0.69691749 -0.4356572 -0.42994011 -0.28933078 -0.30169983 -0.16805897 -0.41319891 -0.27797164 -0.16415999 0.2272475 0.35985996 0.2202218 0.23858974 0.62865025 0.76343496 0.89267754 0.61745607 -0.0239965 -0.04529373 -0.04402339 0.44738507 0.0638132 -0.03612799 -0.02860…	[-0.20392298 -0.43226264 -0.80221297 -0.68849466 -0.9428059 -0.58923966 -0.69691749 -0.4356572 -0.42994011 -0.28933078 -0.30169983 -0.16805897 -0.41319891 -0.27797164 -0.16415999 0.2272475 0.35985996 0.2202218 0.23858974 0.62865025 0.76343496 0.89267754 0.61745607 -0.0239965 -0.04529373 -0.04402339 0.44738507 0.0638132 -0.03612799 -0.02860406 -0.16392031 0.04703994 0.42634178 0.84213001 0.9472506…	[ 0.2272475 0.35985996 0.2202218 0.23858974 0.62865025 0.76343496 0.89267754 0.61745607 -0.0239965 -0.04529373 -0.04402339 0.44738507 0.0638132 -0.03612799 -0.02860406 -0.16392031 0.04703994 0.42634178 0.84213001 0.94725061 0.32369109 -0.04937324 -0.40825073 -0.67152022 -0.53123458 -0.50047748 -0.48957649 -0.47441689 -0.34333859 -0.32441317 -0.42716626 0.03498661 -0.23887429 -0.40083903 -0.654043…	[ 0.23858974 0.62865025 0.76343496 0.89267754 0.61745607 -0.0239965 -0.04529373 -0.04402339 0.44738507 0.0638132 -0.03612799 -0.02860406 -0.16392031 0.04703994 0.42634178 0.84213001 0.94725061 0.32369109 -0.04937324 -0.40825073 -0.67152022 -0.53123458 -0.50047748 -0.48957649 -0.47441689 -0.34333859 -0.32441317 -0.42716626 0.03498661 -0.23887429 -0.40083903 -0.65404394 -0.26661947 -0.04967126 -0.3…
133	DMS	0	1	133	Con	1	stay	0	Con	0.231929847	0.000696349	[-0.81558999 -0.67327582 -0.67878495 -0.55341796 -0.4350437 -0.07973214 -0.4658759 -0.57894944 -0.91696285 -1.02033848 -0.65108264 -0.40396268 -0.66739788 -0.3338483 -0.33827334 -0.43833571 -0.27546861 -0.17845166 0.03462869 0.27464587 0.17121456 0.29895411 0.31168879 0.33272554 -0.04559809 -0.19797144 -0.09930102 -0.37569441 -0.13469079 0.58551506 1.82062567 2.20924643 1.21027776 0.23109982 -0.3…	[-0.65108264 -0.40396268 -0.66739788 -0.3338483 -0.33827334 -0.43833571 -0.27546861 -0.17845166 0.03462869 0.27464587 0.17121456 0.29895411 0.31168879 0.33272554 -0.04559809 -0.19797144 -0.09930102 -0.37569441 -0.13469079 0.58551506 1.82062567 2.20924643 1.21027776 0.23109982 -0.37314406 -0.61087717 -0.60320046 -0.43989799 -0.29076233 0.08082661 0.19631581 0.0821284 -0.15402502 -0.15453235 -0.182…	[ 0.58551506 1.82062567 2.20924643 1.21027776 0.23109982 -0.37314406 -0.61087717 -0.60320046 -0.43989799 -0.29076233 0.08082661 0.19631581 0.0821284 -0.15402502 -0.15453235 -0.18202145 0.04133296 0.04654478 0.40834491 0.40670502 0.16850707 -0.06803702 -0.20960666 0.03924645 0.53072386 0.53014798 0.5092603 -0.22549669 -0.47400349 -0.33471039 -0.08049128 0.64807704 0.534884 0.15427311 -0.24057788 -…	[ 0.0821284 -0.15402502 -0.15453235 -0.18202145 0.04133296 0.04654478 0.40834491 0.40670502 0.16850707 -0.06803702 -0.20960666 0.03924645 0.53072386 0.53014798 0.5092603 -0.22549669 -0.47400349 -0.33471039 -0.08049128 0.64807704 0.534884 0.15427311 -0.24057788 -0.35599083 -0.47837637 -0.47719035 -0.61821282 -0.61369903 -0.70946318 -0.17807728 0.09053102 -0.41658919 -0.51776501 -0.29325273 -0.3363…
134	DMS	0	1	134	Con	1	stay	1	Con	0.000696349	0.545773179	[ 0.10979805 0.12756372 0.02289861 -0.10948067 -0.37386366 -0.35011184 -0.25877717 0.12686708 0.00625691 -0.10524056 0.03843536 0.16475634 0.39556154 0.39791988 0.5060858 0.14532912 -0.01035426 -0.26792684 -0.36076651 -0.35648553 -0.19793144 -0.05566494 0.07170495 0.02511175 0.08409189 0.07282722 0.58252934 0.74351169 0.75834168 0.88315536 0.77292227 0.1847374 -0.21487114 0.01395682 0.01122789 -0…	[ 0.00625691 -0.10524056 0.03843536 0.16475634 0.39556154 0.39791988 0.5060858 0.14532912 -0.01035426 -0.26792684 -0.36076651 -0.35648553 -0.19793144 -0.05566494 0.07170495 0.02511175 0.08409189 0.07282722 0.58252934 0.74351169 0.75834168 0.88315536 0.77292227 0.1847374 -0.21487114 0.01395682 0.01122789 -0.1012968 -0.4624511 -0.60072619 -0.48249187 -0.46361607 -0.23147424 0.49382532 0.74428747 0.…	[ 0.07170495 0.02511175 0.08409189 0.07282722 0.58252934 0.74351169 0.75834168 0.88315536 0.77292227 0.1847374 -0.21487114 0.01395682 0.01122789 -0.1012968 -0.4624511 -0.60072619 -0.48249187 -0.46361607 -0.23147424 0.49382532 0.74428747 0.25337055 0.03578884 -0.33465508 -0.72371752 -0.73776332 -0.52226454 -0.25478092 0.13743546 0.40336417 0.27994887 -0.00250206 -0.37800071 -0.6053232 -0.48182087 …	[ 0.02511175 0.08409189 0.07282722 0.58252934 0.74351169 0.75834168 0.88315536 0.77292227 0.1847374 -0.21487114 0.01395682 0.01122789 -0.1012968 -0.4624511 -0.60072619 -0.48249187 -0.46361607 -0.23147424 0.49382532 0.74428747 0.25337055 0.03578884 -0.33465508 -0.72371752 -0.73776332 -0.52226454 -0.25478092 0.13743546 0.40336417 0.27994887 -0.00250206 -0.37800071 -0.6053232 -0.48182087 -0.36383681…
135	DMS	0	1	135	Con	1	stay	1	Con	0.545773179	0.744865935	[-0.08330006 0.03368744 -0.11936253 0.10931478 0.3590963 0.35961026 -0.11818745 -0.232406 -0.23074085 0.25529607 0.28172626 -0.08934642 -0.01630659 -0.03779036 -0.03899293 0.35430801 0.10463156 0.25724468 0.39889827 0.46707825 0.55247404 0.80152691 0.91070566 1.1519203 1.13828828 0.53760781 0.05770655 -0.19722826 -0.32316379 -0.44927127 -0.33213084 -0.21285983 -0.45428543 -0.55510453 -0.66954499 …	[ 0.55247404 0.80152691 0.91070566 1.1519203 1.13828828 0.53760781 0.05770655 -0.19722826 -0.32316379 -0.44927127 -0.33213084 -0.21285983 -0.45428543 -0.55510453 -0.66954499 -0.64290177 -0.62157961 -0.25191393 -0.50790988 -0.13867245 0.57746614 0.33863633 0.24496092 0.14759064 0.4091752 0.5602077 0.28474779 0.10008151 -0.39219646 -0.39402234 -0.00168246 0.25452652 -0.00158127 -0.12979608 -0.38813…	[-0.19722826 -0.32316379 -0.44927127 -0.33213084 -0.21285983 -0.45428543 -0.55510453 -0.66954499 -0.64290177 -0.62157961 -0.25191393 -0.50790988 -0.13867245 0.57746614 0.33863633 0.24496092 0.14759064 0.4091752 0.5602077 0.28474779 0.10008151 -0.39219646 -0.39402234 -0.00168246 0.25452652 -0.00158127 -0.12979608 -0.38813228 -0.50679817 -0.38896291 -0.3757983 -0.1036029 -0.28298893 -0.27583455 -0.…	[-0.32316379 -0.44927127 -0.33213084 -0.21285983 -0.45428543 -0.55510453 -0.66954499 -0.64290177 -0.62157961 -0.25191393 -0.50790988 -0.13867245 0.57746614 0.33863633 0.24496092 0.14759064 0.4091752 0.5602077 0.28474779 0.10008151 -0.39219646 -0.39402234 -0.00168246 0.25452652 -0.00158127 -0.12979608 -0.38813228 -0.50679817 -0.38896291 -0.3757983 -0.1036029 -0.28298893 -0.27583455 -0.4128697 -0.4…
136	DMS	0	1	136	Con	0	stay	1	Ips	0.744865935	0.818458741	[ 0.48985713 0.09291592 0.13227135 0.01408022 0.4558898 0.58620269 0.70923104 0.34196768 0.07919269 -0.44249786 -0.66795696 -0.42351835 -0.14233441 0.23055516 0.22736593 -0.17602604 -0.29679963 -0.43509472 -0.18682796 -0.02470716 0.32701941 0.22124674 -0.15811015 0.32600007 0.56324174 1.10054135 1.11914308 1.24121767 0.61770498 0.22331896 0.10163615 -0.41662204 -0.33797692 -0.50773047 0.34375343 …	[ 0.4558898 0.58620269 0.70923104 0.34196768 0.07919269 -0.44249786 -0.66795696 -0.42351835 -0.14233441 0.23055516 0.22736593 -0.17602604 -0.29679963 -0.43509472 -0.18682796 -0.02470716 0.32701941 0.22124674 -0.15811015 0.32600007 0.56324174 1.10054135 1.11914308 1.24121767 0.61770498 0.22331896 0.10163615 -0.41662204 -0.33797692 -0.50773047 0.34375343 0.37833091 0.40778353 0.04420868 -0.16211682…	[-0.43509472 -0.18682796 -0.02470716 0.32701941 0.22124674 -0.15811015 0.32600007 0.56324174 1.10054135 1.11914308 1.24121767 0.61770498 0.22331896 0.10163615 -0.41662204 -0.33797692 -0.50773047 0.34375343 0.37833091 0.40778353 0.04420868 -0.16211682 0.13570976 0.49631829 0.35431168 -0.15081813 -0.15545985 -0.27822596 -0.4136897 -0.39568241 -0.40973949 -0.29726293 -0.06131646 0.1930671 0.57830336…	[-0.41662204 -0.33797692 -0.50773047 0.34375343 0.37833091 0.40778353 0.04420868 -0.16211682 0.13570976 0.49631829 0.35431168 -0.15081813 -0.15545985 -0.27822596 -0.4136897 -0.39568241 -0.40973949 -0.29726293 -0.06131646 0.1930671 0.57830336 0.8620605 0.47035768 0.47388718 0.71492555 0.84486786 0.8187857 1.12772527 0.24291343 -0.25884614 -0.60859682 -0.35984525 -0.1195398 -0.37432589 -0.37403424 …
137	DMS	0	1	137	Con	0	stay	0	Ips	0.818458741	0.215114482	[-0.43310224 -0.64348671 -0.68178787 -0.54967333 -0.55984895 -0.19844903 0.18555816 -0.05180677 -0.3330427 -0.39651232 -0.28055047 -0.27932356 -0.43144402 -0.41943516 -0.01990119 -0.11557707 -0.08305515 0.13633536 -0.00388405 -0.15318656 -0.178952 -0.07943663 0.31158918 0.20602142 0.07692325 -0.30001734 -0.18297845 -0.31756583 -0.18405425 -0.31752023 -0.17604722 0.18007599 -0.21656864 -0.00793945…	[-0.01990119 -0.11557707 -0.08305515 0.13633536 -0.00388405 -0.15318656 -0.178952 -0.07943663 0.31158918 0.20602142 0.07692325 -0.30001734 -0.18297845 -0.31756583 -0.18405425 -0.31752023 -0.17604722 0.18007599 -0.21656864 -0.00793945 -0.01578311 -0.12128051 0.02439009 0.54715843 0.17310743 -0.21948368 -0.50047108 -0.73625908 -0.70166055 -0.831511 -0.79320316 -0.54739383 0.34341364 1.01714443 1.47…	[-0.00793945 -0.01578311 -0.12128051 0.02439009 0.54715843 0.17310743 -0.21948368 -0.50047108 -0.73625908 -0.70166055 -0.831511 -0.79320316 -0.54739383 0.34341364 1.01714443 1.4705316 1.3327285 1.5829994 1.24269588 0.3757747 -0.16482392 -0.2285848 -0.06315453 -0.25246902 -0.43833876 -0.15340111 -0.37723911 -0.61992381 -0.76311171 -0.52823413 -0.17515233 -0.33041256 -0.4927641 -0.50409001 -0.75523…	[ 0.02439009 0.54715843 0.17310743 -0.21948368 -0.50047108 -0.73625908 -0.70166055 -0.831511 -0.79320316 -0.54739383 0.34341364 1.01714443 1.4705316 1.3327285 1.5829994 1.24269588 0.3757747 -0.16482392 -0.2285848 -0.06315453 -0.25246902 -0.43833876 -0.15340111 -0.37723911 -0.61992381 -0.76311171 -0.52823413 -0.17515233 -0.33041256 -0.4927641 -0.50409001 -0.75523762 -0.75455035 -0.76988347 -0.8905…
138	DMS	0	1	138	Ips	1	leave	0	Ips	0.215114482	0.005763784	[-0.75455035 -0.76988347 -0.89058166 -0.93770531 -0.93466898 -0.67172229 -0.66388244 -0.65032135 -0.69169415 -0.55127342 -0.12409706 -0.48427175 -0.48133814 -0.21515149 -0.2166804 -0.22411378 -0.10528712 0.11666171 0.71868229 0.971754 0.86585988 0.60159829 0.48585589 -0.1381446 -0.25635778 -0.28344344 0.22582878 0.59701173 1.08344795 2.17835782 3.40341222 3.89045661 3.89557499 3.17806058 2.434722…	[-0.12409706 -0.48427175 -0.48133814 -0.21515149 -0.2166804 -0.22411378 -0.10528712 0.11666171 0.71868229 0.971754 0.86585988 0.60159829 0.48585589 -0.1381446 -0.25635778 -0.28344344 0.22582878 0.59701173 1.08344795 2.17835782 3.40341222 3.89045661 3.89557499 3.17806058 2.43472278 1.22172384 0.96163493 0.58362731 0.47905203 0.22827464 0.06222864 -0.31768309 -0.4399891 -0.04448814 0.46407266 0.318…	[-0.58638517 -0.73390644 -0.30547177 0.17068607 0.41586051 1.17143671 1.42833547 1.27160968 0.76626156 0.75670773 0.75608516 0.76189403 0.26971293 0.17111033 -0.17071187 -0.40125979 -0.80934317 -0.70894328 -0.23281976 -0.07064852 0.01524333 -0.14850193 -0.27285705 -0.17675568 1.04563811 1.77082335 1.79151357 1.20887289 0.56895396 -0.154406 -0.72791897 -0.71728268 -0.8038207 -0.81303613 -0.6788801…	[ 1.17143671 1.42833547 1.27160968 0.76626156 0.75670773 0.75608516 0.76189403 0.26971293 0.17111033 -0.17071187 -0.40125979 -0.80934317 -0.70894328 -0.23281976 -0.07064852 0.01524333 -0.14850193 -0.27285705 -0.17675568 1.04563811 1.77082335 1.79151357 1.20887289 0.56895396 -0.154406 -0.72791897 -0.71728268 -0.8038207 -0.81303613 -0.67888012 -0.66739875 -0.42145745 -0.03528522 -0.04174699 0.05692…
139	DMS	0	1	139	Ips	1	stay	1	Ips	-0.005763784	0.551262565	[-0.13601928 0.0020464 0.13379713 0.54418383 0.53963247 0.02052749 0.04489152 0.16456231 0.16414993 0.53330419 0.27220948 0.41087583 0.43360995 0.5545008 0.58421744 0.58602652 0.69563907 0.09081832 -0.38651305 -0.62011863 -0.85729154 -0.60577501 0.01742824 0.01944824 0.00993558 0.39273665 0.90242183 0.41752111 0.42888681 0.43489682 0.26103016 0.08082915 -0.18874927 -0.41431757 -0.41023443 -0.4249…	[ 0.04489152 0.16456231 0.16414993 0.53330419 0.27220948 0.41087583 0.43360995 0.5545008 0.58421744 0.58602652 0.69563907 0.09081832 -0.38651305 -0.62011863 -0.85729154 -0.60577501 0.01742824 0.01944824 0.00993558 0.39273665 0.90242183 0.41752111 0.42888681 0.43489682 0.26103016 0.08082915 -0.18874927 -0.41431757 -0.41023443 -0.42495364 -0.29953055 -0.04724592 -0.06998552 -0.21192261 -0.18818456 …	[-0.62011863 -0.85729154 -0.60577501 0.01742824 0.01944824 0.00993558 0.39273665 0.90242183 0.41752111 0.42888681 0.43489682 0.26103016 0.08082915 -0.18874927 -0.41431757 -0.41023443 -0.42495364 -0.29953055 -0.04724592 -0.06998552 -0.21192261 -0.18818456 0.46765926 0.97942338 1.22819724 0.49655043 -0.10816713 -0.46354215 -0.92870664 -0.40093476 0.0735682 0.51130428 0.58220464 0.44137815 0.8216926…	[ 0.01742824 0.01944824 0.00993558 0.39273665 0.90242183 0.41752111 0.42888681 0.43489682 0.26103016 0.08082915 -0.18874927 -0.41431757 -0.41023443 -0.42495364 -0.29953055 -0.04724592 -0.06998552 -0.21192261 -0.18818456 0.46765926 0.97942338 1.22819724 0.49655043 -0.10816713 -0.46354215 -0.92870664 -0.40093476 0.0735682 0.51130428 0.58220464 0.44137815 0.82169261 1.10820788 0.76284813 1.13806177 …
140	DMS	0	1	140	Ips	1	stay	1	Ips	-0.551262565	0.750520633	[-0.01131891 -0.40375221 -0.38625885 -0.25222644 -0.49344803 -0.50106086 -0.75814261 -0.64783221 -0.4471668 -0.29406499 -0.01914374 0.24550468 0.16748417 -0.0533049 -0.43965641 -0.45869068 -0.316913 -0.44272255 -0.35902683 -0.09799752 -0.34654588 -0.60325308 -0.61387547 -0.25087503 -0.00119903 -0.00830481 -0.10406483 0.15403374 -0.20381029 -0.47411974 -0.49259551 0.1198968 0.24737236 0.24887219 0…	[ 0.16748417 -0.0533049 -0.43965641 -0.45869068 -0.316913 -0.44272255 -0.35902683 -0.09799752 -0.34654588 -0.60325308 -0.61387547 -0.25087503 -0.00119903 -0.00830481 -0.10406483 0.15403374 -0.20381029 -0.47411974 -0.49259551 0.1198968 0.24737236 0.24887219 0.49505642 0.58133561 0.6962872 0.60547642 0.50083415 0.41740589 0.5568429 0.4241512 0.3054364 0.31189279 0.43529138 0.29324859 -0.35864892 -0…	[-0.61387547 -0.25087503 -0.00119903 -0.00830481 -0.10406483 0.15403374 -0.20381029 -0.47411974 -0.49259551 0.1198968 0.24737236 0.24887219 0.49505642 0.58133561 0.6962872 0.60547642 0.50083415 0.41740589 0.5568429 0.4241512 0.3054364 0.31189279 0.43529138 0.29324859 -0.35864892 -0.48629603 -0.64749468 -0.64231527 -0.54455389 -0.4286288 -0.07463645 -0.06835838 0.07241774 -0.02002334 -0.0115029 -0…	[ 0.24887219 0.49505642 0.58133561 0.6962872 0.60547642 0.50083415 0.41740589 0.5568429 0.4241512 0.3054364 0.31189279 0.43529138 0.29324859 -0.35864892 -0.48629603 -0.64749468 -0.64231527 -0.54455389 -0.4286288 -0.07463645 -0.06835838 0.07241774 -0.02002334 -0.0115029 -0.22537443 -0.49545644 -0.28541924 -0.31084683 -0.15762062 -0.23351248 0.17575731 0.18866256 0.55799204 0.44917582 0.19363747 0.…
141	DMS	0	1	141	Ips	1	stay	1	Ips	-0.750520633	0.824178786	[-0.18266971 -0.32925401 -0.44779625 -0.56691445 -0.55089668 -0.56785021 -0.70490272 -0.21366449 -0.31474955 -0.34369379 -0.59013685 -0.56526209 -0.4274621 -0.19060445 0.40878985 0.80942112 0.68190401 0.41746684 0.52152599 0.25855904 0.03861181 0.17935938 0.14130234 0.52079006 0.42174234 -0.0820665 -0.23493217 -0.37607298 -0.47692168 -0.35053169 -0.09924108 -0.32265771 -0.19650284 -0.18923121 0.1…	[ 0.52152599 0.25855904 0.03861181 0.17935938 0.14130234 0.52079006 0.42174234 -0.0820665 -0.23493217 -0.37607298 -0.47692168 -0.35053169 -0.09924108 -0.32265771 -0.19650284 -0.18923121 0.14808044 0.25881439 0.38065218 0.39149484 0.52088492 0.52562007 0.65734228 0.76443626 0.99493786 1.50393518 1.30739852 0.68406514 0.32888133 0.17177368 -0.20801805 -0.09827549 -0.24084527 -0.3190037 -0.19422811 …	[-0.0820665 -0.23493217 -0.37607298 -0.47692168 -0.35053169 -0.09924108 -0.32265771 -0.19650284 -0.18923121 0.14808044 0.25881439 0.38065218 0.39149484 0.52088492 0.52562007 0.65734228 0.76443626 0.99493786 1.50393518 1.30739852 0.68406514 0.32888133 0.17177368 -0.20801805 -0.09827549 -0.24084527 -0.3190037 -0.19422811 -0.47958631 0.14874343 0.63534272 0.66989178 0.6470692 0.86985347 1.36992203 1…	[ 0.52088492 0.52562007 0.65734228 0.76443626 0.99493786 1.50393518 1.30739852 0.68406514 0.32888133 0.17177368 -0.20801805 -0.09827549 -0.24084527 -0.3190037 -0.19422811 -0.47958631 0.14874343 0.63534272 0.66989178 0.6470692 0.86985347 1.36992203 1.25133457 0.8745444 0.52137272 0.63369961 0.434192 0.44713128 0.47002493 0.34007365 0.4634329 0.34410426 0.07920138 0.08285344 -0.05951633 0.05585825 …
142	DMS	0	1	142	Ips	1	stay	1	Ips	-0.824178786	0.851719123	[ 0.13350822 0.50977057 0.29723838 -0.1673225 0.19065697 0.17394878 -0.3487751 -0.48578156 -0.34374049 -0.3419925 -0.42896314 -0.40067677 -0.17463209 -0.28307678 -0.27514583 -0.3859418 -0.15779812 0.18607491 0.32097205 0.36409666 0.111195 -0.13235279 -0.16960017 -0.06125927 0.552951 0.77518053 0.38385009 0.26848659 -0.08816254 -0.09673252 -0.31858851 -0.18266728 0.19938027 0.09096342 -0.0387064 0…	[ 0.19065697 0.17394878 -0.3487751 -0.48578156 -0.34374049 -0.3419925 -0.42896314 -0.40067677 -0.17463209 -0.28307678 -0.27514583 -0.3859418 -0.15779812 0.18607491 0.32097205 0.36409666 0.111195 -0.13235279 -0.16960017 -0.06125927 0.552951 0.77518053 0.38385009 0.26848659 -0.08816254 -0.09673252 -0.31858851 -0.18266728 0.19938027 0.09096342 -0.0387064 0.24163129 0.11063964 0.07734462 -0.4307441 -…	[-0.12304771 -0.37535661 -0.36938394 -0.48093512 -0.37158896 -0.49638149 -0.63835239 -0.52445911 -0.15488536 -0.16164055 0.19874255 0.40017203 0.40635217 -0.16518911 -0.02649554 -0.25303455 -0.35327068 0.12606452 0.13112616 0.50697311 0.50255089 0.14204889 0.14867995 0.17846086 0.05342485 -0.07248924 -0.07914729 0.52742135 0.74576068 0.10350359 -0.16317601 -0.64874528 -0.40830311 -0.02908209 0.20…	[-0.36938394 -0.48093512 -0.37158896 -0.49638149 -0.63835239 -0.52445911 -0.15488536 -0.16164055 0.19874255 0.40017203 0.40635217 -0.16518911 -0.02649554 -0.25303455 -0.35327068 0.12606452 0.13112616 0.50697311 0.50255089 0.14204889 0.14867995 0.17846086 0.05342485 -0.07248924 -0.07914729 0.52742135 0.74576068 0.10350359 -0.16317601 -0.64874528 -0.40830311 -0.02908209 0.20419535 0.08683559 -0.020…
143	DMS	0	1	143	Ips	1	stay	1	Ips	-0.851719123	0.862128863	[-0.2163925 -0.35388361 -0.37159111 -0.13421049 -0.12679847 0.23103051 -0.0238944 -0.16578481 -0.13006215 -0.3472608 -0.23883069 -0.454389 -0.18753383 -0.1934332 -0.30529071 -0.33757263 -0.10011229 0.27139898 0.15073073 0.36970558 0.12557891 -0.07328483 -0.20632234 0.02132328 -0.24938738 -0.37987104 -0.00676451 0.13731214 0.26117159 0.00410768 -0.1552778 -0.14533757 0.11469613 -0.01458365 -0.0977…	[-0.13006215 -0.3472608 -0.23883069 -0.454389 -0.18753383 -0.1934332 -0.30529071 -0.33757263 -0.10011229 0.27139898 0.15073073 0.36970558 0.12557891 -0.07328483 -0.20632234 0.02132328 -0.24938738 -0.37987104 -0.00676451 0.13731214 0.26117159 0.00410768 -0.1552778 -0.14533757 0.11469613 -0.01458365 -0.09778817 -0.10325261 0.01013028 -0.09532264 -0.2182329 -0.23041581 -0.23241745 0.01205084 0.59928…	[-0.00676451 0.13731214 0.26117159 0.00410768 -0.1552778 -0.14533757 0.11469613 -0.01458365 -0.09778817 -0.10325261 0.01013028 -0.09532264 -0.2182329 -0.23041581 -0.23241745 0.01205084 0.59928722 0.81059104 1.07735628 1.0459367 0.45193908 -0.13378899 0.10317092 0.13279263 -0.13428367 -0.01697718 0.24778188 0.22748433 -0.29524752 -0.68659484 -0.68221853 -0.51354817 -0.74989038 -0.78585095 -0.77884…	[-0.23041581 -0.23241745 0.01205084 0.59928722 0.81059104 1.07735628 1.0459367 0.45193908 -0.13378899 0.10317092 0.13279263 -0.13428367 -0.01697718 0.24778188 0.22748433 -0.29524752 -0.68659484 -0.68221853 -0.51354817 -0.74989038 -0.78585095 -0.77884895 -0.54033301 -0.38968635 -0.02895037 0.46373343 0.93920486 0.68464053 0.30639567 0.18462426 0.20993251 -0.16110446 -0.04442945 0.19707338 0.422486…
144	DMS	0	1	144	Ips	1	stay	1	Ips	-0.862128863	0.866104704	[-0.44476153 -0.68613393 -0.56496439 -0.6716304 -0.52279007 -0.51790102 -0.26911426 -0.38917645 -0.42504368 -0.30442859 -0.44354348 0.01546166 0.12832748 0.27781669 0.48677583 0.19991815 0.19748225 -0.01748805 -0.51605612 -0.67556463 -0.56760779 -0.05578519 0.56901968 0.66823364 0.29975671 0.1050306 -0.08061097 -0.17937516 -0.23841981 0.16988706 0.20307917 0.16912043 0.15116593 0.25355736 0.48391…	[-0.56496439 -0.6716304 -0.52279007 -0.51790102 -0.26911426 -0.38917645 -0.42504368 -0.30442859 -0.44354348 0.01546166 0.12832748 0.27781669 0.48677583 0.19991815 0.19748225 -0.01748805 -0.51605612 -0.67556463 -0.56760779 -0.05578519 0.56901968 0.66823364 0.29975671 0.1050306 -0.08061097 -0.17937516 -0.23841981 0.16988706 0.20307917 0.16912043 0.15116593 0.25355736 0.48391503 0.33784908 0.3367895…	[-0.56760779 -0.05578519 0.56901968 0.66823364 0.29975671 0.1050306 -0.08061097 -0.17937516 -0.23841981 0.16988706 0.20307917 0.16912043 0.15116593 0.25355736 0.48391503 0.33784908 0.33678954 0.22493668 0.09116852 0.56418877 0.31832824 0.07933368 0.10527169 0.5783029 1.28700655 2.01053553 2.15362516 1.30789123 0.9278882 0.04629769 0.02937504 -0.21746602 -0.46121207 -0.32630524 -0.18880358 -0.3001…	[ 0.1050306 -0.08061097 -0.17937516 -0.23841981 0.16988706 0.20307917 0.16912043 0.15116593 0.25355736 0.48391503 0.33784908 0.33678954 0.22493668 0.09116852 0.56418877 0.31832824 0.07933368 0.10527169 0.5783029 1.28700655 2.01053553 2.15362516 1.30789123 0.9278882 0.04629769 0.02937504 -0.21746602 -0.46121207 -0.32630524 -0.18880358 -0.30016156 -0.42247678 -0.54368167 -0.27561483 -0.5484332 -0.4…
145	DMS	0	1	145	Ips	1	stay	1	Ips	-0.866104704	0.867638435	[-0.40145237 -0.40604499 -0.27130116 -0.30144393 -0.28968622 -0.26070066 -0.36738752 -0.48861431 -0.39972808 -0.18131405 -0.47895763 -0.72643673 -0.75494885 -0.73744714 -0.47992327 -0.20579831 -0.0629403 0.057881 -0.20927955 -0.33354879 -0.44828983 -0.42354729 -0.53623242 -0.24754933 -0.11640825 -0.61420902 -0.49504676 -0.10575761 -0.14566514 -0.16456713 -0.29571659 -0.4439554 -0.28742238 -0.1407…	[-0.20579831 -0.0629403 0.057881 -0.20927955 -0.33354879 -0.44828983 -0.42354729 -0.53623242 -0.24754933 -0.11640825 -0.61420902 -0.49504676 -0.10575761 -0.14566514 -0.16456713 -0.29571659 -0.4439554 -0.28742238 -0.14073688 -0.11378809 0.11632341 0.25137928 0.40417911 0.63791645 1.12317054 1.10612597 0.36456015 0.01887811 0.02824848 -0.2319913 -0.34673197 -0.32387411 -0.20351703 -0.20293096 -0.07…	[-0.49504676 -0.10575761 -0.14566514 -0.16456713 -0.29571659 -0.4439554 -0.28742238 -0.14073688 -0.11378809 0.11632341 0.25137928 0.40417911 0.63791645 1.12317054 1.10612597 0.36456015 0.01887811 0.02824848 -0.2319913 -0.34673197 -0.32387411 -0.20351703 -0.20293096 -0.07642058 -0.10118432 0.01099481 0.13760416 -0.47645264 -0.09154897 -0.20405599 -0.08557579 0.23866365 0.49736378 0.60575476 0.7215…	[-0.10575761 -0.14566514 -0.16456713 -0.29571659 -0.4439554 -0.28742238 -0.14073688 -0.11378809 0.11632341 0.25137928 0.40417911 0.63791645 1.12317054 1.10612597 0.36456015 0.01887811 0.02824848 -0.2319913 -0.34673197 -0.32387411 -0.20351703 -0.20293096 -0.07642058 -0.10118432 0.01099481 0.13760416 -0.47645264 -0.09154897 -0.20405599 -0.08557579 0.23866365 0.49736378 0.60575476 0.72156393 0.88986…
146	DMS	0	1	146	Ips	0	stay	1	Ips	-0.867638435	0.868235785	[ 0.56044856 0.05817358 -0.07281687 -0.21013823 -0.21963039 -0.09969781 0.03264685 -0.32543536 -0.06966374 0.20083364 -0.02302453 -0.1352048 -0.25068913 -0.26521322 -0.25376558 -0.2561405 -0.15843095 0.12984835 -0.01481263 0.00322245 -0.23488618 0.24918554 -0.03341092 0.31042173 0.77792084 0.14220362 -0.24914356 -0.33088793 -0.16914656 -0.17547161 0.08193282 0.18236128 0.42926521 0.42109227 0.185…	[-0.02302453 -0.1352048 -0.25068913 -0.26521322 -0.25376558 -0.2561405 -0.15843095 0.12984835 -0.01481263 0.00322245 -0.23488618 0.24918554 -0.03341092 0.31042173 0.77792084 0.14220362 -0.24914356 -0.33088793 -0.16914656 -0.17547161 0.08193282 0.18236128 0.42926521 0.42109227 0.18547434 0.29263734 0.65250339 0.40865943 0.17658862 0.47348826 0.23898953 0.12570767 -0.26997746 -0.51010419 -0.4906442…	[ 0.24918554 -0.03341092 0.31042173 0.77792084 0.14220362 -0.24914356 -0.33088793 -0.16914656 -0.17547161 0.08193282 0.18236128 0.42926521 0.42109227 0.18547434 0.29263734 0.65250339 0.40865943 0.17658862 0.47348826 0.23898953 0.12570767 -0.26997746 -0.51010419 -0.49064425 -0.72701731 -0.60066264 -0.74982663 -0.62164316 -0.5267164 -0.67151923 -0.6734616 -0.67126981 -0.65717828 -0.27314606 -0.3146…	[-0.03341092 0.31042173 0.77792084 0.14220362 -0.24914356 -0.33088793 -0.16914656 -0.17547161 0.08193282 0.18236128 0.42926521 0.42109227 0.18547434 0.29263734 0.65250339 0.40865943 0.17658862 0.47348826 0.23898953 0.12570767 -0.26997746 -0.51010419 -0.49064425 -0.72701731 -0.60066264 -0.74982663 -0.62164316 -0.5267164 -0.67151923 -0.6734616 -0.67126981 -0.65717828 -0.27314606 -0.31465004 -0.2690…
147	DMS	0	1	147	Ips	1	stay	0	Ips	-0.868235785	0.237612053	[-0.39241563 -0.41543638 -0.54691216 -0.42371364 -0.29666525 -0.30166675 -0.30583872 -0.42761733 -0.16022643 0.25527317 -0.09652871 -0.34595493 -0.49739259 -0.65078698 -0.54269008 -0.41913846 0.0726555 0.5635599 1.17772681 1.4504419 0.86251045 0.74944957 0.49038408 0.70051876 0.70993601 0.10979146 0.2260719 -0.00158332 -0.13602626 -0.16309909 -0.30301765 -0.56607317 -0.22171743 -0.08337437 -0.077…	[-0.65078698 -0.54269008 -0.41913846 0.0726555 0.5635599 1.17772681 1.4504419 0.86251045 0.74944957 0.49038408 0.70051876 0.70993601 0.10979146 0.2260719 -0.00158332 -0.13602626 -0.16309909 -0.30301765 -0.56607317 -0.22171743 -0.08337437 -0.07735673 0.42316484 0.81767667 0.42477892 0.43669215 0.311031 0.03117225 0.00283426 0.11814822 -0.11003026 -0.70392025 -0.19682213 0.20954583 0.71712108 0.851…	[ 1.4504419 0.86251045 0.74944957 0.49038408 0.70051876 0.70993601 0.10979146 0.2260719 -0.00158332 -0.13602626 -0.16309909 -0.30301765 -0.56607317 -0.22171743 -0.08337437 -0.07735673 0.42316484 0.81767667 0.42477892 0.43669215 0.311031 0.03117225 0.00283426 0.11814822 -0.11003026 -0.70392025 -0.19682213 0.20954583 0.71712108 0.85112421 0.34981624 0.34172226 0.54780007 0.43514927 0.55567425 0.509…	[ 0.86251045 0.74944957 0.49038408 0.70051876 0.70993601 0.10979146 0.2260719 -0.00158332 -0.13602626 -0.16309909 -0.30301765 -0.56607317 -0.22171743 -0.08337437 -0.07735673 0.42316484 0.81767667 0.42477892 0.43669215 0.311031 0.03117225 0.00283426 0.11814822 -0.11003026 -0.70392025 -0.19682213 0.20954583 0.71712108 0.85112421 0.34981624 0.34172226 0.54780007 0.43514927 0.55567425 0.50999645 0.38…
148	DMS	0	1	148	Ips	0	stay	1	Ips	-0.237612053	0.637286183	[-0.07676508 -0.18894316 -0.19558931 -0.19429529 -0.059898 0.18823377 0.05723528 0.3103549 0.69068911 0.79619956 0.28664779 -0.19994196 -0.5452972 -0.65465523 -0.651822 -0.29629954 -0.16855369 0.47890368 0.47708806 0.5606351 0.25969918 -0.10753004 -0.262107 -0.48890751 -0.25196734 -0.30146452 -0.52128875 -0.16770387 -0.44689791 -0.53193079 -0.21666348 -0.17864483 -0.40176913 -0.05094738 0.0916493…	[ 0.28664779 -0.19994196 -0.5452972 -0.65465523 -0.651822 -0.29629954 -0.16855369 0.47890368 0.47708806 0.5606351 0.25969918 -0.10753004 -0.262107 -0.48890751 -0.25196734 -0.30146452 -0.52128875 -0.16770387 -0.44689791 -0.53193079 -0.21666348 -0.17864483 -0.40176913 -0.05094738 0.09164932 0.11936284 -0.03165273 -0.32475194 -0.21846492 -0.22692362 -0.10433983 0.03093913 0.40770974 0.6370699 1.2436…	[-0.52128875 -0.16770387 -0.44689791 -0.53193079 -0.21666348 -0.17864483 -0.40176913 -0.05094738 0.09164932 0.11936284 -0.03165273 -0.32475194 -0.21846492 -0.22692362 -0.10433983 0.03093913 0.40770974 0.6370699 1.24366035 1.42117206 1.06720994 0.5527316 0.0522976 -0.46922868 -0.58172744 -0.82191788 -0.71147714 -0.58032451 -0.71226145 -0.3737132 -0.00208237 0.00439331 -0.02145445 0.08797206 -0.175…	[-0.53193079 -0.21666348 -0.17864483 -0.40176913 -0.05094738 0.09164932 0.11936284 -0.03165273 -0.32475194 -0.21846492 -0.22692362 -0.10433983 0.03093913 0.40770974 0.6370699 1.24366035 1.42117206 1.06720994 0.5527316 0.0522976 -0.46922868 -0.58172744 -0.82191788 -0.71147714 -0.58032451 -0.71226145 -0.3737132 -0.00208237 0.00439331 -0.02145445 0.08797206 -0.17590494 0.07005217 0.1870865 -0.003796…
149	DMS	0	1	149	Ips	0	stay	0	Ips	-0.637286183	0.151942909	[ 0.5510558 0.69749337 1.01494486 1.25971149 1.73503288 1.09469827 0.60482164 0.47224037 0.26841655 0.17452365 -0.03266159 0.20599348 0.68318785 1.02735717 0.86166163 0.28082576 0.03099686 -0.19713861 -0.44473023 -0.61676008 -0.37914948 -0.7612886 -0.50373964 -0.71317698 -0.68224359 -0.30486426 -0.19230404 -0.06406272 0.04336092 -0.19467996 -0.15832985 -0.09773011 0.03137828 -0.09019505 -0.081284…	[ 0.17452365 -0.03266159 0.20599348 0.68318785 1.02735717 0.86166163 0.28082576 0.03099686 -0.19713861 -0.44473023 -0.61676008 -0.37914948 -0.7612886 -0.50373964 -0.71317698 -0.68224359 -0.30486426 -0.19230404 -0.06406272 0.04336092 -0.19467996 -0.15832985 -0.09773011 0.03137828 -0.09019505 -0.08128435 0.17733802 0.17324335 0.0434591 0.16958839 0.05361599 -0.10720817 0.23025301 0.21176969 0.22096…	[-0.68224359 -0.30486426 -0.19230404 -0.06406272 0.04336092 -0.19467996 -0.15832985 -0.09773011 0.03137828 -0.09019505 -0.08128435 0.17733802 0.17324335 0.0434591 0.16958839 0.05361599 -0.10720817 0.23025301 0.21176969 0.22096325 -0.0081103 -0.38007378 -0.48823229 -0.23569843 0.35073561 0.07523266 -0.15246474 -0.26677278 -0.2613807 -0.45927937 -0.0732563 -0.02710931 -0.29203698 0.05629586 0.04411…	[-0.15832985 -0.09773011 0.03137828 -0.09019505 -0.08128435 0.17733802 0.17324335 0.0434591 0.16958839 0.05361599 -0.10720817 0.23025301 0.21176969 0.22096325 -0.0081103 -0.38007378 -0.48823229 -0.23569843 0.35073561 0.07523266 -0.15246474 -0.26677278 -0.2613807 -0.45927937 -0.0732563 -0.02710931 -0.29203698 0.05629586 0.04411448 0.02786873 1.12807599 1.7782831 1.27761613 0.53457473 0.19033883 0.…
150	DMS	0	1	150	Ips	1	stay	0	Ips	-0.151942909	-0.025712115	[-0.24003754 0.14407736 0.75302593 0.38106359 0.51389394 0.4132902 0.4454825 0.55743576 0.56534553 0.33825215 0.56608193 0.07942896 0.05233298 -0.46551894 -0.52282633 -0.16483004 0.20992752 0.83029523 0.80440541 0.58480862 0.3999729 0.16384993 -0.09586366 -0.00417206 0.32604676 -0.05008069 -0.17403962 -0.18096238 -0.41432086 -0.15061975 -0.26923734 -0.01005874 0.34801272 0.12167297 -0.09048452 -0…	[ 0.58480862 0.3999729 0.16384993 -0.09586366 -0.00417206 0.32604676 -0.05008069 -0.17403962 -0.18096238 -0.41432086 -0.15061975 -0.26923734 -0.01005874 0.34801272 0.12167297 -0.09048452 -0.24039946 0.01341318 -0.25481817 -0.16502676 -0.31096506 -0.42274089 -0.41134167 -0.37245226 -0.19091555 -0.17218652 -0.28601724 -0.17871768 -0.31808336 -0.21258135 -0.48085206 -0.35920449 -0.50526696 -0.400432…	[ 0.12167297 -0.09048452 -0.24039946 0.01341318 -0.25481817 -0.16502676 -0.31096506 -0.42274089 -0.41134167 -0.37245226 -0.19091555 -0.17218652 -0.28601724 -0.17871768 -0.31808336 -0.21258135 -0.48085206 -0.35920449 -0.50526696 -0.40043206 -0.4279165 -0.57961645 -0.3189032 -0.05730097 -0.3017246 0.38920337 1.11577205 1.35017352 1.23738422 1.39655059 0.92982037 0.66419275 -0.13512811 -0.50625042 -…	[-0.16502676 -0.31096506 -0.42274089 -0.41134167 -0.37245226 -0.19091555 -0.17218652 -0.28601724 -0.17871768 -0.31808336 -0.21258135 -0.48085206 -0.35920449 -0.50526696 -0.40043206 -0.4279165 -0.57961645 -0.3189032 -0.05730097 -0.3017246 0.38920337 1.11577205 1.35017352 1.23738422 1.39655059 0.92982037 0.66419275 -0.13512811 -0.50625042 -0.71288559 -0.28379693 -0.24273792 0.11241893 -0.03233972 -…
151	DMS	0	1	151	Ips	0	stay	1	Ips	0.025712115	0.539335358	[-0.42101896 -0.57137845 -0.70642259 -0.82017254 -0.72129554 -0.77508723 -0.75661925 -0.45971828 -0.33197651 0.18127922 0.16153696 0.0435445 0.06353097 0.26809912 0.28076706 -0.15307015 -0.25553009 -0.00133209 -0.25135834 -0.31323443 -0.56860412 -0.59212991 -0.44234113 -0.42195674 -0.39202357 -0.25391997 -0.53084606 0.19009735 0.3949599 -0.11395458 -0.25315547 -0.35120562 -0.55738563 -0.71085983 …	[ -3.31976514e-01 1.81279223e-01 1.61536955e-01 4.35445020e-02 6.35309680e-02 2.68099120e-01 2.80767060e-01 -1.53070152e-01 -2.55530086e-01 -1.33209126e-03 -2.51358337e-01 -3.13234429e-01 -5.68604117e-01 -5.92129913e-01 -4.42341127e-01 -4.21956738e-01 -3.92023571e-01 -2.53919972e-01 -5.30846058e-01 1.90097349e-01 3.94959901e-01 -1.13954578e-01 -2.53155472e-01 -3.51205618e-01 -5.57385634e-01 -7.10…	[-0.39202357 -0.25391997 -0.53084606 0.19009735 0.3949599 -0.11395458 -0.25315547 -0.35120562 -0.55738563 -0.71085983 -0.56832663 -0.54620048 -0.30385845 -0.16838639 0.06704835 -0.1919258 -0.07347336 0.02222277 0.1354911 -0.23912204 0.01584319 -0.25087638 -0.22751888 -0.10992312 0.60752141 1.08055405 1.7064541 1.72231359 1.02715779 0.6551454 -0.06367419 -0.53668439 -0.64403038 -0.93333646 -0.9144…	[-0.30385845 -0.16838639 0.06704835 -0.1919258 -0.07347336 0.02222277 0.1354911 -0.23912204 0.01584319 -0.25087638 -0.22751888 -0.10992312 0.60752141 1.08055405 1.7064541 1.72231359 1.02715779 0.6551454 -0.06367419 -0.53668439 -0.64403038 -0.93333646 -0.91445578 -0.80045425 -0.78956267 -0.8007662 -0.79521097 -0.41454617 -0.30676972 -0.19539428 -0.03900255 0.20393471 0.29575284 0.75808843 1.237366…
152	DMS	0	1	152	Con	0	leave	0	Ips	-0.539335358	-0.115095524	[ 1.21782232 0.87585931 0.12844847 0.13877298 -0.34008821 -0.44021649 -0.4603531 -0.67772588 -0.04392288 0.30904484 0.04192563 -0.44792906 -0.44444087 0.04039977 0.28569705 0.40808293 -0.08209208 -0.35462029 -0.595267 -0.72105691 -0.59820655 -0.48308065 -0.47326746 -0.60434383 0.12455392 1.23738274 0.95230073 1.33936208 1.21904211 1.99634966 1.64592288 1.15268418 1.61092187 2.08333034 1.597965 0.…	[-0.44021649 -0.4603531 -0.67772588 -0.04392288 0.30904484 0.04192563 -0.44792906 -0.44444087 0.04039977 0.28569705 0.40808293 -0.08209208 -0.35462029 -0.595267 -0.72105691 -0.59820655 -0.48308065 -0.47326746 -0.60434383 0.12455392 1.23738274 0.95230073 1.33936208 1.21904211 1.99634966 1.64592288 1.15268418 1.61092187 2.08333034 1.597965 0.98983044 0.12883843 -0.50274629 -0.51251833 -0.39387363 -…	[ 0.12455392 1.23738274 0.95230073 1.33936208 1.21904211 1.99634966 1.64592288 1.15268418 1.61092187 2.08333034 1.597965 0.98983044 0.12883843 -0.50274629 -0.51251833 -0.39387363 -0.13416622 -0.02067886 0.36814789 0.28301213 0.0497229 -0.16216157 -0.69690077 -0.6104731 -0.49940303 0.00309094 0.39419138 0.03000211 0.207636 0.1076874 -0.26505439 -0.5191282 -0.64666537 -0.92529604 -0.6913302 -0.5436…	[ 0.98983044 0.12883843 -0.50274629 -0.51251833 -0.39387363 -0.13416622 -0.02067886 0.36814789 0.28301213 0.0497229 -0.16216157 -0.69690077 -0.6104731 -0.49940303 0.00309094 0.39419138 0.03000211 0.207636 0.1076874 -0.26505439 -0.5191282 -0.64666537 -0.92529604 -0.6913302 -0.54364197 -0.54021756 -0.55757651 -0.41391752 -0.28389325 -0.01872897 -0.13476637 -0.35455018 -0.24871503 0.3512347 0.669233…
153	DMS	0	1	153	Con	0	stay	0	Ips	-0.115095524	-0.196923446	[-0.35455018 -0.24871503 0.3512347 0.66923363 1.10195124 0.60446535 0.58554301 0.56961847 0.09586591 -0.50510208 -0.22061043 -0.33918573 -0.31909374 -0.41375906 -0.27875671 -0.3892566 -0.50876832 -0.26724969 -0.16246469 0.00242452 0.15732082 0.17295115 0.15725772 0.10505231 0.20961409 0.20931349 -0.36325926 -0.213592 -0.50438 -0.68109825 -0.32468023 0.03984391 -0.11659177 -0.4605627 -0.58272649 0…	[-0.3892566 -0.50876832 -0.26724969 -0.16246469 0.00242452 0.15732082 0.17295115 0.15725772 0.10505231 0.20961409 0.20931349 -0.36325926 -0.213592 -0.50438 -0.68109825 -0.32468023 0.03984391 -0.11659177 -0.4605627 -0.58272649 0.02601207 0.23837645 -0.02105339 0.13616428 0.37585012 0.40712076 -0.06353466 0.33412507 0.24525555 0.10578248 -0.42157192 -0.56258202 -0.65650889 -0.89867342 -0.92018928 -…	[ 0.10505231 0.20961409 0.20931349 -0.36325926 -0.213592 -0.50438 -0.68109825 -0.32468023 0.03984391 -0.11659177 -0.4605627 -0.58272649 0.02601207 0.23837645 -0.02105339 0.13616428 0.37585012 0.40712076 -0.06353466 0.33412507 0.24525555 0.10578248 -0.42157192 -0.56258202 -0.65650889 -0.89867342 -0.92018928 -0.79567538 -0.83125317 -0.78991196 -0.66142144 -0.64042403 -0.62375849 -0.74123474 -0.6077…	[-0.68109825 -0.32468023 0.03984391 -0.11659177 -0.4605627 -0.58272649 0.02601207 0.23837645 -0.02105339 0.13616428 0.37585012 0.40712076 -0.06353466 0.33412507 0.24525555 0.10578248 -0.42157192 -0.56258202 -0.65650889 -0.89867342 -0.92018928 -0.79567538 -0.83125317 -0.78991196 -0.66142144 -0.64042403 -0.62375849 -0.74123474 -0.60775271 -0.59495508 -0.54907575 -0.29594564 -0.35741468 0.49705705 1…
154	DMS	0	1	154	Ips	0	leave	0	Ips	-0.196923446	0.227583483	[-0.29883117 0.32265571 0.18931647 0.06140841 0.05261218 0.18811286 -0.05897019 -0.31383383 -0.32104068 -0.4465549 -0.44258891 -0.55545254 -0.70139186 -0.71282506 -0.8002967 -1.03953432 -0.67874514 -0.32682141 -0.07983963 -0.21124627 0.17151882 0.29771443 0.10052178 -0.02669945 0.09685088 -0.01874236 -0.01071717 0.73123818 0.71450853 0.22191163 -0.16301607 -0.42888126 -0.56782366 -0.47681832 -0.3…	[-0.67874514 -0.32682141 -0.07983963 -0.21124627 0.17151882 0.29771443 0.10052178 -0.02669945 0.09685088 -0.01874236 -0.01071717 0.73123818 0.71450853 0.22191163 -0.16301607 -0.42888126 -0.56782366 -0.47681832 -0.37331367 -0.11938217 -0.14742229 -0.25041081 -0.29979228 -0.14230357 -0.2899806 -0.55002557 -0.63882632 -0.70605475 -0.71401587 -0.6104712 -0.46954037 -0.45959826 -0.38717356 -0.41834127…	[-0.02669945 0.09685088 -0.01874236 -0.01071717 0.73123818 0.71450853 0.22191163 -0.16301607 -0.42888126 -0.56782366 -0.47681832 -0.37331367 -0.11938217 -0.14742229 -0.25041081 -0.29979228 -0.14230357 -0.2899806 -0.55002557 -0.63882632 -0.70605475 -0.71401587 -0.6104712 -0.46954037 -0.45959826 -0.38717356 -0.41834127 -0.27447974 -0.65844702 -0.79214314 -0.79160699 -0.78153178 -0.64257109 -0.78078…	[-0.42888126 -0.56782366 -0.47681832 -0.37331367 -0.11938217 -0.14742229 -0.25041081 -0.29979228 -0.14230357 -0.2899806 -0.55002557 -0.63882632 -0.70605475 -0.71401587 -0.6104712 -0.46954037 -0.45959826 -0.38717356 -0.41834127 -0.27447974 -0.65844702 -0.79214314 -0.79160699 -0.78153178 -0.64257109 -0.78078026 -0.53324203 -0.02582277 -0.04580001 0.44948611 0.11101511 0.09774533 -0.01092049 -0.0103…
155	DMS	0	1	155	Con	0	leave	0	Ips	-0.227583483	-0.072764854	[ 0.19477808 -0.20476875 -0.67373664 -0.5401469 -0.53429707 -0.43357135 -0.83790476 -0.69429359 -0.78862633 -0.40085314 -0.63225191 -0.50582992 -0.40165902 0.03388221 0.53001677 0.64265744 0.40295458 -0.1987334 -0.45368983 -0.30607149 -0.40517279 -0.38810535 -0.52170835 -0.49788632 -0.4851166 -0.11544529 -0.14578246 -0.04243593 -0.14975544 -0.28640586 -0.02538873 0.5913051 0.59963428 1.21852902 1…	[-0.63225191 -0.50582992 -0.40165902 0.03388221 0.53001677 0.64265744 0.40295458 -0.1987334 -0.45368983 -0.30607149 -0.40517279 -0.38810535 -0.52170835 -0.49788632 -0.4851166 -0.11544529 -0.14578246 -0.04243593 -0.14975544 -0.28640586 -0.02538873 0.5913051 0.59963428 1.21852902 1.21799351 0.85267695 0.5059901 -0.10449949 -0.47498598 -0.12155508 0.13858224 0.23526561 0.579183 0.0888044 -0.15814591…	[-0.49788632 -0.4851166 -0.11544529 -0.14578246 -0.04243593 -0.14975544 -0.28640586 -0.02538873 0.5913051 0.59963428 1.21852902 1.21799351 0.85267695 0.5059901 -0.10449949 -0.47498598 -0.12155508 0.13858224 0.23526561 0.579183 0.0888044 -0.15814591 -0.30118408 -0.13382001 -0.22428127 -0.51762082 -0.43420164 -0.67345465 -0.79614908 -0.78102378 -0.62452479 -0.27237962 -0.27592536 -0.01139172 0.7163…	[-0.28640586 -0.02538873 0.5913051 0.59963428 1.21852902 1.21799351 0.85267695 0.5059901 -0.10449949 -0.47498598 -0.12155508 0.13858224 0.23526561 0.579183 0.0888044 -0.15814591 -0.30118408 -0.13382001 -0.22428127 -0.51762082 -0.43420164 -0.67345465 -0.79614908 -0.78102378 -0.62452479 -0.27237962 -0.27592536 -0.01139172 0.71637181 1.46076357 1.37789682 0.88853047 0.76646564 1.00023535 0.99742982 …
156	DMS	0	1	156	Con	1	stay	0	Ips	-0.072764854	-0.084377911	[ 1.37789682 0.88853047 0.76646564 1.00023535 0.99742982 0.64589388 0.39899755 0.26911305 0.02091959 -0.61045397 -0.48572581 -0.33666162 -0.24688538 -0.24593426 -0.10940361 -0.36724154 -0.37210044 -0.69592888 -0.66939324 -0.41609762 -0.5493772 -0.1791162 0.13660363 -0.11720169 0.1518976 0.00941486 -0.10237859 -0.11602841 -0.2343979 0.85644607 0.96667643 0.33939001 -0.12925147 -0.35264275 -0.06711…	[-0.48572581 -0.33666162 -0.24688538 -0.24593426 -0.10940361 -0.36724154 -0.37210044 -0.69592888 -0.66939324 -0.41609762 -0.5493772 -0.1791162 0.13660363 -0.11720169 0.1518976 0.00941486 -0.10237859 -0.11602841 -0.2343979 0.85644607 0.96667643 0.33939001 -0.12925147 -0.35264275 -0.06711447 0.05019316 0.31527628 0.29601698 0.16484671 -0.17351884 -0.72778798 -0.61712763 -1.11155891 -0.86096799 -0.1…	[ 0.33939001 -0.12925147 -0.35264275 -0.06711447 0.05019316 0.31527628 0.29601698 0.16484671 -0.17351884 -0.72778798 -0.61712763 -1.11155891 -0.86096799 -0.12689741 0.27738979 0.26684436 0.38435295 0.53169888 1.06217478 0.97320426 0.4923625 0.3651031 -0.12205232 -0.24297262 -0.48239481 -0.00723564 0.46141557 0.45970919 0.0856362 -0.01119668 0.39746132 0.38306345 0.27045914 0.51845525 0.63721244 0…	[ 0.05019316 0.31527628 0.29601698 0.16484671 -0.17351884 -0.72778798 -0.61712763 -1.11155891 -0.86096799 -0.12689741 0.27738979 0.26684436 0.38435295 0.53169888 1.06217478 0.97320426 0.4923625 0.3651031 -0.12205232 -0.24297262 -0.48239481 -0.00723564 0.46141557 0.45970919 0.0856362 -0.01119668 0.39746132 0.38306345 0.27045914 0.51845525 0.63721244 0.27571198 -0.0693239 -0.44740137 -0.57520934 -0…
157	DMS	0	1	157	Con	0	stay	1	Ips	-0.084377911	0.542036151	[ 0.03976292 0.77149384 0.75646297 0.86658272 0.37108216 0.37415944 0.12067001 0.12608201 0.14105041 0.31138556 0.66362901 1.01119196 0.85769432 0.72573153 0.62577348 0.14264364 0.13575045 0.01644001 -0.24004205 -0.14545164 -0.03711043 -0.16912068 -0.2662763 -0.25864405 -0.13604165 -0.11217405 -0.49190749 -0.50140003 -0.50943343 -0.49302745 -0.48261505 -0.36512307 -0.48009693 0.15479487 0.5265741…	[ 0.62577348 0.14264364 0.13575045 0.01644001 -0.24004205 -0.14545164 -0.03711043 -0.16912068 -0.2662763 -0.25864405 -0.13604165 -0.11217405 -0.49190749 -0.50140003 -0.50943343 -0.49302745 -0.48261505 -0.36512307 -0.48009693 0.15479487 0.52657417 0.41209335 0.03772446 -0.33559888 -0.45971488 -0.36123338 -0.36029391 -0.46103066 -0.38987447 -0.14766325 0.13210815 0.12884728 -0.14174179 -0.37577981 …	[-0.03711043 -0.16912068 -0.2662763 -0.25864405 -0.13604165 -0.11217405 -0.49190749 -0.50140003 -0.50943343 -0.49302745 -0.48261505 -0.36512307 -0.48009693 0.15479487 0.52657417 0.41209335 0.03772446 -0.33559888 -0.45971488 -0.36123338 -0.36029391 -0.46103066 -0.38987447 -0.14766325 0.13210815 0.12884728 -0.14174179 -0.37577981 -0.37729833 -0.63651885 -0.61121588 -0.36553417 -0.16803211 -0.418991…	[-0.25864405 -0.13604165 -0.11217405 -0.49190749 -0.50140003 -0.50943343 -0.49302745 -0.48261505 -0.36512307 -0.48009693 0.15479487 0.52657417 0.41209335 0.03772446 -0.33559888 -0.45971488 -0.36123338 -0.36029391 -0.46103066 -0.38987447 -0.14766325 0.13210815 0.12884728 -0.14174179 -0.37577981 -0.37729833 -0.63651885 -0.61121588 -0.36553417 -0.16803211 -0.41899107 -0.28486184 -0.07627792 0.542224…
158	DMS	0	1	158	Con	0	stay	0	Ips	0.542036151	0.140737197	[ 1.44478912 1.48242895 0.88469185 0.4042882 0.16900575 0.01345015 0.15579931 -0.33827188 -0.47495297 -0.70156079 -0.57213608 -0.63150514 -0.40604091 -0.30333482 -0.05804 -0.05567837 -0.29273316 -0.37908674 -0.51921894 -0.36055308 -0.72118142 -0.7133923 -0.3703594 -0.37820458 -0.12967105 -0.24420178 -0.27564548 0.06422316 -0.09309539 -0.21831819 -0.08490236 -0.40700572 0.01598484 0.77598014 1.281…	[-0.05804 -0.05567837 -0.29273316 -0.37908674 -0.51921894 -0.36055308 -0.72118142 -0.7133923 -0.3703594 -0.37820458 -0.12967105 -0.24420178 -0.27564548 0.06422316 -0.09309539 -0.21831819 -0.08490236 -0.40700572 0.01598484 0.77598014 1.28103676 1.28049324 0.93506432 0.69304364 0.20514523 0.08244672 -0.02452443 0.11190888 0.03951526 0.52159173 0.47850043 0.11844151 -0.01969518 -0.25534342 -0.132657…	[-0.12967105 -0.24420178 -0.27564548 0.06422316 -0.09309539 -0.21831819 -0.08490236 -0.40700572 0.01598484 0.77598014 1.28103676 1.28049324 0.93506432 0.69304364 0.20514523 0.08244672 -0.02452443 0.11190888 0.03951526 0.52159173 0.47850043 0.11844151 -0.01969518 -0.25534342 -0.13265774 -0.12090407 -0.47774232 -0.36892886 -0.55039829 -0.57387665 -0.19933358 0.05019509 -0.18953888 -0.31011699 -0.31…	[ 1.59848391e-02 7.75980145e-01 1.28103676e+00 1.28049324e+00 9.35064325e-01 6.93043641e-01 2.05145233e-01 8.24467169e-02 -2.45244257e-02 1.11908877e-01 3.95152649e-02 5.21591727e-01 4.78500431e-01 1.18441506e-01 -1.96951756e-02 -2.55343417e-01 -1.32657741e-01 -1.20904072e-01 -4.77742316e-01 -3.68928864e-01 -5.50398292e-01 -5.73876654e-01 -1.99333585e-01 5.01950932e-02 -1.89538885e-01 -3.10116991…
159	DMS	0	1	159	Ips	0	leave	0	Con	0.140737197	0.00541123	[-0.11388135 0.12589002 0.49586307 0.36928741 0.62363536 0.72305775 0.34952502 0.07948833 0.05946965 0.42170807 0.73905307 0.6005011 0.24292586 0.35949918 0.01640602 -0.0778909 -0.32177765 -0.38721596 -0.25134843 -0.36695757 -0.50434728 -0.51160595 -0.53513764 -0.06759521 0.02385369 0.13965636 0.67743248 0.57168897 0.60323298 0.4630472 0.10616224 -0.24872092 -0.39324556 -0.29690632 -0.20230749 -0…	[ 0.62363536 0.72305775 0.34952502 0.07948833 0.05946965 0.42170807 0.73905307 0.6005011 0.24292586 0.35949918 0.01640602 -0.0778909 -0.32177765 -0.38721596 -0.25134843 -0.36695757 -0.50434728 -0.51160595 -0.53513764 -0.06759521 0.02385369 0.13965636 0.67743248 0.57168897 0.60323298 0.4630472 0.10616224 -0.24872092 -0.39324556 -0.29690632 -0.20230749 -0.22865105 -0.22082079 0.01044093 0.80635055 …	[-0.51160595 -0.53513764 -0.06759521 0.02385369 0.13965636 0.67743248 0.57168897 0.60323298 0.4630472 0.10616224 -0.24872092 -0.39324556 -0.29690632 -0.20230749 -0.22865105 -0.22082079 0.01044093 0.80635055 1.67761555 1.90482039 1.92398426 1.24864855 0.99698465 0.95497803 0.41735595 -0.10168746 -0.36438611 -0.37464222 -0.50484617 -0.62933479 -1.11418931 -0.74638114 -0.8936456 -0.79792655 -0.83214…	[-0.20230749 -0.22865105 -0.22082079 0.01044093 0.80635055 1.67761555 1.90482039 1.92398426 1.24864855 0.99698465 0.95497803 0.41735595 -0.10168746 -0.36438611 -0.37464222 -0.50484617 -0.62933479 -1.11418931 -0.74638114 -0.8936456 -0.79792655 -0.83214354 -0.695348 -0.70477043 -0.54980855 -0.53392035 -0.66294826 -0.89702034 -0.48519686 0.02925285 0.13252574 -0.12552271 0.02610517 0.040201 0.267815…
160	DMS	0	1	160	Con	0	leave	0	Con	-0.00541123	0.051771477	[-0.33456711 -0.33784286 -0.09713763 -0.23246056 -0.4924152 -0.60667157 -0.7284629 -0.8491327 -0.85348091 -0.86127165 -0.89235292 -0.63621853 -0.54323422 -0.46769808 -0.38161935 -0.38369125 -0.36471542 -0.18639765 -0.66912626 -0.61848025 -0.37301427 -0.29164714 -0.53435041 -0.55458423 -0.28799024 -0.18381724 -0.31989975 -0.45518333 -0.44654456 -0.18766124 0.17612049 0.72902954 0.7121948 0.4772371…	[-0.63621853 -0.54323422 -0.46769808 -0.38161935 -0.38369125 -0.36471542 -0.18639765 -0.66912626 -0.61848025 -0.37301427 -0.29164714 -0.53435041 -0.55458423 -0.28799024 -0.18381724 -0.31989975 -0.45518333 -0.44654456 -0.18766124 0.17612049 0.72902954 0.7121948 0.47723713 0.82687648 0.96265274 0.97191769 0.97586093 0.23831925 -0.39591981 -0.76979111 -0.87686669 -0.88832547 -0.74664644 -0.37952594 …	[-0.44654456 -0.18766124 0.17612049 0.72902954 0.7121948 0.47723713 0.82687648 0.96265274 0.97191769 0.97586093 0.23831925 -0.39591981 -0.76979111 -0.87686669 -0.88832547 -0.74664644 -0.37952594 0.25672398 0.88638235 0.6198933 0.47667738 -0.0614841 -0.33818397 -0.4293843 -0.62627689 -0.83503974 -0.5905199 -0.47831619 0.15039719 0.66199867 1.42263162 0.81504128 0.53260831 0.49388077 1.0565448 0.56…	[-0.18766124 0.17612049 0.72902954 0.7121948 0.47723713 0.82687648 0.96265274 0.97191769 0.97586093 0.23831925 -0.39591981 -0.76979111 -0.87686669 -0.88832547 -0.74664644 -0.37952594 0.25672398 0.88638235 0.6198933 0.47667738 -0.0614841 -0.33818397 -0.4293843 -0.62627689 -0.83503974 -0.5905199 -0.47831619 0.15039719 0.66199867 1.42263162 0.81504128 0.53260831 0.49388077 1.0565448 0.56595374 0.058…
161	DMS	0	1	161	Ips	1	leave	0	Con	0.051771477	0.002100042	[ 0.92334049 0.72068488 0.84618309 0.58266564 0.34250933 -0.02684404 -0.14328113 -0.15652143 -0.03008101 -0.00552684 -0.03152524 0.08851832 -0.16334343 -0.27968458 -0.27210505 -0.50280666 -0.5160029 -0.75612674 -0.63128733 -0.62077519 -0.34850854 -0.45196554 -0.43490276 -0.29815468 0.54894069 1.64596565 2.36002701 2.07765877 2.46580844 1.85211932 2.24176386 1.27605644 0.9164521 0.7941539 0.293551…	[ 0.34250933 -0.02684404 -0.14328113 -0.15652143 -0.03008101 -0.00552684 -0.03152524 0.08851832 -0.16334343 -0.27968458 -0.27210505 -0.50280666 -0.5160029 -0.75612674 -0.63128733 -0.62077519 -0.34850854 -0.45196554 -0.43490276 -0.29815468 0.54894069 1.64596565 2.36002701 2.07765877 2.46580844 1.85211932 2.24176386 1.27605644 0.9164521 0.7941539 0.293551 0.15133676 -0.3264229 -0.43418886 -0.534404…	[-0.63128733 -0.62077519 -0.34850854 -0.45196554 -0.43490276 -0.29815468 0.54894069 1.64596565 2.36002701 2.07765877 2.46580844 1.85211932 2.24176386 1.27605644 0.9164521 0.7941539 0.293551 0.15133676 -0.3264229 -0.43418886 -0.53440479 -0.65487581 -1.04984435 -0.69758333 -0.60048369 -0.60269725 -0.51694426 -0.53681189 -0.81174987 -0.98842964 -0.96761808 -0.82729981 -0.56452789 -0.6671917 -0.28281…	[ 0.293551 0.15133676 -0.3264229 -0.43418886 -0.53440479 -0.65487581 -1.04984435 -0.69758333 -0.60048369 -0.60269725 -0.51694426 -0.53681189 -0.81174987 -0.98842964 -0.96761808 -0.82729981 -0.56452789 -0.6671917 -0.28281148 0.09598471 0.34301251 0.25936643 0.11458429 -0.26734231 -0.49642028 -0.08425197 0.67611239 0.79362887 0.55699356 0.07442621 -0.03437536 0.09498932 0.08782725 0.0797902 0.10558…
162	DMS	0	1	162	Ips	0	stay	1	Con	-0.002100042	0.611594048	[-0.38219959 -0.49024131 -0.18891147 -0.06094355 -0.28933741 -0.05357056 0.30632444 0.41554622 0.27909266 0.27330155 -0.08506927 0.04350939 0.20109697 0.4538266 0.72428776 0.83237894 0.73000121 0.50600489 0.03434163 -0.21193406 -0.4906891 -0.4328293 -0.19980838 -0.1125661 0.3760765 0.30832618 -0.17247158 -0.43032412 -0.4574012 -0.4808786 -0.22869238 -0.32957209 -0.41932936 -0.65063948 -0.90410676…	[-0.28933741 -0.05357056 0.30632444 0.41554622 0.27909266 0.27330155 -0.08506927 0.04350939 0.20109697 0.4538266 0.72428776 0.83237894 0.73000121 0.50600489 0.03434163 -0.21193406 -0.4906891 -0.4328293 -0.19980838 -0.1125661 0.3760765 0.30832618 -0.17247158 -0.43032412 -0.4574012 -0.4808786 -0.22869238 -0.32957209 -0.41932936 -0.65063948 -0.90410676 -0.49697011 -0.71948251 -0.84403136 -0.86462932…	[-0.4328293 -0.19980838 -0.1125661 0.3760765 0.30832618 -0.17247158 -0.43032412 -0.4574012 -0.4808786 -0.22869238 -0.32957209 -0.41932936 -0.65063948 -0.90410676 -0.49697011 -0.71948251 -0.84403136 -0.86462932 -0.61961925 -0.63244415 -0.48595996 0.02643102 -0.07337041 -0.04328683 0.09487975 0.22692154 0.33961789 0.69884638 1.54428619 1.41101415 1.14855292 1.42544741 1.18348796 0.58325235 -0.06840…	[-0.71948251 -0.84403136 -0.86462932 -0.61961925 -0.63244415 -0.48595996 0.02643102 -0.07337041 -0.04328683 0.09487975 0.22692154 0.33961789 0.69884638 1.54428619 1.41101415 1.14855292 1.42544741 1.18348796 0.58325235 -0.06840056 -0.34053803 -0.70174148 -0.57825994 -0.82479687 -0.72939724 -0.75044988 -1.10369484 -0.85866422 -0.23138832 0.2634718 -0.10820962 -0.21324706 -0.30548694 -0.28241734 -0.…
163	DMS	0	1	163	Con	0	leave	0	Con	-0.611594048	-0.203942827	[ -3.88687722e-01 -5.33229905e-01 -4.34455162e-01 -3.23412094e-01 -8.86822770e-02 -2.19500106e-01 -7.54308092e-02 -6.00833657e-02 -3.86317258e-01 -6.30757343e-01 -4.99236937e-01 -6.39660649e-01 -2.96343980e-01 -4.27901790e-01 -4.38865160e-01 -5.83280486e-01 -4.33056949e-01 -4.37891974e-01 -3.01473721e-01 -3.11843870e-01 -3.08837935e-01 3.06753024e-01 2.84549907e-01 -3.81078896e-02 2.50796383e-03 …	[ -7.54308092e-02 -6.00833657e-02 -3.86317258e-01 -6.30757343e-01 -4.99236937e-01 -6.39660649e-01 -2.96343980e-01 -4.27901790e-01 -4.38865160e-01 -5.83280486e-01 -4.33056949e-01 -4.37891974e-01 -3.01473721e-01 -3.11843870e-01 -3.08837935e-01 3.06753024e-01 2.84549907e-01 -3.81078896e-02 2.50796383e-03 1.11910350e+00 2.29230909e+00 2.52816286e+00 1.78857259e+00 1.90601351e+00 1.31474605e+00 1.2010…	[ -3.81078896e-02 2.50796383e-03 1.11910350e+00 2.29230909e+00 2.52816286e+00 1.78857259e+00 1.90601351e+00 1.31474605e+00 1.20101260e+00 1.45691032e+00 8.39777401e-01 5.77917953e-01 -3.13208884e-02 -1.68411586e-01 -5.61004464e-01 -6.97073283e-01 -4.32326031e-01 -2.99055760e-01 -1.47242602e-01 -1.59443775e-02 -1.42748542e-01 -1.63974232e-01 -4.01039358e-01 -3.04492954e-01 -4.30065992e-01 -7.08436…	[-0.03132089 -0.16841159 -0.56100446 -0.69707328 -0.43232603 -0.29905576 -0.1472426 -0.01594438 -0.14274854 -0.16397423 -0.40103936 -0.30449295 -0.43006599 -0.70843691 -0.5847713 -0.46314412 -0.45593265 -0.44440169 -0.32058429 -0.68859976 -0.84142387 -0.87961391 -1.12279973 -1.10204502 -1.10733637 -0.33502704 -0.08191027 0.28743318 0.17843369 0.06142054 0.31472953 0.53051805 0.28987186 0.04606967…
164	DMS	0	1	164	Ips	0	leave	0	Con	-0.203942827	0.224030081	[-0.50483554 -0.11216286 0.27128208 0.2978659 0.0653595 -0.18824657 -0.4440588 -0.55981605 -0.19165035 -0.52757982 -0.54818708 -1.06204154 -1.04676259 -1.02751801 -1.02794421 -0.78899068 -0.66262926 -0.66445276 -0.53664559 -0.52460467 -0.28832515 -0.01708703 -0.01054599 0.51526844 0.49627367 0.24972095 0.22522246 -0.15238484 -0.49345431 -0.51003664 -0.42511593 -0.43777426 -0.31005261 -0.34343888 …	[-0.66262926 -0.66445276 -0.53664559 -0.52460467 -0.28832515 -0.01708703 -0.01054599 0.51526844 0.49627367 0.24972095 0.22522246 -0.15238484 -0.49345431 -0.51003664 -0.42511593 -0.43777426 -0.31005261 -0.34343888 -0.3618563 0.14138331 0.32384926 0.09211144 0.20402016 0.43583704 0.8005864 0.68433541 0.31645534 0.17099879 0.66303856 0.54434456 0.17500855 0.31124399 0.42147142 -0.07842478 -0.5850241…	[ 0.51526844 0.49627367 0.24972095 0.22522246 -0.15238484 -0.49345431 -0.51003664 -0.42511593 -0.43777426 -0.31005261 -0.34343888 -0.3618563 0.14138331 0.32384926 0.09211144 0.20402016 0.43583704 0.8005864 0.68433541 0.31645534 0.17099879 0.66303856 0.54434456 0.17500855 0.31124399 0.42147142 -0.07842478 -0.58502416 -0.73195114 -1.08014051 -0.68522433 -0.54177426 -0.02880914 0.2171142 0.33504337 …	[-0.42511593 -0.43777426 -0.31005261 -0.34343888 -0.3618563 0.14138331 0.32384926 0.09211144 0.20402016 0.43583704 0.8005864 0.68433541 0.31645534 0.17099879 0.66303856 0.54434456 0.17500855 0.31124399 0.42147142 -0.07842478 -0.58502416 -0.73195114 -1.08014051 -0.68522433 -0.54177426 -0.02880914 0.2171142 0.33504337 1.28267015 2.14177729 1.15362848 0.38924669 0.7458276 1.20823349 1.4115754 1.0423…
165	DMS	0	1	165	Ips	0	stay	0	Con	-0.224030081	0.075471484	[-0.78743286 -0.67359299 -0.77476637 -0.72137027 -0.6839394 -0.39936454 0.10066597 -0.17085853 -0.52243582 -0.62324303 -0.57498135 -0.06427492 0.67722567 0.54652287 0.39096065 0.63027962 0.25819 0.12743108 -0.09261985 0.05290585 0.32461194 0.08092549 -0.05566164 0.28936344 0.15295436 -0.12892669 -0.12063228 -0.10443187 -0.10628097 -0.12620991 -0.61087162 -0.74533905 -0.5152732 -0.23639219 -0.3210…	[ 0.39096065 0.63027962 0.25819 0.12743108 -0.09261985 0.05290585 0.32461194 0.08092549 -0.05566164 0.28936344 0.15295436 -0.12892669 -0.12063228 -0.10443187 -0.10628097 -0.12620991 -0.61087162 -0.74533905 -0.5152732 -0.23639219 -0.32100828 -0.41938616 -0.30903134 -0.18410395 -0.42316944 -0.41100507 -0.52046134 -0.39836245 -0.52162803 -0.40877937 -0.43808522 -0.34329359 -0.33816327 -0.3614196 -0.…	[-0.05566164 0.28936344 0.15295436 -0.12892669 -0.12063228 -0.10443187 -0.10628097 -0.12620991 -0.61087162 -0.74533905 -0.5152732 -0.23639219 -0.32100828 -0.41938616 -0.30903134 -0.18410395 -0.42316944 -0.41100507 -0.52046134 -0.39836245 -0.52162803 -0.40877937 -0.43808522 -0.34329359 -0.33816327 -0.3614196 -0.22653902 -0.59135209 -0.71511936 -0.70051177 -0.68791101 -0.57628768 -0.09217228 0.9302…	[-0.74533905 -0.5152732 -0.23639219 -0.32100828 -0.41938616 -0.30903134 -0.18410395 -0.42316944 -0.41100507 -0.52046134 -0.39836245 -0.52162803 -0.40877937 -0.43808522 -0.34329359 -0.33816327 -0.3614196 -0.22653902 -0.59135209 -0.71511936 -0.70051177 -0.68791101 -0.57628768 -0.09217228 0.93026096 1.55170781 1.0607831 0.57010741 0.20895215 -0.27471268 -0.31255399 -0.34225736 -0.60058797 -0.4523219…
166	DMS	0	1	166	Con	0	leave	0	Con	-0.075471484	-0.020676191	[-0.34225736 -0.60058797 -0.45232198 -0.43138827 -0.33510759 -0.6881188 -0.6913301 -0.69843572 -0.57162404 -0.30300845 -0.04543759 0.1107323 0.00274317 0.14215959 0.2643078 -0.00891436 -0.34702994 -0.37762623 -0.58358732 -0.58135444 -0.41979294 -0.54706482 -0.42302087 0.40954006 1.64312681 1.07407191 0.33127094 0.03146574 -0.04445211 -0.31598589 -0.07334994 0.94588865 1.70709661 1.36960061 0.9009…	[-0.33510759 -0.6881188 -0.6913301 -0.69843572 -0.57162404 -0.30300845 -0.04543759 0.1107323 0.00274317 0.14215959 0.2643078 -0.00891436 -0.34702994 -0.37762623 -0.58358732 -0.58135444 -0.41979294 -0.54706482 -0.42302087 0.40954006 1.64312681 1.07407191 0.33127094 0.03146574 -0.04445211 -0.31598589 -0.07334994 0.94588865 1.70709661 1.36960061 0.90099422 0.52940276 -0.10705687 -0.22999761 -0.18006…	[-0.07334994 0.94588865 1.70709661 1.36960061 0.90099422 0.52940276 -0.10705687 -0.22999761 -0.18006974 0.08485133 0.80108482 2.06047998 2.34077523 2.35626869 2.13396179 1.52426114 1.61875475 1.84358284 1.7348983 1.49825824 0.92192335 0.44924291 -0.08697391 -0.47368156 -0.35108992 -0.508367 -0.36243295 -0.01119894 -0.12148893 -0.23434825 -0.50670503 -0.63177633 -0.58859665 -0.61369999 -1.00508567…	[ 2.13396179 1.52426114 1.61875475 1.84358284 1.7348983 1.49825824 0.92192335 0.44924291 -0.08697391 -0.47368156 -0.35108992 -0.508367 -0.36243295 -0.01119894 -0.12148893 -0.23434825 -0.50670503 -0.63177633 -0.58859665 -0.61369999 -1.00508567 -0.63693002 -0.60599202 -0.85060213 -0.60807683 -0.61701796 -0.59564723 -0.83876307 0.03785073 0.25797204 -0.00339168 -0.25340975 -0.13787556 -0.13946849 0.…
167	DMS	0	1	167	Con	1	stay	0	Con	-0.020676191	-0.028248941	[-0.00339168 -0.25340975 -0.13787556 -0.13946849 0.00753015 -0.12791673 -0.24464853 -0.252663 -0.60319929 -0.47221434 -0.47467359 -0.30184355 -0.40674641 -0.29212226 -0.56578638 -0.4446566 -0.06161666 -0.06287987 -0.17130645 -0.03193818 0.47283923 0.58073677 0.3937447 -0.02386551 -0.04353894 -0.03893913 -0.35939992 -0.48363508 -0.50201202 0.00791676 0.5043414 -0.10565892 -0.11053395 -0.07267778 0…	[-0.47467359 -0.30184355 -0.40674641 -0.29212226 -0.56578638 -0.4446566 -0.06161666 -0.06287987 -0.17130645 -0.03193818 0.47283923 0.58073677 0.3937447 -0.02386551 -0.04353894 -0.03893913 -0.35939992 -0.48363508 -0.50201202 0.00791676 0.5043414 -0.10565892 -0.11053395 -0.07267778 0.06648992 -0.17255716 -0.2905514 -0.4116897 -0.56313108 -0.46333322 -0.57742734 -0.58054999 -0.87616492 -0.52975069 -…	[ 0.58073677 0.3937447 -0.02386551 -0.04353894 -0.03893913 -0.35939992 -0.48363508 -0.50201202 0.00791676 0.5043414 -0.10565892 -0.11053395 -0.07267778 0.06648992 -0.17255716 -0.2905514 -0.4116897 -0.56313108 -0.46333322 -0.57742734 -0.58054999 -0.87616492 -0.52975069 -0.48330533 -0.30593268 -0.26315635 -0.37081279 -0.38228142 -0.01426869 -0.11171549 -0.11512058 0.17572639 0.03931959 0.05407367 -…	[ 0.5043414 -0.10565892 -0.11053395 -0.07267778 0.06648992 -0.17255716 -0.2905514 -0.4116897 -0.56313108 -0.46333322 -0.57742734 -0.58054999 -0.87616492 -0.52975069 -0.48330533 -0.30593268 -0.26315635 -0.37081279 -0.38228142 -0.01426869 -0.11171549 -0.11512058 0.17572639 0.03931959 0.05407367 -0.41670271 -0.55747943 -0.41030067 -0.13580055 -0.16742929 -0.22038945 -0.35903911 -0.36320985 -0.228568…
168	DMS	0	1	168	Con	1	stay	1	Con	-0.028248941	0.599724563	[-0.05884771 0.06536064 0.2844008 0.00275819 -0.38039349 -0.21493241 0.14665881 0.37356914 0.00460474 -0.09701107 0.17208044 0.29784224 0.3866509 0.53027133 0.65994249 0.41332072 0.13055423 0.01380773 0.01707493 -0.22116377 -0.08909365 0.15906137 0.15507234 -0.11079505 0.27347464 1.13206626 1.498548 1.13157606 0.50592528 0.01638511 -0.23294378 -0.12988284 -0.03099 0.08965835 0.08094867 -0.1485999…	[-0.21493241 0.14665881 0.37356914 0.00460474 -0.09701107 0.17208044 0.29784224 0.3866509 0.53027133 0.65994249 0.41332072 0.13055423 0.01380773 0.01707493 -0.22116377 -0.08909365 0.15906137 0.15507234 -0.11079505 0.27347464 1.13206626 1.498548 1.13157606 0.50592528 0.01638511 -0.23294378 -0.12988284 -0.03099 0.08965835 0.08094867 -0.14859994 -0.27796383 -0.63189169 -0.49470764 -0.37490779 -0.381…	[ 0.27347464 1.13206626 1.498548 1.13157606 0.50592528 0.01638511 -0.23294378 -0.12988284 -0.03099 0.08965835 0.08094867 -0.14859994 -0.27796383 -0.63189169 -0.49470764 -0.37490779 -0.38126195 -0.14917642 -0.16500798 -0.29509478 -0.28163765 -0.8756492 -0.4938613 -0.50766815 -0.42680502 -0.4123155 -0.44263831 -0.19549288 -0.03720561 -0.01163768 -0.02301702 0.08898648 0.36862257 0.0053181 0.1548573…	[-0.27796383 -0.63189169 -0.49470764 -0.37490779 -0.38126195 -0.14917642 -0.16500798 -0.29509478 -0.28163765 -0.8756492 -0.4938613 -0.50766815 -0.42680502 -0.4123155 -0.44263831 -0.19549288 -0.03720561 -0.01163768 -0.02301702 0.08898648 0.36862257 0.0053181 0.15485731 -0.08618718 -0.11585135 0.00380845 0.12233238 -0.01089429 0.10976067 0.33806436 0.24504786 0.38064503 0.75927992 0.6565936 0.40278…
169	DMS	0	1	169	Con	0	stay	1	Con	0.599724563	0.829891839	[ 0.5251278 0.75889363 0.69809378 0.69570518 0.09765685 0.35596383 0.84239348 1.34188139 1.56805688 1.30435254 0.53661256 0.39982096 0.63064799 0.50453593 0.51306689 0.27433723 -0.30410014 -0.37761707 -0.4957193 -0.5210347 -0.395405 -0.14078883 0.10564461 0.10812571 0.12094798 -0.15132945 -0.66491066 -0.92412464 -1.05905175 -0.5675384 -0.31860894 -0.17584489 -0.28943479 0.42588792 0.44638921 0.95…	[ 0.50453593 0.51306689 0.27433723 -0.30410014 -0.37761707 -0.4957193 -0.5210347 -0.395405 -0.14078883 0.10564461 0.10812571 0.12094798 -0.15132945 -0.66491066 -0.92412464 -1.05905175 -0.5675384 -0.31860894 -0.17584489 -0.28943479 0.42588792 0.44638921 0.95360917 0.96429676 0.60564249 0.37230783 -0.15173578 -0.66376571 -0.53918364 -0.6672152 -0.55224352 -0.31359108 -0.67322558 -0.54488025 -0.6752…	[ 0.12094798 -0.15132945 -0.66491066 -0.92412464 -1.05905175 -0.5675384 -0.31860894 -0.17584489 -0.28943479 0.42588792 0.44638921 0.95360917 0.96429676 0.60564249 0.37230783 -0.15173578 -0.66376571 -0.53918364 -0.6672152 -0.55224352 -0.31359108 -0.67322558 -0.54488025 -0.6752565 -0.92958842 -0.69935366 -0.94299911 -0.68060437 -0.66461299 -0.43526216 -0.19880613 -0.32055839 -0.32240875 -0.55482801…	[-0.31860894 -0.17584489 -0.28943479 0.42588792 0.44638921 0.95360917 0.96429676 0.60564249 0.37230783 -0.15173578 -0.66376571 -0.53918364 -0.6672152 -0.55224352 -0.31359108 -0.67322558 -0.54488025 -0.6752565 -0.92958842 -0.69935366 -0.94299911 -0.68060437 -0.66461299 -0.43526216 -0.19880613 -0.32055839 -0.32240875 -0.55482801 -0.55357733 -0.53263718 0.10807309 0.72909576 0.36937284 0.08503426 0.…
170	DMS	0	1	170	Ips	0	leave	0	Con	0.829891839	-0.284401403	[-0.11662568 -0.38595951 -0.40452814 -0.29385909 -0.03584882 -0.2785401 0.06737992 -0.07007618 0.0448959 0.4620799 0.47261748 0.71066037 0.45657413 0.45955415 0.3674765 0.01113385 -0.118241 -0.40397043 -0.45304917 -0.62502744 -0.35998019 0.02764657 0.65598987 0.66897511 1.02751014 1.26478486 1.27892976 0.65664173 0.17773651 0.18144069 0.33506573 0.35928009 0.10559108 0.10725894 -0.15312949 -0.412…	[ 0.06737992 -0.07007618 0.0448959 0.4620799 0.47261748 0.71066037 0.45657413 0.45955415 0.3674765 0.01113385 -0.118241 -0.40397043 -0.45304917 -0.62502744 -0.35998019 0.02764657 0.65598987 0.66897511 1.02751014 1.26478486 1.27892976 0.65664173 0.17773651 0.18144069 0.33506573 0.35928009 0.10559108 0.10725894 -0.15312949 -0.41292564 -0.52826266 -0.28301539 -0.15317435 -0.015631 0.02371425 0.16837…	[-0.45304917 -0.62502744 -0.35998019 0.02764657 0.65598987 0.66897511 1.02751014 1.26478486 1.27892976 0.65664173 0.17773651 0.18144069 0.33506573 0.35928009 0.10559108 0.10725894 -0.15312949 -0.41292564 -0.52826266 -0.28301539 -0.15317435 -0.015631 0.02371425 0.16837392 0.20070427 0.40638066 0.26200957 0.09908877 -0.31212862 -0.56948337 -0.95088706 -0.70532132 -0.66354892 -0.5251477 -0.63898365 …	[ 0.33506573 0.35928009 0.10559108 0.10725894 -0.15312949 -0.41292564 -0.52826266 -0.28301539 -0.15317435 -0.015631 0.02371425 0.16837392 0.20070427 0.40638066 0.26200957 0.09908877 -0.31212862 -0.56948337 -0.95088706 -0.70532132 -0.66354892 -0.5251477 -0.63898365 -0.64346702 -0.42057435 -0.30121785 -0.5797964 -0.47973336 -0.58168843 -0.30138856 0.12639211 0.03381547 -0.18447512 -0.29253959 -0.18…
171	DMS	0	1	171	Ips	0	stay	0	Con	0.284401403	-0.304846182	[ 0.12639211 0.03381547 -0.18447512 -0.29253959 -0.18537047 0.29212408 0.52764958 0.64381776 0.64226155 0.65088138 0.27578584 0.22106549 -0.03378513 -0.16115681 -0.27744082 -0.15385848 -0.01351979 -0.14958492 -0.15449261 -0.28251386 -0.04494693 -0.28652729 -0.89139981 -0.52446099 -0.16005479 0.07765716 -0.03220767 -0.04830649 0.09999033 0.21456457 0.4431358 0.33417343 -0.16019069 0.07771363 0.200…	[ 0.52764958 0.64381776 0.64226155 0.65088138 0.27578584 0.22106549 -0.03378513 -0.16115681 -0.27744082 -0.15385848 -0.01351979 -0.14958492 -0.15449261 -0.28251386 -0.04494693 -0.28652729 -0.89139981 -0.52446099 -0.16005479 0.07765716 -0.03220767 -0.04830649 0.09999033 0.21456457 0.4431358 0.33417343 -0.16019069 0.07771363 0.20056899 -0.02468373 -0.39031916 -0.52348074 -0.66489321 -0.67935665 -0.…	[-0.27744082 -0.15385848 -0.01351979 -0.14958492 -0.15449261 -0.28251386 -0.04494693 -0.28652729 -0.89139981 -0.52446099 -0.16005479 0.07765716 -0.03220767 -0.04830649 0.09999033 0.21456457 0.4431358 0.33417343 -0.16019069 0.07771363 0.20056899 -0.02468373 -0.39031916 -0.52348074 -0.66489321 -0.67935665 -0.9232311 -0.91152585 -0.68855372 -0.64717605 -0.59851636 -0.33543374 -0.4863856 -0.60347938 …	[-0.15449261 -0.28251386 -0.04494693 -0.28652729 -0.89139981 -0.52446099 -0.16005479 0.07765716 -0.03220767 -0.04830649 0.09999033 0.21456457 0.4431358 0.33417343 -0.16019069 0.07771363 0.20056899 -0.02468373 -0.39031916 -0.52348074 -0.66489321 -0.67935665 -0.9232311 -0.91152585 -0.68855372 -0.64717605 -0.59851636 -0.33543374 -0.4863856 -0.60347938 -0.48951839 -0.12035259 0.74017081 0.71951589 0.…
172	DMS	0	1	172	Con	1	leave	0	Con	0.304846182	0.312558603	[ 0.74017081 0.71951589 0.61150875 0.33427113 0.46617111 0.0870937 -0.0550952 -0.16158398 -0.40303075 -0.39488197 -0.40278426 0.01677305 0.27732227 0.64395395 0.50302879 0.24752021 0.10820965 -0.17217852 -0.31412019 -0.05718009 0.08197747 0.5834174 0.70713286 0.44785847 0.34510734 0.08889468 -0.15701548 -0.27714668 -0.3907349 -0.26595493 0.48093887 0.97029765 0.72625992 0.23182873 -0.27254476 -0.…	[-0.40278426 0.01677305 0.27732227 0.64395395 0.50302879 0.24752021 0.10820965 -0.17217852 -0.31412019 -0.05718009 0.08197747 0.5834174 0.70713286 0.44785847 0.34510734 0.08889468 -0.15701548 -0.27714668 -0.3907349 -0.26595493 0.48093887 0.97029765 0.72625992 0.23182873 -0.27254476 -0.52257387 -0.42153149 -0.43778824 -0.29502941 -0.16056978 -0.12914041 0.11858254 0.10425578 -0.16009626 -0.2950080…	[-0.05718009 0.08197747 0.5834174 0.70713286 0.44785847 0.34510734 0.08889468 -0.15701548 -0.27714668 -0.3907349 -0.26595493 0.48093887 0.97029765 0.72625992 0.23182873 -0.27254476 -0.52257387 -0.42153149 -0.43778824 -0.29502941 -0.16056978 -0.12914041 0.11858254 0.10425578 -0.16009626 -0.29500803 -0.27932527 -0.38724109 -0.38018356 0.0088447 0.76668429 1.62746636 1.76056756 1.61378119 1.22967614…	[ 0.70713286 0.44785847 0.34510734 0.08889468 -0.15701548 -0.27714668 -0.3907349 -0.26595493 0.48093887 0.97029765 0.72625992 0.23182873 -0.27254476 -0.52257387 -0.42153149 -0.43778824 -0.29502941 -0.16056978 -0.12914041 0.11858254 0.10425578 -0.16009626 -0.29500803 -0.27932527 -0.38724109 -0.38018356 0.0088447 0.76668429 1.62746636 1.76056756 1.61378119 1.22967614 0.8567784 0.39119079 -0.0772647…
173	DMS	0	1	173	Con	1	stay	1	Con	0.312558603	0.744162444	[-0.0966212 -0.18002471 -0.42075168 -0.29877122 0.19192888 0.32070335 0.32153226 0.95304871 1.68370484 1.93368269 2.32542983 2.56161587 1.70975046 1.0983707 0.85869666 0.45405452 0.70875781 0.22284694 -0.28712925 -0.29031225 -0.52510424 -0.16342661 0.06110888 0.28125726 0.51905114 0.48818145 0.38301413 0.28112426 0.3043503 0.47664725 0.11939543 0.35439665 0.48361478 0.46368475 0.34163628 -0.39467…	[-0.29877122 0.19192888 0.32070335 0.32153226 0.95304871 1.68370484 1.93368269 2.32542983 2.56161587 1.70975046 1.0983707 0.85869666 0.45405452 0.70875781 0.22284694 -0.28712925 -0.29031225 -0.52510424 -0.16342661 0.06110888 0.28125726 0.51905114 0.48818145 0.38301413 0.28112426 0.3043503 0.47664725 0.11939543 0.35439665 0.48361478 0.46368475 0.34163628 -0.3946795 -0.52795946 -0.66074062 -0.53754…	[ 0.28125726 0.51905114 0.48818145 0.38301413 0.28112426 0.3043503 0.47664725 0.11939543 0.35439665 0.48361478 0.46368475 0.34163628 -0.3946795 -0.52795946 -0.66074062 -0.53754474 -0.17435608 0.69287976 1.0733382 0.55920943 0.0485924 -0.32735634 -0.47107901 -0.56562646 -0.28657835 0.12320128 0.01000295 -0.2764251 -0.31075795 -0.45053436 -0.47590583 -0.47567162 -0.61491241 -0.3633487 -0.00187409 0…	[-0.66074062 -0.53754474 -0.17435608 0.69287976 1.0733382 0.55920943 0.0485924 -0.32735634 -0.47107901 -0.56562646 -0.28657835 0.12320128 0.01000295 -0.2764251 -0.31075795 -0.45053436 -0.47590583 -0.47567162 -0.61491241 -0.3633487 -0.00187409 0.37103144 0.73604758 0.6155061 0.84224786 0.59592215 0.72319103 0.71457536 0.63149635 0.38507849 0.37660629 0.64039026 0.89568871 0.76098175 0.90009683 0.7…
174	DMS	0	1	174	Con	0	stay	1	Con	0.744162444	0.901783193	[-0.48944529 0.20395912 0.46016084 0.51513195 -0.04463193 0.32018284 0.19469281 -0.17334816 -0.30639852 -0.5721737 -0.56573941 -0.53994083 -0.18090271 0.08134031 -0.05483399 -0.17464434 -0.18164762 -0.32602926 -0.47834749 -0.36131065 -0.58665712 -0.67451481 -0.54533362 -0.52992193 -0.54701651 -0.18750221 -0.31231643 -0.06793095 0.12049109 0.3740403 0.36908549 0.12439349 0.21710829 0.35131744 0.19…	[-0.17464434 -0.18164762 -0.32602926 -0.47834749 -0.36131065 -0.58665712 -0.67451481 -0.54533362 -0.52992193 -0.54701651 -0.18750221 -0.31231643 -0.06793095 0.12049109 0.3740403 0.36908549 0.12439349 0.21710829 0.35131744 0.19204115 0.42691613 0.78410165 0.67045604 1.01774637 0.64718857 0.42045274 0.06672499 -0.05000857 0.09395976 0.21640703 0.83921895 1.21058982 1.21076953 0.46832968 0.08913992 …	[ 0.3740403 0.36908549 0.12439349 0.21710829 0.35131744 0.19204115 0.42691613 0.78410165 0.67045604 1.01774637 0.64718857 0.42045274 0.06672499 -0.05000857 0.09395976 0.21640703 0.83921895 1.21058982 1.21076953 0.46832968 0.08913992 -0.30034322 0.20995207 0.47416432 0.96728376 1.56942369 1.34644849 1.62116642 1.72743663 0.71024639 0.32064577 -0.15876476 -0.40279949 -0.64590654 -0.52071649 -0.5400…	[ 0.64718857 0.42045274 0.06672499 -0.05000857 0.09395976 0.21640703 0.83921895 1.21058982 1.21076953 0.46832968 0.08913992 -0.30034322 0.20995207 0.47416432 0.96728376 1.56942369 1.34644849 1.62116642 1.72743663 0.71024639 0.32064577 -0.15876476 -0.40279949 -0.64590654 -0.52071649 -0.54007754 -0.51659609 -0.53250893 0.08965042 0.73745382 0.89338674 0.86223798 0.86868817 0.98384056 0.61932318 0.2…
175	DMS	0	1	175	Con	1	stay	0	Con	0.901783193	0.329184396	[ 0.34359473 0.35020219 0.21892127 0.33442126 -0.18837735 -0.22387415 -0.45856329 -0.65695685 -0.65551618 -0.5168535 -0.52881498 -0.65405233 -0.66591622 -0.54407899 -0.40121968 -0.1372178 -0.38958271 -0.41756957 -0.40494636 -0.5160808 -0.6175015 -0.49418454 -0.34721058 0.01784922 0.0291282 1.11539797 2.19914224 1.79556405 0.8281639 0.56306271 0.18241279 0.17448184 -0.07282721 0.22167273 0.4591078…	[-0.22387415 -0.45856329 -0.65695685 -0.65551618 -0.5168535 -0.52881498 -0.65405233 -0.66591622 -0.54407899 -0.40121968 -0.1372178 -0.38958271 -0.41756957 -0.40494636 -0.5160808 -0.6175015 -0.49418454 -0.34721058 0.01784922 0.0291282 1.11539797 2.19914224 1.79556405 0.8281639 0.56306271 0.18241279 0.17448184 -0.07282721 0.22167273 0.45910787 -0.01312309 0.2099462 0.19875163 0.46860376 0.21321927 …	[-0.5160808 -0.6175015 -0.49418454 -0.34721058 0.01784922 0.0291282 1.11539797 2.19914224 1.79556405 0.8281639 0.56306271 0.18241279 0.17448184 -0.07282721 0.22167273 0.45910787 -0.01312309 0.2099462 0.19875163 0.46860376 0.21321927 -0.04077768 -0.28890786 -0.01702107 0.08385362 0.06701171 -0.16877533 -0.27011679 -0.62632161 -0.63036871 -0.25511256 0.12724987 0.84577061 0.69621205 0.46174469 -0.1…	[ 0.01784922 0.0291282 1.11539797 2.19914224 1.79556405 0.8281639 0.56306271 0.18241279 0.17448184 -0.07282721 0.22167273 0.45910787 -0.01312309 0.2099462 0.19875163 0.46860376 0.21321927 -0.04077768 -0.28890786 -0.01702107 0.08385362 0.06701171 -0.16877533 -0.27011679 -0.62632161 -0.63036871 -0.25511256 0.12724987 0.84577061 0.69621205 0.46174469 -0.16762794 -0.53892592 -0.28857767 -0.54998697 -…
176	DMS	0	1	176	Con	1	stay	1	Con	0.329184396	0.75054793	[-0.10943653 0.36880309 1.27524417 1.0465203 1.03742886 1.40726228 1.6523162 1.50137526 2.13709674 2.36957176 1.16145844 0.31230838 0.05367338 -0.23812017 0.00539672 -0.27386756 -0.28109093 -0.37103062 -0.5871659 -0.48524579 -0.50646122 -0.53320858 -0.51734725 -0.3635943 -0.37502158 -0.02787657 -0.30861881 -0.4273841 -0.20132442 0.18361624 0.97150169 0.99053059 0.75156287 0.27245878 0.15145896 0.…	[ 1.16145844 0.31230838 0.05367338 -0.23812017 0.00539672 -0.27386756 -0.28109093 -0.37103062 -0.5871659 -0.48524579 -0.50646122 -0.53320858 -0.51734725 -0.3635943 -0.37502158 -0.02787657 -0.30861881 -0.4273841 -0.20132442 0.18361624 0.97150169 0.99053059 0.75156287 0.27245878 0.15145896 0.16014748 0.51266074 0.77116782 0.75795697 0.353523 -0.12610156 -0.51334994 -0.35476968 -0.00308416 0.2020384…	[-0.4273841 -0.20132442 0.18361624 0.97150169 0.99053059 0.75156287 0.27245878 0.15145896 0.16014748 0.51266074 0.77116782 0.75795697 0.353523 -0.12610156 -0.51334994 -0.35476968 -0.00308416 0.20203843 0.46780222 0.10711746 -0.27158716 -0.52050034 -0.50036715 -0.48197171 -0.38270417 -0.1568969 0.06459595 0.18394578 0.0437959 -0.19309607 0.06828509 -0.02718202 0.06703056 0.06073601 -0.02736265 -0.…	[ 0.15145896 0.16014748 0.51266074 0.77116782 0.75795697 0.353523 -0.12610156 -0.51334994 -0.35476968 -0.00308416 0.20203843 0.46780222 0.10711746 -0.27158716 -0.52050034 -0.50036715 -0.48197171 -0.38270417 -0.1568969 0.06459595 0.18394578 0.0437959 -0.19309607 0.06828509 -0.02718202 0.06703056 0.06073601 -0.02736265 -0.15215071 -0.12837016 -0.53138713 -0.419191 -0.27247798 -0.01993092 -0.0323117…
177	DMS	0	1	177	Con	1	stay	1	Con	0.75054793	0.904259893	[ 0.03520732 -0.03695847 -0.27133414 -0.49719619 -0.24022521 -0.35601476 -0.23840525 0.24502123 0.47571573 0.4753328 0.59785606 0.58175854 0.59059683 0.93856017 0.79639005 0.83011163 0.58544211 0.24040827 0.26784279 0.03171808 -0.10911097 -0.3388187 -0.20554782 0.26732498 1.57087224 2.27909417 1.50917954 0.89996146 0.42602182 0.08950222 -0.28071893 -0.15322126 -0.40608654 -0.41711295 -0.5805628 -…	[-0.24022521 -0.35601476 -0.23840525 0.24502123 0.47571573 0.4753328 0.59785606 0.58175854 0.59059683 0.93856017 0.79639005 0.83011163 0.58544211 0.24040827 0.26784279 0.03171808 -0.10911097 -0.3388187 -0.20554782 0.26732498 1.57087224 2.27909417 1.50917954 0.89996146 0.42602182 0.08950222 -0.28071893 -0.15322126 -0.40608654 -0.41711295 -0.5805628 -0.48896766 -0.45832006 -0.10120394 -0.09875994 -…	[ 0.26784279 0.03171808 -0.10911097 -0.3388187 -0.20554782 0.26732498 1.57087224 2.27909417 1.50917954 0.89996146 0.42602182 0.08950222 -0.28071893 -0.15322126 -0.40608654 -0.41711295 -0.5805628 -0.48896766 -0.45832006 -0.10120394 -0.09875994 -0.35137097 -0.57204062 -0.80056779 -0.5454329 -0.57703959 -0.18772346 0.31671663 0.70748705 0.59639471 0.10414806 -0.28364508 -0.43461332 -0.40588704 -0.14…	[-0.41711295 -0.5805628 -0.48896766 -0.45832006 -0.10120394 -0.09875994 -0.35137097 -0.57204062 -0.80056779 -0.5454329 -0.57703959 -0.18772346 0.31671663 0.70748705 0.59639471 0.10414806 -0.28364508 -0.43461332 -0.40588704 -0.14436493 -0.14730097 -0.24782918 -0.0985185 -0.12595337 -0.13999802 -0.00723054 0.10926754 -0.14556421 0.23124378 0.8046032 0.92645081 0.20565289 0.11325204 0.12368736 0.493…
178	DMS	0	1	178	Con	1	stay	1	Con	0.904259893	0.961012673	[ 0.33575046 0.01921559 -0.10300843 0.14955919 0.16541113 0.15066781 -0.01117767 -0.30180407 -0.3036495 -0.15830139 0.23611968 0.13482477 0.00184546 0.37940519 0.27521653 0.01700552 -0.35915702 -0.33003365 -0.47594447 -0.36620285 -0.35856204 -0.47117415 -0.11176809 0.59592977 0.74862642 0.37407913 0.14751297 0.01750607 -0.10306498 0.62009184 1.72256716 1.42114376 1.28728176 0.57574643 0.06889831 …	[-0.15830139 0.23611968 0.13482477 0.00184546 0.37940519 0.27521653 0.01700552 -0.35915702 -0.33003365 -0.47594447 -0.36620285 -0.35856204 -0.47117415 -0.11176809 0.59592977 0.74862642 0.37407913 0.14751297 0.01750607 -0.10306498 0.62009184 1.72256716 1.42114376 1.28728176 0.57574643 0.06889831 -0.03981573 0.33195772 0.34678965 0.09553992 -0.06325468 -0.56292003 -0.54660595 -0.90965747 -0.6454941…	[-0.36620285 -0.35856204 -0.47117415 -0.11176809 0.59592977 0.74862642 0.37407913 0.14751297 0.01750607 -0.10306498 0.62009184 1.72256716 1.42114376 1.28728176 0.57574643 0.06889831 -0.03981573 0.33195772 0.34678965 0.09553992 -0.06325468 -0.56292003 -0.54660595 -0.90965747 -0.64549417 -0.11789777 0.59129871 1.32896025 1.34596365 0.85954909 0.36940884 -0.0048627 -0.14894677 -0.17605481 -0.0744027…	[ 0.14751297 0.01750607 -0.10306498 0.62009184 1.72256716 1.42114376 1.28728176 0.57574643 0.06889831 -0.03981573 0.33195772 0.34678965 0.09553992 -0.06325468 -0.56292003 -0.54660595 -0.90965747 -0.64549417 -0.11789777 0.59129871 1.32896025 1.34596365 0.85954909 0.36940884 -0.0048627 -0.14894677 -0.17605481 -0.07440275 0.19107712 0.23844962 0.14809417 -0.2014003 -0.20622264 -0.23656832 -0.2289753…
179	DMS	0	1	179	Con	0	stay	1	Con	0.961012673	0.982208625	[ 0.55410223 0.21764775 -0.03718353 0.10115164 -0.02237235 -0.03350958 0.0766894 -0.20113723 -0.07252172 0.54399174 1.17047851 1.03737961 0.77386129 0.38454478 0.15311726 0.15182918 0.1336766 0.27037927 0.17995651 -0.00731821 -0.56462664 -0.4618917 -0.13303742 -0.17406712 -0.25132989 0.35797916 0.22569035 0.13606644 0.03725955 0.27287368 0.25008239 0.24808738 0.12442344 -0.11388607 -0.62635797 -0…	[ 0.17995651 -0.00731821 -0.56462664 -0.4618917 -0.13303742 -0.17406712 -0.25132989 0.35797916 0.22569035 0.13606644 0.03725955 0.27287368 0.25008239 0.24808738 0.12442344 -0.11388607 -0.62635797 -0.62715238 -0.64304321 -0.53006584 -0.28418494 -0.44001369 -0.54371326 -0.51783957 -0.49166701 -0.21303605 -0.07854666 -0.05924292 0.14440735 0.48487628 1.49475102 1.59108649 1.46887999 0.60194605 0.119…	[ 0.24808738 0.12442344 -0.11388607 -0.62635797 -0.62715238 -0.64304321 -0.53006584 -0.28418494 -0.44001369 -0.54371326 -0.51783957 -0.49166701 -0.21303605 -0.07854666 -0.05924292 0.14440735 0.48487628 1.49475102 1.59108649 1.46887999 0.60194605 0.11900704 -0.14124575 -0.27579033 -0.03154282 0.22176493 0.10761882 -0.14637982 -0.15946011 -0.41045235 -0.28361549 -0.30373289 -0.2821051 -0.40666608 -…	[ 0.12442344 -0.11388607 -0.62635797 -0.62715238 -0.64304321 -0.53006584 -0.28418494 -0.44001369 -0.54371326 -0.51783957 -0.49166701 -0.21303605 -0.07854666 -0.05924292 0.14440735 0.48487628 1.49475102 1.59108649 1.46887999 0.60194605 0.11900704 -0.14124575 -0.27579033 -0.03154282 0.22176493 0.10761882 -0.14637982 -0.15946011 -0.41045235 -0.28361549 -0.30373289 -0.2821051 -0.40666608 -0.13822684 …
180	DMS	0	1	180	Con	1	stay	0	Con	0.982208625	0.359353601	[ -1.50121608e-01 -1.77911993e-01 -3.26118372e-01 -4.23160271e-01 -2.75963847e-01 -3.80968720e-01 -2.41768915e-01 -1.31237030e-01 -2.75025883e-01 -2.51149512e-01 -5.94561482e-01 -7.11880798e-01 -3.42949260e-01 -8.57176643e-03 -2.06685989e-02 -2.56200796e-02 -4.00688461e-01 -2.66846889e-01 -5.09973281e-01 -6.26493533e-01 -6.37426249e-01 -6.25697587e-01 -3.72188717e-01 2.04905540e-02 2.44406289e-03…	[ -4.00688461e-01 -2.66846889e-01 -5.09973281e-01 -6.26493533e-01 -6.37426249e-01 -6.25697587e-01 -3.72188717e-01 2.04905540e-02 2.44406289e-03 -1.87964993e-02 -1.56228273e-01 -1.58611414e-01 -4.54754849e-02 -1.45942679e-01 -2.83966216e-01 3.18145270e-01 6.29607379e-02 -4.29736917e-01 -1.98660510e-01 9.27868345e-01 2.65305555e+00 2.99702361e+00 2.51102069e+00 1.82850033e+00 1.45058319e+00 1.57415…	[ 2.44406289e-03 -1.87964993e-02 -1.56228273e-01 -1.58611414e-01 -4.54754849e-02 -1.45942679e-01 -2.83966216e-01 3.18145270e-01 6.29607379e-02 -4.29736917e-01 -1.98660510e-01 9.27868345e-01 2.65305555e+00 2.99702361e+00 2.51102069e+00 1.82850033e+00 1.45058319e+00 1.57415001e+00 9.55196296e-01 3.43198585e-01 -3.02489462e-01 -2.96858357e-01 -1.71770819e-01 -2.00057125e-01 -3.53101008e-01 -4.638331…	[ 0.06296074 -0.42973692 -0.19866051 0.92786835 2.65305555 2.99702361 2.51102069 1.82850033 1.45058319 1.57415001 0.9551963 0.34319858 -0.30248946 -0.29685836 -0.17177082 -0.20005712 -0.35310101 -0.46383318 -0.43367466 -0.27485781 0.24908544 0.22413153 0.99516238 1.51077357 1.16355421 1.05119797 0.53627906 0.03594163 -0.46627467 -0.71724165 -0.34179918 -0.6411399 -0.56281145 -0.73311849 -0.733206…
181	DMS	0	1	181	Con	0	stay	1	Con	0.359353601	0.761988574	[-0.26000347 -0.17152339 -0.05197754 -0.06449219 -0.1663767 -0.54168459 -0.53892012 -0.79410026 -0.8839504 -0.64059334 -0.52808111 -0.54025811 -0.41589644 -0.15601439 -0.15192057 -0.27814383 0.11213755 0.61732407 0.094747 0.34197511 0.48361102 0.49471434 0.84856161 1.71671245 2.20118814 1.59078337 1.33068358 0.9668083 0.47764805 0.59867633 0.49862139 0.38424838 0.25198401 -0.12642643 -0.00571133 …	[-0.06449219 -0.1663767 -0.54168459 -0.53892012 -0.79410026 -0.8839504 -0.64059334 -0.52808111 -0.54025811 -0.41589644 -0.15601439 -0.15192057 -0.27814383 0.11213755 0.61732407 0.094747 0.34197511 0.48361102 0.49471434 0.84856161 1.71671245 2.20118814 1.59078337 1.33068358 0.9668083 0.47764805 0.59867633 0.49862139 0.38424838 0.25198401 -0.12642643 -0.00571133 0.3432735 1.01847089 1.09298398 0.62…	[-0.12642643 -0.00571133 0.3432735 1.01847089 1.09298398 0.62628536 0.18925534 -0.02476806 0.00738373 -0.12670103 0.22191941 0.58237002 0.98522565 0.61368962 0.9628555 1.3246091 1.7651007 2.02187385 1.73889965 1.36093467 0.49338857 0.06232219 -0.14225722 -0.26552251 0.10262608 0.20158831 0.44621316 0.60809294 0.52550745 0.04592817 -0.34081516 -0.64721836 -0.56955842 -0.18661195 -0.07395855 -0.339…	[ 1.32460910e+00 1.76510070e+00 2.02187385e+00 1.73889965e+00 1.36093467e+00 4.93388574e-01 6.23221935e-02 -1.42257225e-01 -2.65522506e-01 1.02626077e-01 2.01588309e-01 4.46213156e-01 6.08092942e-01 5.25507447e-01 4.59281721e-02 -3.40815164e-01 -6.47218361e-01 -5.69558419e-01 -1.86611953e-01 -7.39585476e-02 -3.39881115e-01 -5.81604499e-01 -8.19219173e-01 -6.94071211e-01 -8.04827842e-01 -6.8215323…
182	DMS	0	1	182	Con	1	stay	0	Con	0.761988574	0.277785148	[-0.19775391 -0.10049366 0.03144644 -0.22471749 -0.37582584 -0.23804676 0.11991873 -0.01627488 -0.01096107 0.04082741 -0.24915227 -0.57458903 -0.58142226 -0.69157032 -0.57223968 -0.30246753 0.04907127 -0.30342719 -0.6760895 -0.64868483 -0.59938542 -0.45666027 -0.45107013 -0.11926954 0.93685737 1.44437777 1.21205002 0.86382973 0.4828497 0.1481144 -0.10205858 0.24806093 0.08601886 0.26318093 0.4137…	[-0.37582584 -0.23804676 0.11991873 -0.01627488 -0.01096107 0.04082741 -0.24915227 -0.57458903 -0.58142226 -0.69157032 -0.57223968 -0.30246753 0.04907127 -0.30342719 -0.6760895 -0.64868483 -0.59938542 -0.45666027 -0.45107013 -0.11926954 0.93685737 1.44437777 1.21205002 0.86382973 0.4828497 0.1481144 -0.10205858 0.24806093 0.08601886 0.26318093 0.41377732 -0.08902244 0.13420535 0.2138786 0.4211586…	[-0.59938542 -0.45666027 -0.45107013 -0.11926954 0.93685737 1.44437777 1.21205002 0.86382973 0.4828497 0.1481144 -0.10205858 0.24806093 0.08601886 0.26318093 0.41377732 -0.08902244 0.13420535 0.2138786 0.42115863 0.62661954 1.13015373 0.65168321 0.03620923 -0.31795032 -0.4066047 0.2462395 0.83529138 0.81521143 0.17027828 -0.46277191 -0.55947786 -0.50596841 -0.49227397 -0.76853148 -0.66534397 -0.3…	[ 0.13420535 0.2138786 0.42115863 0.62661954 1.13015373 0.65168321 0.03620923 -0.31795032 -0.4066047 0.2462395 0.83529138 0.81521143 0.17027828 -0.46277191 -0.55947786 -0.50596841 -0.49227397 -0.76853148 -0.66534397 -0.3123569 -0.03652843 -0.08684149 0.17403111 0.0471361 0.15958252 -0.07427981 -0.07646007 0.04503485 0.41347139 0.63933102 1.10488982 0.84927254 0.2319789 -0.01813536 -0.14238851 -0.…
183	DMS	0	1	183	Con	0	stay	1	Con	0.277785148	0.731431731	[ 0.24830913 0.24729616 -0.03966653 0.07874356 0.06709052 0.18235941 0.2851475 0.42960816 0.43013917 0.43229667 0.3131012 0.56793967 1.34467622 1.35787724 1.70907706 1.58677813 1.22226909 1.06479836 0.79942865 0.23987703 -0.25959195 -0.38542623 -0.62241403 -0.38562655 -0.15204984 0.3406585 1.33035731 1.18882492 0.79992711 0.41418573 0.05533266 0.19342859 0.69240475 0.81381229 0.67992388 -0.094494…	[ 0.2851475 0.42960816 0.43013917 0.43229667 0.3131012 0.56793967 1.34467622 1.35787724 1.70907706 1.58677813 1.22226909 1.06479836 0.79942865 0.23987703 -0.25959195 -0.38542623 -0.62241403 -0.38562655 -0.15204984 0.3406585 1.33035731 1.18882492 0.79992711 0.41418573 0.05533266 0.19342859 0.69240475 0.81381229 0.67992388 -0.09449488 -0.22398042 -0.43901357 -0.26082856 -0.41469407 -0.28344414 0.24…	[-0.15204984 0.3406585 1.33035731 1.18882492 0.79992711 0.41418573 0.05533266 0.19342859 0.69240475 0.81381229 0.67992388 -0.09449488 -0.22398042 -0.43901357 -0.26082856 -0.41469407 -0.28344414 0.24658838 0.76135486 0.49890548 0.36694705 -0.02338315 -0.3810343 -0.42003007 -0.144369 -0.1656703 -0.43535981 -0.42050267 -0.66544236 -0.90923702 -0.77782586 -0.66672712 -0.89386326 -0.87753868 -0.740591…	[ 0.19342859 0.69240475 0.81381229 0.67992388 -0.09449488 -0.22398042 -0.43901357 -0.26082856 -0.41469407 -0.28344414 0.24658838 0.76135486 0.49890548 0.36694705 -0.02338315 -0.3810343 -0.42003007 -0.144369 -0.1656703 -0.43535981 -0.42050267 -0.66544236 -0.90923702 -0.77782586 -0.66672712 -0.89386326 -0.87753868 -0.74059199 -0.51126452 -0.13960871 0.61470604 0.62426081 0.3291928 0.18451951 -0.063…
184	DMS	0	1	184	Con	0	stay	0	Ips	0.731431731	0.266213487	[-0.12548447 0.24931807 0.52739687 0.46245848 0.4275629 -0.04761463 -0.28378364 -0.63897865 -0.51573626 -0.92165348 -0.83166574 -0.44816877 -0.18577189 -0.40837025 -0.50468799 -0.42894847 -0.73374001 -0.50463217 -0.50123004 -0.07762785 -0.06636155 0.08537107 0.09515644 0.10915867 0.10240717 0.11494458 0.84731902 1.69660164 2.14946278 1.40774105 0.3955094 -0.0688107 -0.40049097 -0.21379373 -0.1990…	[-0.63897865 -0.51573626 -0.92165348 -0.83166574 -0.44816877 -0.18577189 -0.40837025 -0.50468799 -0.42894847 -0.73374001 -0.50463217 -0.50123004 -0.07762785 -0.06636155 0.08537107 0.09515644 0.10915867 0.10240717 0.11494458 0.84731902 1.69660164 2.14946278 1.40774105 0.3955094 -0.0688107 -0.40049097 -0.21379373 -0.1990652 -0.31347352 -0.45170024 -0.10580637 -0.01369291 0.33358964 0.58703759 0.978…	[ 0.10240717 0.11494458 0.84731902 1.69660164 2.14946278 1.40774105 0.3955094 -0.0688107 -0.40049097 -0.21379373 -0.1990652 -0.31347352 -0.45170024 -0.10580637 -0.01369291 0.33358964 0.58703759 0.9787003 1.45939387 1.18755161 0.55226279 0.5050242 0.11953179 -0.11354083 -0.11075568 0.49816065 -0.10063275 -0.31648727 -0.41662523 -0.52292959 -0.39234541 -0.51326669 -0.62595667 -0.80362282 -0.6978526…	[ -3.13473518e-01 -4.51700242e-01 -1.05806366e-01 -1.36929111e-02 3.33589636e-01 5.87037589e-01 9.78700299e-01 1.45939387e+00 1.18755161e+00 5.52262786e-01 5.05024197e-01 1.19531788e-01 -1.13540835e-01 -1.10755681e-01 4.98160652e-01 -1.00632750e-01 -3.16487273e-01 -4.16625228e-01 -5.22929591e-01 -3.92345406e-01 -5.13266694e-01 -6.25956669e-01 -8.03622818e-01 -6.97852688e-01 -7.20942787e-01 -3.555…
185	DMS	0	1	185	Con	0	stay	0	Ips	0.266213487	0.096145458	[ -3.12185470e-01 -3.88037880e-01 1.27712505e-01 -4.14646962e-04 -1.36971594e-01 -6.74294950e-03 -2.82644636e-01 -2.63062304e-01 -2.71084310e-01 1.28669959e-02 1.71380629e-01 6.20433648e-02 -2.91926382e-01 -4.21176471e-01 -4.22623084e-01 -3.12228954e-01 -3.45579797e-01 -4.88793003e-01 -2.32497855e-01 -2.32410430e-01 1.51454231e-01 -1.02374509e-01 -4.91039073e-01 -5.04093262e-01 -3.37054242e-01 -3…	[-0.3455798 -0.488793 -0.23249786 -0.23241043 0.15145423 -0.10237451 -0.49103907 -0.50409326 -0.33705424 -0.31552456 -0.44551044 -0.07897559 -0.59535983 -0.36362131 -0.27401826 -0.14294351 -0.26050815 -0.48745898 -0.52412846 -0.11816363 0.26381949 0.25236596 0.59919015 0.49827726 0.04974445 0.15161806 0.27631182 0.38861908 1.16922098 1.05136509 0.79114808 0.41485259 0.41807053 0.32970133 0.219735…	[-0.07897559 -0.59535983 -0.36362131 -0.27401826 -0.14294351 -0.26050815 -0.48745898 -0.52412846 -0.11816363 0.26381949 0.25236596 0.59919015 0.49827726 0.04974445 0.15161806 0.27631182 0.38861908 1.16922098 1.05136509 0.79114808 0.41485259 0.41807053 0.32970133 0.21973557 -0.11768982 -0.25958352 -0.44093915 -0.01740745 0.30122422 1.30506794 1.70225794 1.60206501 0.87635208 0.25405113 -0.33771953…	[ 0.04974445 0.15161806 0.27631182 0.38861908 1.16922098 1.05136509 0.79114808 0.41485259 0.41807053 0.32970133 0.21973557 -0.11768982 -0.25958352 -0.44093915 -0.01740745 0.30122422 1.30506794 1.70225794 1.60206501 0.87635208 0.25405113 -0.33771953 -0.69205656 -0.8179768 -0.68064845 -0.31654837 -0.31976902 -0.57519235 -0.2633869 -0.43830794 -0.28921963 0.11704795 0.38636221 0.40479805 0.29609369 …
186	DMS	0	1	186	Con	0	stay	0	Ips	0.096145458	0.033224838	[-0.28921963 0.11704795 0.38636221 0.40479805 0.29609369 0.13363641 0.01991269 -0.09809557 -0.45987266 -0.44004114 -0.4353064 -0.21693221 -0.09295292 0.02025939 -0.21199032 -0.04577672 0.20085174 0.099343 0.46174511 0.4551726 0.19015554 0.08063795 -0.03739236 0.31081249 0.3812558 0.37208878 0.12554624 -0.02450433 -0.20480039 0.39384138 0.53219102 0.82915321 0.87198984 0.54209642 0.25470617 -0.005…	[-0.44004114 -0.4353064 -0.21693221 -0.09295292 0.02025939 -0.21199032 -0.04577672 0.20085174 0.099343 0.46174511 0.4551726 0.19015554 0.08063795 -0.03739236 0.31081249 0.3812558 0.37208878 0.12554624 -0.02450433 -0.20480039 0.39384138 0.53219102 0.82915321 0.87198984 0.54209642 0.25470617 -0.00545643 -0.13995106 -0.39253459 -0.01285296 -0.22763114 0.54060992 0.65977548 0.01391106 -0.24661271 -0.…	[ 8.29153213e-01 8.71989842e-01 5.42096418e-01 2.54706171e-01 -5.45642589e-03 -1.39951064e-01 -3.92534590e-01 -1.28529606e-02 -2.27631144e-01 5.40609924e-01 6.59775478e-01 1.39110609e-02 -2.46612708e-01 -6.11371793e-01 -6.17863135e-01 -6.16334691e-01 -2.66933733e-01 -1.46537788e-01 -2.60045817e-02 -1.68005267e-01 -3.13056808e-01 -5.41800817e-01 -6.26732409e-01 -6.42086936e-01 -2.58411460e-01 -3.0…	[ -1.28529606e-02 -2.27631144e-01 5.40609924e-01 6.59775478e-01 1.39110609e-02 -2.46612708e-01 -6.11371793e-01 -6.17863135e-01 -6.16334691e-01 -2.66933733e-01 -1.46537788e-01 -2.60045817e-02 -1.68005267e-01 -3.13056808e-01 -5.41800817e-01 -6.26732409e-01 -6.42086936e-01 -2.58411460e-01 -3.05513282e-01 -4.32830350e-01 -2.78242726e-01 -4.64457064e-01 -4.29874424e-01 -5.21873868e-01 -3.98986772e-01 …
187	DMS	0	1	187	Con	0	stay	0	Ips	0.033224838	0.009678336	[-0.14649952 -0.24384886 0.05573494 0.61191654 0.43151319 0.0360814 0.13312708 0.23844126 0.47403994 0.10580492 -0.14424255 -0.50583981 -0.63206778 -0.47895301 -0.73291514 -0.45997242 -0.39628284 -0.58488283 -0.50531886 -0.62808669 -0.36052655 -0.59242279 -0.46810243 -0.31787742 -0.2741503 -0.27548393 -0.23339798 -0.32247194 -0.33644008 0.31133743 0.81592665 0.42656894 0.01872774 -0.25327113 -0.2…	[-0.14424255 -0.50583981 -0.63206778 -0.47895301 -0.73291514 -0.45997242 -0.39628284 -0.58488283 -0.50531886 -0.62808669 -0.36052655 -0.59242279 -0.46810243 -0.31787742 -0.2741503 -0.27548393 -0.23339798 -0.32247194 -0.33644008 0.31133743 0.81592665 0.42656894 0.01872774 -0.25327113 -0.25763976 -0.3810604 -0.50573375 -0.46103363 -0.42514784 -0.53257638 -1.026879 -0.79971887 -0.81252373 -0.2162027…	[-0.2741503 -0.27548393 -0.23339798 -0.32247194 -0.33644008 0.31133743 0.81592665 0.42656894 0.01872774 -0.25327113 -0.25763976 -0.3810604 -0.50573375 -0.46103363 -0.42514784 -0.53257638 -1.026879 -0.79971887 -0.81252373 -0.21620273 0.14648699 0.02512358 -0.1259188 -0.48710372 -0.77468448 -0.90429268 -0.86432675 -0.48166842 -0.20628469 -0.22373783 -0.2224431 -0.35030622 -0.47695747 -0.71677498 -0…	[-0.3810604 -0.50573375 -0.46103363 -0.42514784 -0.53257638 -1.026879 -0.79971887 -0.81252373 -0.21620273 0.14648699 0.02512358 -0.1259188 -0.48710372 -0.77468448 -0.90429268 -0.86432675 -0.48166842 -0.20628469 -0.22373783 -0.2224431 -0.35030622 -0.47695747 -0.71677498 -0.30882562 0.17443818 0.65247747 0.86493454 0.47173544 -0.14563505 -0.14321308 -0.1284264 0.23255749 0.37842544 0.73006683 0.633…
188	DMS	0	1	188	Ips	1	leave	0	Ips	0.009678336	-0.00076993	[ 0.24053896 -0.27661845 -0.51920879 -0.74185055 -0.48109244 0.12765321 -0.09227104 0.14995073 0.49470373 0.33144865 0.93953192 1.38225373 1.7953496 1.56169217 0.42523823 0.0358034 -0.33356673 -0.5813358 -0.35911166 -0.24656813 -0.23852612 -0.37797549 -0.48883226 -0.24006064 -0.2430171 0.13667763 -0.13246958 -0.01748328 0.36135952 0.61567055 0.77380777 0.50460196 0.39493408 0.87501 1.37731427 1.3…	[ 0.12765321 -0.09227104 0.14995073 0.49470373 0.33144865 0.93953192 1.38225373 1.7953496 1.56169217 0.42523823 0.0358034 -0.33356673 -0.5813358 -0.35911166 -0.24656813 -0.23852612 -0.37797549 -0.48883226 -0.24006064 -0.2430171 0.13667763 -0.13246958 -0.01748328 0.36135952 0.61567055 0.77380777 0.50460196 0.39493408 0.87501 1.37731427 1.39167563 1.74585085 1.24762351 0.89024498 0.94013941 0.55536…	[-0.37797549 -0.48883226 -0.24006064 -0.2430171 0.13667763 -0.13246958 -0.01748328 0.36135952 0.61567055 0.77380777 0.50460196 0.39493408 0.87501 1.37731427 1.39167563 1.74585085 1.24762351 0.89024498 0.94013941 0.55536025 0.13175874 -0.13026967 -0.00192038 0.24708324 0.37413444 0.49900835 0.99003938 0.49989261 0.0070804 -0.49869806 -0.71370273 -0.71264124 -0.69663083 -0.83021632 -0.6232186 -0.65…	[ 1.37731427e+00 1.39167563e+00 1.74585085e+00 1.24762351e+00 8.90244982e-01 9.40139412e-01 5.55360250e-01 1.31758741e-01 -1.30269670e-01 -1.92038451e-03 2.47083241e-01 3.74134442e-01 4.99008350e-01 9.90039378e-01 4.99892612e-01 7.08039784e-03 -4.98698059e-01 -7.13702730e-01 -7.12641242e-01 -6.96630829e-01 -8.30216325e-01 -6.23218600e-01 -6.55413101e-01 -4.19685503e-01 -4.12795486e-01 2.24741462e…
189	DMS	0	1	189	Ips	1	stay	1	Ips	0.00076993	0.627148516	[-0.03036825 0.7560451 1.40130524 2.14848942 1.66011249 0.91533954 0.4110501 0.27865379 0.03945148 0.14690017 0.28031575 0.41574979 0.17706769 0.06316856 -0.46072174 -0.72910538 -0.81380407 -0.69913258 -0.57082369 -0.67209839 -0.71293737 -0.69667735 -0.44986585 0.17682727 0.05998441 -0.41619165 -0.41637642 -0.68097155 -0.79705863 -1.05499228 -0.82966526 -1.08807917 -0.34256601 -0.46635249 -0.3372…	[-0.72910538 -0.81380407 -0.69913258 -0.57082369 -0.67209839 -0.71293737 -0.69667735 -0.44986585 0.17682727 0.05998441 -0.41619165 -0.41637642 -0.68097155 -0.79705863 -1.05499228 -0.82966526 -1.08807917 -0.34256601 -0.46635249 -0.33721605 0.4442706 0.31521938 0.20482781 0.46154369 0.92999671 0.8093646 1.05306363 1.31529143 1.28475385 0.86513369 0.35497111 -0.23998055 -0.11759585 -0.35779692 -0.21…	[-0.41619165 -0.41637642 -0.68097155 -0.79705863 -1.05499228 -0.82966526 -1.08807917 -0.34256601 -0.46635249 -0.33721605 0.4442706 0.31521938 0.20482781 0.46154369 0.92999671 0.8093646 1.05306363 1.31529143 1.28475385 0.86513369 0.35497111 -0.23998055 -0.11759585 -0.35779692 -0.21422915 -0.08962159 0.301117 0.39732686 0.75438312 1.87197504 1.86648133 2.37324434 2.09634185 1.38533521 0.93035879 0.…	[ 0.20482781 0.46154369 0.92999671 0.8093646 1.05306363 1.31529143 1.28475385 0.86513369 0.35497111 -0.23998055 -0.11759585 -0.35779692 -0.21422915 -0.08962159 0.301117 0.39732686 0.75438312 1.87197504 1.86648133 2.37324434 2.09634185 1.38533521 0.93035879 0.92674688 1.02514531 1.22879341 1.55731456 1.21679666 0.6237389 0.04406582 -0.34026164 -0.35824783 -0.22543082 -0.32049722 0.31514138 0.16298…
190	DMS	0	1	190	Ips	1	stay	1	Ips	-0.627148516	0.857293899	[-0.56382337 -0.20483246 0.00904938 -0.00437069 0.00585134 -0.27338045 -0.34422164 0.20474287 -0.15023631 -0.0226892 -0.16833251 -0.51545849 -0.15145694 -0.00942715 -0.13025755 0.05360944 0.42316731 0.19210641 0.0613516 -0.04994349 -0.40187512 -0.6189789 -0.4900139 -0.08239419 -0.10585909 0.24775773 1.14868525 0.73587452 0.47812449 0.48168885 0.11618337 -0.17052755 -0.40079536 -0.15550229 -0.1850…	[-0.34422164 0.20474287 -0.15023631 -0.0226892 -0.16833251 -0.51545849 -0.15145694 -0.00942715 -0.13025755 0.05360944 0.42316731 0.19210641 0.0613516 -0.04994349 -0.40187512 -0.6189789 -0.4900139 -0.08239419 -0.10585909 0.24775773 1.14868525 0.73587452 0.47812449 0.48168885 0.11618337 -0.17052755 -0.40079536 -0.15550229 -0.18509023 -0.06194461 -0.06606828 0.04152363 -0.31034041 -0.44574384 -0.427…	[-0.08239419 -0.10585909 0.24775773 1.14868525 0.73587452 0.47812449 0.48168885 0.11618337 -0.17052755 -0.40079536 -0.15550229 -0.18509023 -0.06194461 -0.06606828 0.04152363 -0.31034041 -0.44574384 -0.42799861 -0.5536703 -0.54930974 -0.67545022 -0.64927218 -0.62094338 -0.66709379 -0.55508794 -0.70065097 -0.11787246 0.00905177 -0.22940401 -0.48140933 -0.45971224 -0.11131977 0.58707692 0.83927128 0…	[-0.06194461 -0.06606828 0.04152363 -0.31034041 -0.44574384 -0.42799861 -0.5536703 -0.54930974 -0.67545022 -0.64927218 -0.62094338 -0.66709379 -0.55508794 -0.70065097 -0.11787246 0.00905177 -0.22940401 -0.48140933 -0.45971224 -0.11131977 0.58707692 0.83927128 0.87194652 0.65206076 0.54207183 0.54807231 0.91672791 0.79745683 0.3859426 0.26903463 0.03880248 -0.06563864 -0.06088444 0.31535968 0.3183…
191	DMS	0	1	191	Ips	1	stay	1	Ips	-0.857293899	0.942653224	[ -2.47595233e-01 -4.44296859e-01 -3.40478554e-01 -4.71834303e-01 -5.83852107e-01 1.56686914e-02 -1.47856740e-01 -1.56603107e-01 -3.55405507e-02 6.69553866e-02 -3.92890236e-04 2.52741942e-02 -8.63108859e-02 -2.21955060e-01 -4.63565514e-01 2.12717544e-02 -2.77310308e-01 -2.83419396e-01 -3.02989907e-01 -1.94287818e-01 -1.84972398e-01 1.97635825e-01 2.32898367e-01 9.26776875e-02 3.26106317e-01 -7.24…	[-0.08631089 -0.22195506 -0.46356551 0.02127175 -0.27731031 -0.2834194 -0.30298991 -0.19428782 -0.1849724 0.19763583 0.23289837 0.09267769 0.32610632 -0.07249313 -0.5835354 -0.74472379 -0.71159389 -0.53069017 -0.50209066 -0.23153253 0.14378579 0.50588163 0.61124113 0.60300621 0.61335115 0.86481137 0.52230084 0.26259562 -0.0095167 -0.01551286 0.37488895 0.14648397 0.40921515 0.76873304 0.72825117 …	[-0.1849724 0.19763583 0.23289837 0.09267769 0.32610632 -0.07249313 -0.5835354 -0.74472379 -0.71159389 -0.53069017 -0.50209066 -0.23153253 0.14378579 0.50588163 0.61124113 0.60300621 0.61335115 0.86481137 0.52230084 0.26259562 -0.0095167 -0.01551286 0.37488895 0.14648397 0.40921515 0.76873304 0.72825117 0.21275553 -0.26288 -0.38136018 -0.36803835 -0.53239239 -0.31610216 0.16019531 0.67950903 0.68…	[-0.07249313 -0.5835354 -0.74472379 -0.71159389 -0.53069017 -0.50209066 -0.23153253 0.14378579 0.50588163 0.61124113 0.60300621 0.61335115 0.86481137 0.52230084 0.26259562 -0.0095167 -0.01551286 0.37488895 0.14648397 0.40921515 0.76873304 0.72825117 0.21275553 -0.26288 -0.38136018 -0.36803835 -0.53239239 -0.31610216 0.16019531 0.67950903 0.68984846 0.32602288 0.34589207 0.33658301 0.43944732 0.20…
192	DMS	0	1	192	Ips	0	stay	1	Ips	-0.942653224	0.974672507	[-0.07586999 -0.33080867 -0.22647172 0.02803681 0.13251178 0.10615405 0.09372863 -0.02483674 -0.00669174 0.12968575 0.08247928 0.21716483 0.33890996 -0.02890045 0.05608638 0.29105199 0.07059147 -0.040808 -0.40321511 -0.38062071 -0.35644448 0.25653085 0.03688659 -0.09023465 0.05710445 0.05775307 -0.06840544 0.02720537 -0.11784718 -0.49345978 -0.11989088 0.14200993 0.39026231 0.35311003 0.07621661 …	[ 0.08247928 0.21716483 0.33890996 -0.02890045 0.05608638 0.29105199 0.07059147 -0.040808 -0.40321511 -0.38062071 -0.35644448 0.25653085 0.03688659 -0.09023465 0.05710445 0.05775307 -0.06840544 0.02720537 -0.11784718 -0.49345978 -0.11989088 0.14200993 0.39026231 0.35311003 0.07621661 -0.05778261 0.08306973 0.35022175 0.71302132 0.59391072 0.13456372 0.14756842 0.13638823 0.00710734 -0.34167568 -0…	[-0.02479475 -0.40411715 -0.30508449 -0.43803698 -0.33586297 -0.34683473 -0.46320361 -0.7136156 -0.33337739 -0.08952914 0.24270386 -0.12747814 -0.11680816 0.09529196 0.12762839 0.26308972 0.40832476 0.66614948 0.81042855 1.38634235 0.89753082 0.55494036 0.05042828 -0.33706032 -0.6974607 -0.95227204 -0.72643487 -0.55876138 -0.67259332 -0.67300184 -0.70347651 -0.58825409 -0.48104794 -0.09799534 0.0…	[-0.30508449 -0.43803698 -0.33586297 -0.34683473 -0.46320361 -0.7136156 -0.33337739 -0.08952914 0.24270386 -0.12747814 -0.11680816 0.09529196 0.12762839 0.26308972 0.40832476 0.66614948 0.81042855 1.38634235 0.89753082 0.55494036 0.05042828 -0.33706032 -0.6974607 -0.95227204 -0.72643487 -0.55876138 -0.67259332 -0.67300184 -0.70347651 -0.58825409 -0.48104794 -0.09799534 0.00996449 -0.11404901 -0.1…
193	DMS	0	1	193	Ips	1	stay	0	Ips	-0.974672507	0.355955256	[-0.4725204 -0.48132234 -0.37671463 -0.20056326 -0.04791086 -0.1615078 -0.18466434 -0.18857854 -0.07221968 0.64741874 0.7689772 0.7878243 0.4171072 0.52697698 0.79008312 0.90589427 0.90161461 0.53975373 0.41730193 0.52915618 0.39701955 0.27214116 0.5091374 0.5108268 0.48853827 0.50170423 0.16002598 -0.31350848 -0.20753417 -0.32736039 -0.32106122 -0.44563132 -0.54938337 -0.44043982 -0.33270953 -0.…	[-0.37671463 -0.20056326 -0.04791086 -0.1615078 -0.18466434 -0.18857854 -0.07221968 0.64741874 0.7689772 0.7878243 0.4171072 0.52697698 0.79008312 0.90589427 0.90161461 0.53975373 0.41730193 0.52915618 0.39701955 0.27214116 0.5091374 0.5108268 0.48853827 0.50170423 0.16002598 -0.31350848 -0.20753417 -0.32736039 -0.32106122 -0.44563132 -0.54938337 -0.44043982 -0.33270953 -0.33786829 -0.38922364 -0…	[ 0.16002598 -0.31350848 -0.20753417 -0.32736039 -0.32106122 -0.44563132 -0.54938337 -0.44043982 -0.33270953 -0.33786829 -0.38922364 -0.65710912 -0.6103679 -0.58294845 -0.44590582 -0.44403657 -0.30368491 -0.19571691 -0.19695512 -0.08020877 0.5384507 0.40779472 0.02823885 -0.35668719 -0.24326472 -0.03177913 0.5825075 0.98922165 0.98657155 1.75324958 1.36305222 0.62121673 -0.00926204 -0.37768968 -0…	[ -3.89223636e-01 -6.57109115e-01 -6.10367903e-01 -5.82948451e-01 -4.45905821e-01 -4.44036573e-01 -3.03684911e-01 -1.95716905e-01 -1.96955124e-01 -8.02087735e-02 5.38450703e-01 4.07794722e-01 2.82388513e-02 -3.56687189e-01 -2.43264719e-01 -3.17791307e-02 5.82507495e-01 9.89221647e-01 9.86571551e-01 1.75324958e+00 1.36305222e+00 6.21216725e-01 -9.26203658e-03 -3.77689678e-01 -4.78242416e-01 -5.934…
194	DMS	0	1	194	Ips	1	stay	1	Ips	-0.355955256	0.760187931	[ 2.84033520e-02 8.76371456e-04 -1.30222741e-01 -2.67098250e-01 -3.90587442e-01 -4.94870372e-01 -3.86963018e-01 -1.29193935e-01 -1.15746873e-01 1.15319858e-01 3.47844701e-01 7.20352147e-01 5.92564474e-01 2.18188102e-01 4.88180599e-03 1.20690400e-01 -1.17321815e-02 -2.54573164e-01 -1.12882260e-01 -3.37805300e-01 -5.98128525e-01 -6.02300570e-01 -6.19610197e-01 -1.44627550e-01 6.13940821e-01 1.09959…	[-0.39058744 -0.49487037 -0.38696302 -0.12919394 -0.11574687 0.11531986 0.3478447 0.72035215 0.59256447 0.2181881 0.00488181 0.1206904 -0.01173218 -0.25457316 -0.11288226 -0.3378053 -0.59812852 -0.60230057 -0.6196102 -0.14462755 0.61394082 1.09959773 0.73914861 0.25383841 0.12481155 -0.25113026 -0.26920904 -0.23756062 0.05383041 0.26156034 -0.00432746 -0.00620371 -0.09792074 -0.3389837 0.02936886…	[-0.00620371 -0.09792074 -0.3389837 0.02936886 0.49969021 0.09147561 0.09038844 -0.21071147 -0.22572282 -0.11388114 -0.11500592 0.38783973 0.26665177 0.53598525 0.41964853 0.04556684 -0.05577554 -0.05055186 -0.21525178 0.08244886 -0.0920931 -0.41572745 -0.65238991 -0.30496861 -0.34553341 0.00953949 -0.12619773 -0.10643672 -0.36281118 -0.59583344 -0.75137248 -0.48125062 -0.46933074 -0.44792817 -0.…	[-0.11500592 0.38783973 0.26665177 0.53598525 0.41964853 0.04556684 -0.05577554 -0.05055186 -0.21525178 0.08244886 -0.0920931 -0.41572745 -0.65238991 -0.30496861 -0.34553341 0.00953949 -0.12619773 -0.10643672 -0.36281118 -0.59583344 -0.75137248 -0.48125062 -0.46933074 -0.44792817 -0.59122489 0.16552411 0.15495628 0.6348298 0.74349619 0.49110506 0.13764489 0.03408556 0.27589083 0.06256155 -0.19572…
195	DMS	0	1	195	Ips	1	stay	1	Ips	-0.760187931	0.907465884	[-0.1189859 -0.00328559 -0.25009291 -0.24095712 -0.33283196 -0.07843859 -0.21563809 -0.19936985 -0.09980052 -0.22885928 -0.24140154 -0.35863337 -0.48697294 -0.33553775 -0.10355097 -0.11114242 -0.10734049 -0.00540766 0.14949837 0.27097713 -0.22303353 -0.2257037 -0.098799 -0.32103458 0.05369633 0.43013511 1.28180139 0.77472677 0.40254569 -0.08268363 -0.34316216 0.00887246 -0.11737134 -0.31351403 -0…	[-0.21563809 -0.19936985 -0.09980052 -0.22885928 -0.24140154 -0.35863337 -0.48697294 -0.33553775 -0.10355097 -0.11114242 -0.10734049 -0.00540766 0.14949837 0.27097713 -0.22303353 -0.2257037 -0.098799 -0.32103458 0.05369633 0.43013511 1.28180139 0.77472677 0.40254569 -0.08268363 -0.34316216 0.00887246 -0.11737134 -0.31351403 -0.30577933 -0.44939474 -0.33271242 -0.34801877 -0.48216311 -0.22840903 -…	[ 0.43013511 1.28180139 0.77472677 0.40254569 -0.08268363 -0.34316216 0.00887246 -0.11737134 -0.31351403 -0.30577933 -0.44939474 -0.33271242 -0.34801877 -0.48216311 -0.22840903 -0.2255968 0.05648704 0.54789332 1.18105391 0.82084387 0.56052484 -0.07595063 -0.20760018 0.0542714 -0.20192727 0.04529461 -0.2278698 -0.34456523 -0.32498449 -0.45210288 -0.55774597 -0.17034952 -0.33618013 -0.2821924 0.027…	[-0.31351403 -0.30577933 -0.44939474 -0.33271242 -0.34801877 -0.48216311 -0.22840903 -0.2255968 0.05648704 0.54789332 1.18105391 0.82084387 0.56052484 -0.07595063 -0.20760018 0.0542714 -0.20192727 0.04529461 -0.2278698 -0.34456523 -0.32498449 -0.45210288 -0.55774597 -0.17034952 -0.33618013 -0.2821924 0.02717029 0.6602442 0.27378531 0.18701653 0.46273812 0.3591741 0.33986116 0.23705408 -0.16036423…
196	DMS	0	1	196	Ips	1	stay	1	Ips	-0.907465884	0.961776508	[ 0.71319601 0.19871008 -0.17326648 -0.42253314 -0.17397556 0.2158346 0.32637481 0.57628816 0.58429884 0.47174823 0.06869615 0.06051578 -0.30167955 -0.33050821 -0.20624801 -0.0480945 -0.18508893 0.20905901 -0.02310122 -0.0329579 -0.15782419 -0.26021287 0.09366465 -0.28348428 -0.04400431 0.09542704 0.10220201 -0.03355122 -0.13485794 -0.37375264 -0.51590878 -0.49029632 -0.48781419 -0.10142591 -0.21…	[ 0.20905901 -0.02310122 -0.0329579 -0.15782419 -0.26021287 0.09366465 -0.28348428 -0.04400431 0.09542704 0.10220201 -0.03355122 -0.13485794 -0.37375264 -0.51590878 -0.49029632 -0.48781419 -0.10142591 -0.21012506 -0.29886156 0.16938985 0.88128451 0.93023221 0.46965496 -0.02528101 -0.2797506 -0.29922637 0.10107202 -0.03090165 0.23712949 -0.02140104 -0.0300012 -0.07845404 -0.32589425 -0.47469299 -0…	[-0.21012506 -0.29886156 0.16938985 0.88128451 0.93023221 0.46965496 -0.02528101 -0.2797506 -0.29922637 0.10107202 -0.03090165 0.23712949 -0.02140104 -0.0300012 -0.07845404 -0.32589425 -0.47469299 -0.68541663 -0.54087154 -0.66165903 -0.53290319 -0.43927769 -0.07055515 0.31111686 0.44001834 0.42541173 -0.30293983 -0.42422209 -0.5223226 -0.50993636 -0.2609329 -0.43713855 -0.18908153 -0.03809874 -0.…	[-0.0300012 -0.07845404 -0.32589425 -0.47469299 -0.68541663 -0.54087154 -0.66165903 -0.53290319 -0.43927769 -0.07055515 0.31111686 0.44001834 0.42541173 -0.30293983 -0.42422209 -0.5223226 -0.50993636 -0.2609329 -0.43713855 -0.18908153 -0.03809874 -0.15138189 -0.28268881 -0.30772331 -0.41959199 -0.15545755 -0.1455544 -0.05390546 0.16630582 0.65583832 0.76671248 1.01747509 0.78024632 0.42763833 0.4…
197	DMS	0	1	197	Ips	0	stay	1	Ips	-0.961776508	0.982036059	[-0.1990904 -0.3099189 -0.43047753 -0.04452133 -0.19791844 -0.06000515 -0.32111797 -0.05783011 0.0579732 0.17060826 -0.04401069 0.22807304 0.10831326 0.11632776 -0.22074985 -0.35468251 -0.22218777 -0.10229305 -0.11585278 -0.39490025 -0.18089829 0.21286605 0.3395104 0.22648574 0.21879043 0.0990837 0.35101049 0.59171601 0.57416853 0.07806355 -0.15501503 0.12804168 -0.10367693 -0.12938681 -0.5000419…	[-0.05783011 0.0579732 0.17060826 -0.04401069 0.22807304 0.10831326 0.11632776 -0.22074985 -0.35468251 -0.22218777 -0.10229305 -0.11585278 -0.39490025 -0.18089829 0.21286605 0.3395104 0.22648574 0.21879043 0.0990837 0.35101049 0.59171601 0.57416853 0.07806355 -0.15501503 0.12804168 -0.10367693 -0.12938681 -0.50004195 -0.60518459 -0.4742117 -0.38648775 -0.04377584 0.04013469 0.01831016 -0.11599923…	[ 0.46288167 -0.06513406 -0.43600952 -0.34710332 -0.11751542 -0.20930753 -0.44906185 -0.43597347 -0.32686089 -0.21571096 -0.10236004 0.51258743 1.12615913 0.76936653 0.36900664 0.11398681 0.12128155 -0.11758184 -0.48846759 0.23160547 0.45140713 0.40499825 0.3737153 0.00398589 -0.45385682 -0.56825362 -0.57097175 -0.83236405 -1.09201406 -1.10594202 -0.61456929 -0.34796872 -0.44833353 -0.35257926 -0…	[-0.20930753 -0.44906185 -0.43597347 -0.32686089 -0.21571096 -0.10236004 0.51258743 1.12615913 0.76936653 0.36900664 0.11398681 0.12128155 -0.11758184 -0.48846759 0.23160547 0.45140713 0.40499825 0.3737153 0.00398589 -0.45385682 -0.56825362 -0.57097175 -0.83236405 -1.09201406 -1.10594202 -0.61456929 -0.34796872 -0.44833353 -0.35257926 -0.56126696 -0.29895517 0.15689912 0.17197156 0.16910189 -0.05…
198	DMS	0	1	198	Ips	1	stay	0	Ips	-0.982036059	0.358818484	[ 0.7140164 0.95435907 0.72094055 0.23320797 -0.15492486 -0.39238747 -0.27226866 -0.15483538 0.10619756 -0.00244426 -0.1110107 -0.09223843 0.14677915 0.01690919 -0.14307749 -0.00441408 0.00398568 0.22650662 0.06907691 0.07439755 -0.30674519 -0.33823728 -0.44621459 -0.47770264 -0.18883325 0.36405335 0.38545272 0.15355864 0.02465402 -0.23295644 -0.35740336 0.63716772 0.85972237 0.7366218 0.62279814…	[ 0.14677915 0.01690919 -0.14307749 -0.00441408 0.00398568 0.22650662 0.06907691 0.07439755 -0.30674519 -0.33823728 -0.44621459 -0.47770264 -0.18883325 0.36405335 0.38545272 0.15355864 0.02465402 -0.23295644 -0.35740336 0.63716772 0.85972237 0.7366218 0.62279814 0.38020978 0.01118452 0.00486902 -0.64978752 -0.77272187 -0.99497286 -1.01144453 -0.39788336 -0.4240852 -0.29899086 -0.28565613 -0.28024…	[-0.23295644 -0.35740336 0.63716772 0.85972237 0.7366218 0.62279814 0.38020978 0.01118452 0.00486902 -0.64978752 -0.77272187 -0.99497286 -1.01144453 -0.39788336 -0.4240852 -0.29899086 -0.28565613 -0.28024929 -0.2437631 -0.20057751 -0.1914676 -0.13723409 -0.27321847 -0.16139167 -0.03816393 -0.04204666 -0.03738074 0.25384153 0.31961206 0.2139604 0.36615396 0.58355982 0.70281056 0.59586235 1.1103318…	[-0.99497286 -1.01144453 -0.39788336 -0.4240852 -0.29899086 -0.28565613 -0.28024929 -0.2437631 -0.20057751 -0.1914676 -0.13723409 -0.27321847 -0.16139167 -0.03816393 -0.04204666 -0.03738074 0.25384153 0.31961206 0.2139604 0.36615396 0.58355982 0.70281056 0.59586235 1.1103318 0.85630778 0.50218609 0.39363977 0.78191016 1.15070562 1.14187844 1.39164523 2.36777917 2.49411672 2.97774934 1.94990033 1.…
199	DMS	0	1	199	Ips	1	stay	1	Ips	-0.358818484	0.761311768	[-0.32786261 -0.4139514 -0.46976808 -0.36356221 -0.12599409 -0.27171524 -0.29985554 -0.27513585 -0.41202365 -0.38968045 -0.386416 -0.61031191 -0.23469619 -0.49201104 -0.24741752 0.13354462 0.37842878 0.88890987 0.88102641 0.62678654 -0.00494907 -0.01360274 -0.2529814 -0.24861572 -0.13354434 -0.12963181 -0.10179384 -0.38322816 0.59480292 0.70828316 0.07514754 -0.05303733 -0.16975621 -0.15653067 -0…	[-0.38968045 -0.386416 -0.61031191 -0.23469619 -0.49201104 -0.24741752 0.13354462 0.37842878 0.88890987 0.88102641 0.62678654 -0.00494907 -0.01360274 -0.2529814 -0.24861572 -0.13354434 -0.12963181 -0.10179384 -0.38322816 0.59480292 0.70828316 0.07514754 -0.05303733 -0.16975621 -0.15653067 -0.39603904 -0.40399813 -0.64104888 -0.61175438 -0.50357423 -0.50974215 -0.6185236 -0.74897793 -1.01740553 -1…	[-0.2529814 -0.24861572 -0.13354434 -0.12963181 -0.10179384 -0.38322816 0.59480292 0.70828316 0.07514754 -0.05303733 -0.16975621 -0.15653067 -0.39603904 -0.40399813 -0.64104888 -0.61175438 -0.50357423 -0.50974215 -0.6185236 -0.74897793 -1.01740553 -1.02241024 -1.09333696 -0.62494781 -0.73775473 -0.64404946 -0.53116179 -0.4215107 -0.41794098 -0.6740858 -0.61983101 -0.23881191 -0.1129331 0.13211154…	[-0.39603904 -0.40399813 -0.64104888 -0.61175438 -0.50357423 -0.50974215 -0.6185236 -0.74897793 -1.01740553 -1.02241024 -1.09333696 -0.62494781 -0.73775473 -0.64404946 -0.53116179 -0.4215107 -0.41794098 -0.6740858 -0.61983101 -0.23881191 -0.1129331 0.13211154 0.39566623 0.00818192 -0.31099649 -0.30689568 -0.31121794 -0.3016598 0.0217808 0.02014236 -0.04491488 -0.1749175 -0.12278469 0.1624552 0.02…
200	DMS	0	1	200	Con	0	leave	1	Ips	-0.761311768	-0.907911008	[-0.69178664 -0.42001554 -0.30280651 -0.15607887 -0.15269107 -0.00843154 0.12219827 -0.37643826 -0.0884719 -0.27760755 -0.21224333 0.29778978 0.66093512 0.65439406 1.041964 0.57603819 0.33282379 0.33440157 0.10018061 0.35279794 0.33640153 0.09275888 0.58470073 0.49263928 0.13270675 -0.34647118 -0.36278123 -0.75046047 -0.74658677 -0.61989218 -0.38226639 0.34781439 1.22773842 1.13083672 1.00207315 …	[-0.21224333 0.29778978 0.66093512 0.65439406 1.041964 0.57603819 0.33282379 0.33440157 0.10018061 0.35279794 0.33640153 0.09275888 0.58470073 0.49263928 0.13270675 -0.34647118 -0.36278123 -0.75046047 -0.74658677 -0.61989218 -0.38226639 0.34781439 1.22773842 1.13083672 1.00207315 0.99933154 1.34998851 1.07205956 1.31433832 1.07858451 0.96008018 0.58573274 0.22196594 0.93217226 1.66494104 1.678143…	[ 0.58573274 0.22196594 0.93217226 1.66494104 1.67814371 1.78912758 1.06038097 0.03722827 -0.34483478 -0.64330465 -0.65007624 -0.59874647 -0.06083852 0.42395587 0.3226428 0.3616961 0.24867005 -0.0117676 0.34815506 0.34550308 0.17588122 -0.43948195 -0.46440431 -0.73014583 -0.86239805 -1.08107177 -0.67801971 -0.65446354 -0.63467705 -0.27234887 -0.14337596 -0.01996515 -0.25815383 -0.36285871 -0.4949…	[-0.34483478 -0.64330465 -0.65007624 -0.59874647 -0.06083852 0.42395587 0.3226428 0.3616961 0.24867005 -0.0117676 0.34815506 0.34550308 0.17588122 -0.43948195 -0.46440431 -0.73014583 -0.86239805 -1.08107177 -0.67801971 -0.65446354 -0.63467705 -0.27234887 -0.14337596 -0.01996515 -0.25815383 -0.36285871 -0.49490671 -0.57902724 -0.64391783 -0.68802499 -0.57665396 -0.30061217 -0.16282707 -0.07394209 …
201	DMS	0	1	201	Con	0	stay	0	Ips	-0.907911008	-0.911316724	[ 0.15548848 -0.07493307 0.05195346 0.07690189 0.16993863 -0.09842727 -0.23488433 -0.22287453 -0.47636936 -0.07567695 0.09104415 0.10578522 0.14299159 0.27380468 0.21062952 0.06670007 -0.07710493 -0.19315979 -0.22023404 -0.23167448 -0.37865631 -0.38309217 -0.49366748 -0.50420745 -0.44233819 -0.20038249 -0.12626816 -0.5138742 -0.41125596 -0.67765018 -0.50983055 -0.61078069 0.17721667 1.42772106 1.…	[ 0.27380468 0.21062952 0.06670007 -0.07710493 -0.19315979 -0.22023404 -0.23167448 -0.37865631 -0.38309217 -0.49366748 -0.50420745 -0.44233819 -0.20038249 -0.12626816 -0.5138742 -0.41125596 -0.67765018 -0.50983055 -0.61078069 0.17721667 1.42772106 1.68090956 1.67372514 1.51412064 1.29889217 0.54283328 -0.2125005 -0.56600636 -0.7121645 -1.07793986 -0.83482582 -0.67865218 -0.45819493 -0.07208483 0.…	[ 1.42772106 1.68090956 1.67372514 1.51412064 1.29889217 0.54283328 -0.2125005 -0.56600636 -0.7121645 -1.07793986 -0.83482582 -0.67865218 -0.45819493 -0.07208483 0.46191591 0.87902061 0.87186076 0.5054289 0.16457783 0.26353784 -0.10728648 -0.36604495 -0.50725279 -0.75514201 -0.74901357 -0.50844824 -0.14621021 0.21629112 0.19850667 -0.03831871 -0.41630701 0.07132219 0.30603384 0.78289651 0.6568561…	[ 0.87902061 0.87186076 0.5054289 0.16457783 0.26353784 -0.10728648 -0.36604495 -0.50725279 -0.75514201 -0.74901357 -0.50844824 -0.14621021 0.21629112 0.19850667 -0.03831871 -0.41630701 0.07132219 0.30603384 0.78289651 0.65685615 0.54239103 0.69023591 0.52974887 0.27178053 0.46639066 0.61233114 0.49385093 0.77347879 0.87886804 0.63759615 1.25842983 1.98945453 1.64244364 2.0005141 1.12566114 0.738…
202	DMS	0	1	202	Ips	1	leave	0	Ips	-0.911316724	0.912631837	[-0.00911565 0.39143167 0.14225689 -0.22922892 -0.33687274 -0.34013773 -0.72546983 -0.6248975 -0.73826164 -1.11321694 -0.96879324 -0.91928562 -1.02928966 -1.04057031 -1.04405687 -0.93924835 -0.35631857 -0.31028514 -0.12379713 -0.26296239 -0.25181281 -0.29506631 0.18968346 0.43708755 0.40169172 1.01736838 1.9858331 1.26042167 0.88615906 0.8937402 0.51671526 0.038269 -0.06614835 -0.07241985 -0.2580…	[-0.72546983 -0.6248975 -0.73826164 -1.11321694 -0.96879324 -0.91928562 -1.02928966 -1.04057031 -1.04405687 -0.93924835 -0.35631857 -0.31028514 -0.12379713 -0.26296239 -0.25181281 -0.29506631 0.18968346 0.43708755 0.40169172 1.01736838 1.9858331 1.26042167 0.88615906 0.8937402 0.51671526 0.038269 -0.06614835 -0.07241985 -0.25808318 -0.63372791 -0.57317879 -0.56526403 -0.53639051 -0.18129988 -0.34…	[ 0.8937402 0.51671526 0.038269 -0.06614835 -0.07241985 -0.25808318 -0.63372791 -0.57317879 -0.56526403 -0.53639051 -0.18129988 -0.34781107 -0.61578323 -0.59909312 -0.69519879 -0.69256933 -0.68297674 -0.29413385 -0.51697353 -0.2950349 -0.0620008 -0.30609277 -0.29319912 -0.07177286 -0.35204654 -0.33596447 0.06616516 0.8523864 1.15829962 0.6990438 0.1000554 -0.39740081 -0.53809175 -0.5439585 -0.560…	[-0.56526403 -0.53639051 -0.18129988 -0.34781107 -0.61578323 -0.59909312 -0.69519879 -0.69256933 -0.68297674 -0.29413385 -0.51697353 -0.2950349 -0.0620008 -0.30609277 -0.29319912 -0.07177286 -0.35204654 -0.33596447 0.06616516 0.8523864 1.15829962 0.6990438 0.1000554 -0.39740081 -0.53809175 -0.5439585 -0.56054707 -0.46053528 -0.48042145 -0.37398204 0.01362398 0.6092171 0.38757991 0.41979398 0.4462…
203	DMS	0	1	203	Con	1	leave	1	Con	-0.912631837	-0.966675186	[-0.17066128 -0.16682338 -0.52528272 -0.51240003 -0.63370669 -0.9002816 -0.6601559 -0.90864409 -0.48609833 -0.48107774 -0.47541349 -0.37988576 -0.14707038 -0.50081566 -0.50604636 -0.64011995 -0.63556978 -0.6123987 -0.4865335 -0.36699422 -0.36001171 -0.49539294 0.01273038 0.14635102 0.13679119 0.03602548 0.29105121 0.41536352 0.29561461 0.07549465 -0.05030325 0.05611845 0.29624865 0.04319968 0.280…	[-0.64011995 -0.63556978 -0.6123987 -0.4865335 -0.36699422 -0.36001171 -0.49539294 0.01273038 0.14635102 0.13679119 0.03602548 0.29105121 0.41536352 0.29561461 0.07549465 -0.05030325 0.05611845 0.29624865 0.04319968 0.2807293 1.64147919 2.66238331 3.29429991 3.38099261 2.45477267 1.45339634 0.4644872 -0.13924887 -0.3803278 -0.59952916 -0.57605935 -0.21388074 0.2834642 0.54202183 0.54022038 1.0063…	[ 0.04319968 0.2807293 1.64147919 2.66238331 3.29429991 3.38099261 2.45477267 1.45339634 0.4644872 -0.13924887 -0.3803278 -0.59952916 -0.57605935 -0.21388074 0.2834642 0.54202183 0.54022038 1.00634671 0.86244873 0.74089668 0.23347685 -0.15193608 -0.02354939 0.36873743 0.47499481 0.07149662 -0.285417 -0.24522617 0.15655134 0.28480442 -0.21580255 -0.45051708 -0.60917553 -0.60750307 -0.62049024 -0.5…	[-0.13924887 -0.3803278 -0.59952916 -0.57605935 -0.21388074 0.2834642 0.54202183 0.54022038 1.00634671 0.86244873 0.74089668 0.23347685 -0.15193608 -0.02354939 0.36873743 0.47499481 0.07149662 -0.285417 -0.24522617 0.15655134 0.28480442 -0.21580255 -0.45051708 -0.60917553 -0.60750307 -0.62049024 -0.5172719 -0.27399161 -0.01063776 -0.1347816 -0.24784124 -0.3625601 -0.08510078 0.03402559 0.04959354…
204	DMS	0	1	204	Con	1	stay	1	Con	-0.966675186	-0.336329381	[ 0.79577344 0.92860122 1.1866441 1.19883542 0.9381036 1.30556249 1.19280261 0.56390512 0.6885092 0.79454756 0.31822376 0.18906735 -0.03957431 -0.17501906 -0.28998859 -0.14714227 -0.38990726 -0.53310179 -0.67043906 -0.39723228 -0.14793478 0.83607096 0.96509356 0.59526963 0.84108089 0.95431727 0.34138482 0.11558162 0.1013012 0.06867011 0.45121637 1.45590559 1.93604003 2.14688162 1.65511571 1.04182…	[ 0.18906735 -0.03957431 -0.17501906 -0.28998859 -0.14714227 -0.38990726 -0.53310179 -0.67043906 -0.39723228 -0.14793478 0.83607096 0.96509356 0.59526963 0.84108089 0.95431727 0.34138482 0.11558162 0.1013012 0.06867011 0.45121637 1.45590559 1.93604003 2.14688162 1.65511571 1.04182524 0.42089707 -0.08278787 -0.55801763 -0.81021193 -0.80541849 -0.67857494 -1.18040977 -0.83832823 -1.06582047 -0.4435…	[ 0.59526963 0.84108089 0.95431727 0.34138482 0.11558162 0.1013012 0.06867011 0.45121637 1.45590559 1.93604003 2.14688162 1.65511571 1.04182524 0.42089707 -0.08278787 -0.55801763 -0.81021193 -0.80541849 -0.67857494 -1.18040977 -0.83832823 -1.06582047 -0.44351409 0.06016075 0.7852174 1.39359266 1.52165085 1.39698219 0.55799995 0.33950019 0.18200407 0.19810253 0.18223108 0.07052482 0.26173789 -0.21…	[ 0.1013012 0.06867011 0.45121637 1.45590559 1.93604003 2.14688162 1.65511571 1.04182524 0.42089707 -0.08278787 -0.55801763 -0.81021193 -0.80541849 -0.67857494 -1.18040977 -0.83832823 -1.06582047 -0.44351409 0.06016075 0.7852174 1.39359266 1.52165085 1.39698219 0.55799995 0.33950019 0.18200407 0.19810253 0.18223108 0.07052482 0.26173789 -0.2136894 -0.60355886 -0.38500755 -0.15289227 0.09341177 0.…
205	DMS	0	1	205	Con	0	stay	1	Con	-0.336329381	-0.105253611	[ -7.18724270e-01 -7.00407159e-01 -7.58949868e-01 -7.38712749e-01 -6.10077687e-01 -5.71079517e-01 -2.06062178e-01 -3.30765720e-01 -2.17728338e-01 -3.41573492e-01 -3.29669930e-01 -4.39875703e-01 -6.07746818e-01 -4.80187827e-01 -4.61392900e-01 -3.28545438e-01 -5.80907337e-01 -4.91243292e-01 -3.61947665e-01 -1.04567291e-02 4.55587298e-01 7.96722269e-02 7.19167023e-02 5.29952351e-01 5.49305405e-01 3.…	[ -5.80907337e-01 -4.91243292e-01 -3.61947665e-01 -1.04567291e-02 4.55587298e-01 7.96722269e-02 7.19167023e-02 5.29952351e-01 5.49305405e-01 3.49145744e-01 -9.84758540e-02 -4.72100900e-01 -3.56872684e-01 -2.25396850e-01 -4.84422018e-01 -5.97039951e-01 -5.63313468e-01 -7.09722266e-01 -7.11689171e-01 -7.14687547e-01 7.42928342e-01 1.47489772e+00 1.82549542e+00 1.70173695e+00 1.11146372e+00 6.012613…	[ -5.63313468e-01 -7.09722266e-01 -7.11689171e-01 -7.14687547e-01 7.42928342e-01 1.47489772e+00 1.82549542e+00 1.70173695e+00 1.11146372e+00 6.01261386e-01 -4.25607981e-02 4.84386984e-04 1.48608680e-01 2.94013061e-01 9.18427934e-01 1.25443701e+00 2.47528101e+00 1.96816611e+00 1.45439472e+00 1.06626049e+00 8.51847729e-01 4.88453514e-01 3.17753578e-02 -4.85849831e-01 -6.11783056e-01 -7.44287673e-01…	[ 0.14860868 0.29401306 0.91842793 1.25443701 2.47528101 1.96816611 1.45439472 1.06626049 0.85184773 0.48845351 0.03177536 -0.48584983 -0.61178306 -0.74428767 -0.73570013 -0.61276632 -0.60437012 -0.3666457 0.62317694 0.37271884 0.25684882 -0.10820372 -0.33174292 -0.41713298 -0.42669797 -0.71276577 -0.47017191 -0.57126865 -0.33339353 0.78144274 1.41280811 1.56863188 1.31018255 0.55903731 0.0591044…
206	DMS	0	1	206	Con	1	stay	0	Con	-0.105253611	-0.650392738	[-0.33158191 0.02837783 -0.09395407 0.16362642 0.03342017 0.28172058 -0.19952286 -0.59347142 -0.73202018 -0.60646395 -0.42034468 -0.41496528 -0.41626338 -0.16231662 -0.28038352 -0.39543909 -0.52831269 -0.5155148 -0.39639957 -0.62993809 -0.639798 -0.57226911 -0.46663705 -0.32595071 0.5529104 1.38948823 1.49624004 0.87514871 0.65974698 0.41829119 0.1815701 0.57224289 0.57362222 0.0673732 0.09482868…	[ 0.28172058 -0.19952286 -0.59347142 -0.73202018 -0.60646395 -0.42034468 -0.41496528 -0.41626338 -0.16231662 -0.28038352 -0.39543909 -0.52831269 -0.5155148 -0.39639957 -0.62993809 -0.639798 -0.57226911 -0.46663705 -0.32595071 0.5529104 1.38948823 1.49624004 0.87514871 0.65974698 0.41829119 0.1815701 0.57224289 0.57362222 0.0673732 0.09482868 -0.00733078 -0.18801056 -0.33066121 -0.14183978 0.07016…	[ 0.87514871 0.65974698 0.41829119 0.1815701 0.57224289 0.57362222 0.0673732 0.09482868 -0.00733078 -0.18801056 -0.33066121 -0.14183978 0.07016364 0.1568142 0.2698916 0.51739565 1.17257672 1.20172147 0.95957067 0.48851162 0.10999111 -0.37155593 -0.70932922 -0.3706704 0.10152018 0.70732931 0.80658615 0.59849619 -0.1228879 -0.32509972 -0.17871722 -0.16468584 -0.26668667 -0.01194435 0.12378895 0.015…	[ 0.0673732 0.09482868 -0.00733078 -0.18801056 -0.33066121 -0.14183978 0.07016364 0.1568142 0.2698916 0.51739565 1.17257672 1.20172147 0.95957067 0.48851162 0.10999111 -0.37155593 -0.70932922 -0.3706704 0.10152018 0.70732931 0.80658615 0.59849619 -0.1228879 -0.32509972 -0.17871722 -0.16468584 -0.26668667 -0.01194435 0.12378895 0.01595108 -0.03217589 -0.04328505 0.06802796 0.19810215 0.33395943 -0…
207	DMS	0	1	207	Con	1	stay	1	Con	-0.650392738	-0.218651774	[-0.2905332 -0.13377147 -0.14201533 -0.17782527 -0.05935129 -0.30488546 -0.42434568 -0.31011643 -0.44299723 -0.74046569 -0.97999476 -0.71279368 -0.66411792 -0.54052737 -0.55980137 -0.54381745 -0.42008077 -0.41348672 -0.56989775 -0.57396089 -0.46846518 -0.46517905 -0.20519369 0.90279562 1.65823709 1.51309275 1.26592751 0.77438386 0.5267488 0.04573621 -0.16508201 0.0860266 0.08486583 -0.20493148 -0…	[-0.05935129 -0.30488546 -0.42434568 -0.31011643 -0.44299723 -0.74046569 -0.97999476 -0.71279368 -0.66411792 -0.54052737 -0.55980137 -0.54381745 -0.42008077 -0.41348672 -0.56989775 -0.57396089 -0.46846518 -0.46517905 -0.20519369 0.90279562 1.65823709 1.51309275 1.26592751 0.77438386 0.5267488 0.04573621 -0.16508201 0.0860266 0.08486583 -0.20493148 -0.3384746 -0.36728091 0.00754748 -0.06869921 -0.…	[-0.56989775 -0.57396089 -0.46846518 -0.46517905 -0.20519369 0.90279562 1.65823709 1.51309275 1.26592751 0.77438386 0.5267488 0.04573621 -0.16508201 0.0860266 0.08486583 -0.20493148 -0.3384746 -0.36728091 0.00754748 -0.06869921 -0.07295678 -0.18722304 -0.19921503 -0.07631043 0.67205616 1.03793978 0.55392631 0.19006508 0.17597506 0.17728484 0.0526312 -0.19821918 0.06225549 0.53233723 0.6613972 0.5…	[ 0.0860266 0.08486583 -0.20493148 -0.3384746 -0.36728091 0.00754748 -0.06869921 -0.07295678 -0.18722304 -0.19921503 -0.07631043 0.67205616 1.03793978 0.55392631 0.19006508 0.17597506 0.17728484 0.0526312 -0.19821918 0.06225549 0.53233723 0.6613972 0.52369637 0.52796647 0.54140282 0.77957358 0.65451079 0.40042839 0.00720674 0.25484752 -0.03595085 -0.03480432 -0.00308128 -0.10358118 0.02728893 -0.…
208	DMS	0	1	208	Con	1	stay	1	Con	-0.218651774	-0.06097702	[-0.3950781 -0.38931247 -0.40691541 -0.42683748 -0.57420741 -0.46778558 -0.18003034 -0.20497425 0.41689891 1.03535168 1.4143633 1.20714773 0.93963102 0.43219287 0.17761264 -0.21379592 -0.52919931 -0.38559373 -0.27928225 -0.28507742 -0.15574283 0.09228408 0.35569963 -0.01299865 -0.2704128 -0.39644114 -0.64149959 -0.39336295 -0.53558425 -0.7789652 -0.4341266 0.9545942 2.53862981 3.04625331 2.447292…	[ 0.93963102 0.43219287 0.17761264 -0.21379592 -0.52919931 -0.38559373 -0.27928225 -0.28507742 -0.15574283 0.09228408 0.35569963 -0.01299865 -0.2704128 -0.39644114 -0.64149959 -0.39336295 -0.53558425 -0.7789652 -0.4341266 0.9545942 2.53862981 3.04625331 2.44729216 1.32558783 0.31916688 -0.17191927 -0.37837986 -1.01022728 -0.67352183 -0.21210095 -0.08776916 0.29256633 0.71271225 0.61264543 -0.0356…	[ -6.41499589e-01 -3.93362948e-01 -5.35584247e-01 -7.78965197e-01 -4.34126597e-01 9.54594196e-01 2.53862981e+00 3.04625331e+00 2.44729216e+00 1.32558783e+00 3.19166884e-01 -1.71919267e-01 -3.78379860e-01 -1.01022728e+00 -6.73521834e-01 -2.12100945e-01 -8.77691552e-02 2.92566327e-01 7.12712246e-01 6.12645429e-01 -3.56487566e-02 -4.09433820e-01 -7.55412609e-01 -5.34028841e-01 8.44500382e-02 3.28565…	[ 0.31916688 -0.17191927 -0.37837986 -1.01022728 -0.67352183 -0.21210095 -0.08776916 0.29256633 0.71271225 0.61264543 -0.03564876 -0.40943382 -0.75541261 -0.53402884 0.08445004 0.32856502 -0.03708414 -0.28497158 -0.401275 -0.0235691 -0.0316883 0.25817129 0.35872713 0.33954269 0.41696004 0.42098166 0.18463675 0.15384563 0.20330605 0.23050079 0.00113041 -0.1234722 0.13160183 -0.12488714 -0.01929143…
209	DMS	0	1	209	Con	1	stay	1	Con	-0.06097702	-0.002695823	[-0.0198049 0.33785784 0.1921095 0.43224765 1.16684127 0.67149346 0.17615515 -0.08273709 -0.31502639 -0.29190416 -0.26516734 -0.38223962 -0.39938127 -0.50263512 -0.13658435 0.12554988 0.10956086 -0.04161545 -0.16743745 -0.03794215 -0.14920152 -0.15912721 -0.05482194 -0.33497731 -0.08049045 0.1658207 -0.1062324 -0.63215089 -0.64443834 -0.53619669 -0.49574241 -0.20723132 -0.33019213 -0.2093683 0.06…	[-0.16743745 -0.03794215 -0.14920152 -0.15912721 -0.05482194 -0.33497731 -0.08049045 0.1658207 -0.1062324 -0.63215089 -0.64443834 -0.53619669 -0.49574241 -0.20723132 -0.33019213 -0.2093683 0.06751471 0.08851139 -0.41075015 0.33135694 0.34891857 0.10189337 -0.13389271 0.12926247 -0.01239917 -0.14909246 0.12131463 0.36972514 0.49222162 0.38011137 0.32201238 0.56569234 0.20389051 0.06469435 0.068767…	[-0.53619669 -0.49574241 -0.20723132 -0.33019213 -0.2093683 0.06751471 0.08851139 -0.41075015 0.33135694 0.34891857 0.10189337 -0.13389271 0.12926247 -0.01239917 -0.14909246 0.12131463 0.36972514 0.49222162 0.38011137 0.32201238 0.56569234 0.20389051 0.06469435 0.0687672 -0.07929961 -0.29110974 -0.38618311 -0.35082104 -0.61735194 -0.22543365 0.58739376 0.87711301 1.14780765 0.92263858 0.92134904 …	[-0.49574241 -0.20723132 -0.33019213 -0.2093683 0.06751471 0.08851139 -0.41075015 0.33135694 0.34891857 0.10189337 -0.13389271 0.12926247 -0.01239917 -0.14909246 0.12131463 0.36972514 0.49222162 0.38011137 0.32201238 0.56569234 0.20389051 0.06469435 0.0687672 -0.07929961 -0.29110974 -0.38618311 -0.35082104 -0.61735194 -0.22543365 0.58739376 0.87711301 1.14780765 0.92263858 0.92134904 1.14866055 1…
210	DMS	0	1	210	Con	0	stay	1	Con	-0.002695823	0.019095298	[ 0.61180115 0.58293257 0.44392977 0.20466894 0.20172074 0.66252334 0.2465151 -0.29952022 -0.41618827 -0.40649582 -0.15046939 0.63655426 1.30323442 0.95323986 0.83523244 0.35658674 0.23791171 0.11048751 0.10922743 0.20940112 0.34445447 0.10535854 -0.03812344 -0.14911961 -0.3896183 -0.02591792 -0.02761372 -0.24004258 -0.47731672 -0.36439342 -0.37958515 -0.27913122 -0.52821172 -0.04310202 -0.170277…	[ 0.11048751 0.10922743 0.20940112 0.34445447 0.10535854 -0.03812344 -0.14911961 -0.3896183 -0.02591792 -0.02761372 -0.24004258 -0.47731672 -0.36439342 -0.37958515 -0.27913122 -0.52821172 -0.04310202 -0.17027705 0.09893323 1.001408 1.98967787 2.2288362 1.22281496 0.4772284 -0.12233778 -0.37886207 -0.39353466 -0.25767782 -0.49989072 -0.62636129 -0.61778345 -0.38372777 0.25836207 0.65041166 0.62079…	[-0.02591792 -0.02761372 -0.24004258 -0.47731672 -0.36439342 -0.37958515 -0.27913122 -0.52821172 -0.04310202 -0.17027705 0.09893323 1.001408 1.98967787 2.2288362 1.22281496 0.4772284 -0.12233778 -0.37886207 -0.39353466 -0.25767782 -0.49989072 -0.62636129 -0.61778345 -0.38372777 0.25836207 0.65041166 0.62079722 0.24998007 -0.24884121 -0.3701815 -0.35933447 -0.48761776 0.01607422 0.28902198 0.41663…	[ 1.22281496 0.4772284 -0.12233778 -0.37886207 -0.39353466 -0.25767782 -0.49989072 -0.62636129 -0.61778345 -0.38372777 0.25836207 0.65041166 0.62079722 0.24998007 -0.24884121 -0.3701815 -0.35933447 -0.48761776 0.01607422 0.28902198 0.41663351 0.03190518 -0.23303082 -0.24358454 -0.48872825 -0.23335626 0.14045922 0.0132775 0.15456085 0.41221942 0.16947633 0.40082509 0.54066452 0.2566327 -0.13088922…
211	DMS	0	1	211	Con	1	stay	0	Con	0.019095298	-0.603525821	[ 0.16947633 0.40082509 0.54066452 0.2566327 -0.13088922 -0.37492809 -0.37118296 -0.40568565 -0.28862414 -0.64838861 -0.62497506 -0.63559419 -0.64093496 -0.65042897 -1.03643777 -1.0262008 -0.64268302 -0.62741274 -0.63480935 -0.49175966 -0.12008809 0.41039942 0.79873904 1.16476092 0.66257224 1.15068539 1.01740937 0.88935496 0.51566794 -0.00598855 -0.08582502 -0.05941278 0.08601504 -0.0762722 0.146…	[ 0.54066452 0.2566327 -0.13088922 -0.37492809 -0.37118296 -0.40568565 -0.28862414 -0.64838861 -0.62497506 -0.63559419 -0.64093496 -0.65042897 -1.03643777 -1.0262008 -0.64268302 -0.62741274 -0.63480935 -0.49175966 -0.12008809 0.41039942 0.79873904 1.16476092 0.66257224 1.15068539 1.01740937 0.88935496 0.51566794 -0.00598855 -0.08582502 -0.05941278 0.08601504 -0.0762722 0.1461068 -0.006537 -0.2494…	[-0.65042897 -1.03643777 -1.0262008 -0.64268302 -0.62741274 -0.63480935 -0.49175966 -0.12008809 0.41039942 0.79873904 1.16476092 0.66257224 1.15068539 1.01740937 0.88935496 0.51566794 -0.00598855 -0.08582502 -0.05941278 0.08601504 -0.0762722 0.1461068 -0.006537 -0.24947391 -0.49470245 -0.50648127 -0.50530168 -0.00758788 0.39108861 0.91257909 1.67470443 1.51530903 0.97540472 0.46229498 -0.01988877…	[-0.12008809 0.41039942 0.79873904 1.16476092 0.66257224 1.15068539 1.01740937 0.88935496 0.51566794 -0.00598855 -0.08582502 -0.05941278 0.08601504 -0.0762722 0.1461068 -0.006537 -0.24947391 -0.49470245 -0.50648127 -0.50530168 -0.00758788 0.39108861 0.91257909 1.67470443 1.51530903 0.97540472 0.46229498 -0.01988877 -0.26169233 -0.39714423 -0.36816067 -0.36550313 -0.37952756 -0.42280403 -0.6444955…
212	DMS	0	1	212	Con	0	stay	1	Con	-0.603525821	-0.200798102	[ 0.7434725 1.24554765 1.5692635 1.30614507 1.65810333 1.04170134 0.42760045 -0.05824208 -0.56445782 -0.56068274 -0.46293464 -0.59389884 -0.57096768 -0.65712549 -0.43654592 -0.1834951 -0.08113356 -0.19831163 -0.50400665 -0.37195822 -0.12955139 0.08594298 -0.19070141 0.02833733 -0.21402472 -0.35362095 -0.21765243 -0.24499378 -0.0301238 -0.13082563 -0.21674708 -0.4383429 -1.01901053 -0.48912945 -0.…	[-0.08113356 -0.19831163 -0.50400665 -0.37195822 -0.12955139 0.08594298 -0.19070141 0.02833733 -0.21402472 -0.35362095 -0.21765243 -0.24499378 -0.0301238 -0.13082563 -0.21674708 -0.4383429 -1.01901053 -0.48912945 -0.60499635 0.28585776 1.99340328 2.72121421 2.20466434 1.10485706 0.33482706 -0.06328207 -0.32656973 -0.22123263 0.04407128 -0.04838251 0.32161099 0.94334594 0.92486595 1.40036932 1.671…	[ 0.28585776 1.99340328 2.72121421 2.20466434 1.10485706 0.33482706 -0.06328207 -0.32656973 -0.22123263 0.04407128 -0.04838251 0.32161099 0.94334594 0.92486595 1.40036932 1.67177063 1.50798586 2.23638453 2.11833418 1.13218874 0.63115522 -0.09017953 -0.30395497 0.07367399 1.04795601 1.14910843 0.68588214 -0.04356056 -0.42659826 -0.55250255 -0.41706814 -0.55772327 -0.68763684 -0.56927072 -0.7885296…	[-0.04838251 0.32161099 0.94334594 0.92486595 1.40036932 1.67177063 1.50798586 2.23638453 2.11833418 1.13218874 0.63115522 -0.09017953 -0.30395497 0.07367399 1.04795601 1.14910843 0.68588214 -0.04356056 -0.42659826 -0.55250255 -0.41706814 -0.55772327 -0.68763684 -0.56927072 -0.78852961 -0.65913831 -0.66914725 -0.53490986 -0.53179386 -0.26382868 -0.28728132 0.04459061 -0.09687111 -0.22314963 -0.32…
213	DMS	0	1	213	Con	1	stay	0	Con	-0.200798102	-0.684964436	[ 0.71835377 0.20695464 0.43901745 0.20403851 0.56636047 0.43755258 0.28792198 -0.22488174 -0.20427836 -0.55167211 -0.5487625 -0.56105666 -0.54910262 -0.4433263 -0.31790712 -0.85046502 -0.87807683 -0.83123438 -0.71072219 -0.58790091 -0.35955196 -0.72121209 -0.3381801 -0.48091704 -0.33534121 0.07222935 0.30245853 -0.29524311 -0.02831199 -0.0204544 0.47381156 1.20069524 0.7288844 0.24439116 -0.2594…	[-0.5487625 -0.56105666 -0.54910262 -0.4433263 -0.31790712 -0.85046502 -0.87807683 -0.83123438 -0.71072219 -0.58790091 -0.35955196 -0.72121209 -0.3381801 -0.48091704 -0.33534121 0.07222935 0.30245853 -0.29524311 -0.02831199 -0.0204544 0.47381156 1.20069524 0.7288844 0.24439116 -0.25940802 -0.64767389 -0.52609955 -0.05145326 0.05640329 0.32628588 0.06880909 0.4421906 1.40244911 1.89577145 2.132125…	[-0.02831199 -0.0204544 0.47381156 1.20069524 0.7288844 0.24439116 -0.25940802 -0.64767389 -0.52609955 -0.05145326 0.05640329 0.32628588 0.06880909 0.4421906 1.40244911 1.89577145 2.13212575 2.14472498 1.82143527 1.08600358 0.74610639 0.06148984 -0.24462383 -0.56224661 -0.75220967 -1.11346497 -1.08221619 -0.81086252 -0.42159806 0.10926954 0.1061686 0.13752627 -0.09635631 -0.36597022 -0.48401793 -…	[ 1.89577145 2.13212575 2.14472498 1.82143527 1.08600358 0.74610639 0.06148984 -0.24462383 -0.56224661 -0.75220967 -1.11346497 -1.08221619 -0.81086252 -0.42159806 0.10926954 0.1061686 0.13752627 -0.09635631 -0.36597022 -0.48401793 -0.25228877 -0.52809383 -0.4277008 -0.2357414 -0.39842853 -0.37716655 -0.01992285 0.49392835 0.27353792 0.42102319 0.17077311 0.42462361 0.40936247 0.05750269 -0.061572…
214	DMS	0	1	214	Con	1	stay	1	Con	-0.684964436	-0.231302895	[-0.56753269 -0.68940328 -0.32868769 -0.46437229 -0.31270428 -0.29253923 -0.07600953 -0.1323419 0.09586934 -0.05368301 0.04898715 0.04841687 0.66365249 0.55304256 0.57397599 0.218932 0.34595251 0.40204774 0.28753264 0.16823247 0.4151482 0.14630131 0.13130238 -0.0057303 -0.12370596 -0.23584406 -0.2034122 -0.4595846 -0.71467846 -0.33682422 -0.06428421 -0.06294731 -0.4213462 -0.42275878 -0.34552263 …	[ 0.218932 0.34595251 0.40204774 0.28753264 0.16823247 0.4151482 0.14630131 0.13130238 -0.0057303 -0.12370596 -0.23584406 -0.2034122 -0.4595846 -0.71467846 -0.33682422 -0.06428421 -0.06294731 -0.4213462 -0.42275878 -0.34552263 0.15738925 0.74350703 0.86256681 0.11157056 -0.28704901 -0.64354054 -0.64662602 -0.77570151 -0.4960806 -0.57274627 -0.34170217 -0.48755527 -0.25178552 0.23885719 0.71073895…	[-0.12370596 -0.23584406 -0.2034122 -0.4595846 -0.71467846 -0.33682422 -0.06428421 -0.06294731 -0.4213462 -0.42275878 -0.34552263 0.15738925 0.74350703 0.86256681 0.11157056 -0.28704901 -0.64354054 -0.64662602 -0.77570151 -0.4960806 -0.57274627 -0.34170217 -0.48755527 -0.25178552 0.23885719 0.71073895 0.8423239 0.85214426 0.98309643 0.37078049 0.04973123 0.18480681 0.1823746 0.05391791 0.31356883…	[-0.2034122 -0.4595846 -0.71467846 -0.33682422 -0.06428421 -0.06294731 -0.4213462 -0.42275878 -0.34552263 0.15738925 0.74350703 0.86256681 0.11157056 -0.28704901 -0.64354054 -0.64662602 -0.77570151 -0.4960806 -0.57274627 -0.34170217 -0.48755527 -0.25178552 0.23885719 0.71073895 0.8423239 0.85214426 0.98309643 0.37078049 0.04973123 0.18480681 0.1823746 0.05391791 0.31356883 -0.05079352 -0.04429508…
215	DMS	0	1	215	Con	1	stay	1	Con	-0.231302895	-0.06565652	[-0.45610566 -0.31534459 -0.29930896 -0.29399589 -0.05038618 -0.03259523 0.20097594 0.70031818 1.19370181 1.31489288 1.18116037 0.69937551 0.93525856 0.81831132 0.19307332 -0.03418344 -0.05151561 -0.28442295 -0.16428713 -0.20544905 0.17229902 0.42378327 0.57340498 0.81379496 0.57116015 0.06352058 -0.18504712 -0.44078821 -0.42712808 -0.3020843 -0.04618959 -0.04695192 -0.11322883 -0.08637532 0.1904…	[-0.05151561 -0.28442295 -0.16428713 -0.20544905 0.17229902 0.42378327 0.57340498 0.81379496 0.57116015 0.06352058 -0.18504712 -0.44078821 -0.42712808 -0.3020843 -0.04618959 -0.04695192 -0.11322883 -0.08637532 0.19045925 1.91944396 3.16193242 2.89662305 1.66506409 0.80180188 0.04758211 -0.43732891 -0.82997735 -0.68648479 -0.53654215 -0.05164198 0.52034924 0.50718813 0.36509069 -0.23847613 -0.6134…	[-0.3020843 -0.04618959 -0.04695192 -0.11322883 -0.08637532 0.19045925 1.91944396 3.16193242 2.89662305 1.66506409 0.80180188 0.04758211 -0.43732891 -0.82997735 -0.68648479 -0.53654215 -0.05164198 0.52034924 0.50718813 0.36509069 -0.23847613 -0.61343748 -0.60731167 0.04386913 0.5156055 0.60711085 0.12304211 -0.02441069 -0.27940351 -0.53488382 -0.11019701 0.00555735 -0.26443633 -0.51901753 -0.6490…	[-0.04618959 -0.04695192 -0.11322883 -0.08637532 0.19045925 1.91944396 3.16193242 2.89662305 1.66506409 0.80180188 0.04758211 -0.43732891 -0.82997735 -0.68648479 -0.53654215 -0.05164198 0.52034924 0.50718813 0.36509069 -0.23847613 -0.61343748 -0.60731167 0.04386913 0.5156055 0.60711085 0.12304211 -0.02441069 -0.27940351 -0.53488382 -0.11019701 0.00555735 -0.26443633 -0.51901753 -0.64909374 -0.375…
216	DMS	0	1	216	Con	0	stay	1	Con	-0.06565652	-0.004444526	[-0.49616919 -0.13171772 -0.13410363 -0.24253094 -0.35928079 -0.54771453 -0.28479552 -0.20444902 -0.3009086 -0.18821252 -0.08346871 0.16430374 0.29333947 0.3967684 0.16230435 0.02245697 -0.10266334 -0.11744323 -0.03928554 -0.26374397 0.03601188 0.17969801 0.78933759 1.51724677 0.88748253 0.21696786 0.69894769 0.34193474 0.03376353 -0.28760792 0.20474268 0.29975492 0.50600595 0.5314426 0.52131058 …	[ 0.02245697 -0.10266334 -0.11744323 -0.03928554 -0.26374397 0.03601188 0.17969801 0.78933759 1.51724677 0.88748253 0.21696786 0.69894769 0.34193474 0.03376353 -0.28760792 0.20474268 0.29975492 0.50600595 0.5314426 0.52131058 1.72961613 1.71238608 0.95498856 0.25211893 -0.24460107 -0.62070832 -0.59653559 -0.61860225 -0.36690755 -0.21694024 0.14837063 0.89575095 1.37847234 1.15597057 0.87900651 0.…	[ 0.29975492 0.50600595 0.5314426 0.52131058 1.72961613 1.71238608 0.95498856 0.25211893 -0.24460107 -0.62070832 -0.59653559 -0.61860225 -0.36690755 -0.21694024 0.14837063 0.89575095 1.37847234 1.15597057 0.87900651 0.50145706 0.11668416 -0.49390302 -0.58591169 -0.36949207 -0.48864212 -0.59065489 -0.85098368 -1.08881565 -0.73644841 -0.23155873 -0.22295262 -0.2427527 -0.47486149 -0.48320936 -0.722…	[ 1.71238608 0.95498856 0.25211893 -0.24460107 -0.62070832 -0.59653559 -0.61860225 -0.36690755 -0.21694024 0.14837063 0.89575095 1.37847234 1.15597057 0.87900651 0.50145706 0.11668416 -0.49390302 -0.58591169 -0.36949207 -0.48864212 -0.59065489 -0.85098368 -1.08881565 -0.73644841 -0.23155873 -0.22295262 -0.2427527 -0.47486149 -0.48320936 -0.722109 -0.70576657 -0.429876 -0.5687512 -0.58886165 -0.59…
217	DMS	0	1	217	Con	1	stay	0	Con	-0.004444526	-0.612423141	[-0.42357453 -0.30923011 0.30730785 0.55944869 0.71149377 0.08026674 -0.32071174 -0.42429233 -0.43619808 -0.44022978 -0.30813545 0.07597948 0.5954635 0.82090707 0.56272044 0.67421089 0.52601826 0.75836377 0.38468558 0.5115124 0.53654623 0.21101776 0.10159591 0.57628496 0.30536708 -0.33395983 0.04614477 0.17596138 0.19607843 0.16878849 0.26811261 0.27945521 0.79547185 0.3382792 -0.28037172 0.20785…	[ 0.52601826 0.75836377 0.38468558 0.5115124 0.53654623 0.21101776 0.10159591 0.57628496 0.30536708 -0.33395983 0.04614477 0.17596138 0.19607843 0.16878849 0.26811261 0.27945521 0.79547185 0.3382792 -0.28037172 0.20785939 0.19573709 0.07128928 0.08204724 -0.2833501 -0.65864547 -0.66922766 -0.66241122 -0.31562844 -0.31967688 0.03585594 0.52783683 0.95917047 1.01291446 0.55091807 0.03639055 -0.3939…	[ 0.26811261 0.27945521 0.79547185 0.3382792 -0.28037172 0.20785939 0.19573709 0.07128928 0.08204724 -0.2833501 -0.65864547 -0.66922766 -0.66241122 -0.31562844 -0.31967688 0.03585594 0.52783683 0.95917047 1.01291446 0.55091807 0.03639055 -0.39392991 -0.54161535 -0.26681748 0.18160121 1.04243668 0.94579106 0.39062631 -0.10669503 -0.61875522 -0.49655017 -0.50010953 -0.35056532 -0.5527793 -0.4913409…	[ 0.19573709 0.07128928 0.08204724 -0.2833501 -0.65864547 -0.66922766 -0.66241122 -0.31562844 -0.31967688 0.03585594 0.52783683 0.95917047 1.01291446 0.55091807 0.03639055 -0.39392991 -0.54161535 -0.26681748 0.18160121 1.04243668 0.94579106 0.39062631 -0.10669503 -0.61875522 -0.49655017 -0.50010953 -0.35056532 -0.5527793 -0.49134095 -0.0974557 -0.32929288 -0.44030476 -0.42373406 -0.40864145 -0.02…
218	DMS	0	1	218	Con	0	stay	1	Ips	-0.612423141	-0.204196173	[-0.15958644 0.09985566 0.11468175 0.28713912 0.04139996 -0.11292753 -0.24261131 -0.23775476 -0.24700489 -0.38267462 -0.266554 -0.01622975 -0.05703751 -0.06473822 -0.30575581 -0.56510254 -0.80543425 -0.68957126 -0.55703615 -0.50913899 -0.52320056 -0.3996706 -0.23673948 -0.0871345 0.046989 -0.09164448 -0.22690272 0.01111613 -0.35521285 -0.60961671 -0.48715244 -0.4958602 -0.23513886 0.05319319 0.86…	[-0.56510254 -0.80543425 -0.68957126 -0.55703615 -0.50913899 -0.52320056 -0.3996706 -0.23673948 -0.0871345 0.046989 -0.09164448 -0.22690272 0.01111613 -0.35521285 -0.60961671 -0.48715244 -0.4958602 -0.23513886 0.05319319 0.86088448 1.72449122 2.45698489 1.58067763 0.80511607 0.27880959 -0.06822254 -0.46165866 -0.58513155 -0.45431637 -0.43746228 -0.1793941 -0.17514956 -0.43464385 -0.33292116 -0.35…	[ 0.86055677 0.75393274 0.98771987 0.90104424 1.5388316 1.4182551 1.27703896 0.76861212 1.15401601 1.63670031 2.24494301 2.5819416 2.33088736 2.10093122 1.73438659 0.87141266 0.60937081 0.48537865 0.80089455 0.67911275 0.67597099 0.6769217 0.06880342 -0.15216154 -0.51475078 -0.76356819 -1.14312921 -1.15125348 -1.15001262 -0.90237568 -0.9071319 -0.95646035 -0.70680427 -0.95023541 -0.94128017 -0.65…	[ 1.63670031 2.24494301 2.5819416 2.33088736 2.10093122 1.73438659 0.87141266 0.60937081 0.48537865 0.80089455 0.67911275 0.67597099 0.6769217 0.06880342 -0.15216154 -0.51475078 -0.76356819 -1.14312921 -1.15125348 -1.15001262 -0.90237568 -0.9071319 -0.95646035 -0.70680427 -0.95023541 -0.94128017 -0.65702647 -0.14926937 -0.12362397 0.02935979 0.14370245 0.498119 0.23486852 -0.16029569 -0.42651612 …
219	DMS	0	1	219	Con	0	stay	0	Ips	-0.204196173	-0.686275231	[-0.46505168 -0.39740647 -0.36560136 -0.20557182 -0.08767536 -0.46065183 0.28343619 0.38739541 0.53742198 0.79641489 0.79730616 0.89447082 0.77765792 0.02950513 -0.25796717 -0.4238698 -0.44104657 -0.20063318 -0.05536583 0.45021395 0.83332873 0.21084022 0.09145051 0.0805516 0.21605425 0.17712388 0.23122002 0.18623026 0.16624868 0.28394533 0.4626062 0.76506794 1.66996055 1.47005539 0.8559797 0.1192…	[ 0.77765792 0.02950513 -0.25796717 -0.4238698 -0.44104657 -0.20063318 -0.05536583 0.45021395 0.83332873 0.21084022 0.09145051 0.0805516 0.21605425 0.17712388 0.23122002 0.18623026 0.16624868 0.28394533 0.4626062 0.76506794 1.66996055 1.47005539 0.8559797 0.11929786 -0.40028047 -0.58527604 -0.79990878 -0.80409721 -0.78811018 -1.01747196 -1.00936656 -0.58406033 -0.71666176 -0.51486349 -0.04402001 …	[ 0.4626062 0.76506794 1.66996055 1.47005539 0.8559797 0.11929786 -0.40028047 -0.58527604 -0.79990878 -0.80409721 -0.78811018 -1.01747196 -1.00936656 -0.58406033 -0.71666176 -0.51486349 -0.04402001 0.19357946 0.31012793 0.06954337 -0.41263568 -0.75925206 -1.13460524 -1.04562347 -1.04701085 -1.06729258 -1.07492435 -0.67263879 -0.53936251 -0.43707804 -0.41591014 -0.20264912 -0.33694219 -0.31965652 …	[ 0.76506794 1.66996055 1.47005539 0.8559797 0.11929786 -0.40028047 -0.58527604 -0.79990878 -0.80409721 -0.78811018 -1.01747196 -1.00936656 -0.58406033 -0.71666176 -0.51486349 -0.04402001 0.19357946 0.31012793 0.06954337 -0.41263568 -0.75925206 -1.13460524 -1.04562347 -1.04701085 -1.06729258 -1.07492435 -0.67263879 -0.53936251 -0.43707804 -0.41591014 -0.20264912 -0.33694219 -0.31965652 -0.4364066…
220	DMS	0	1	220	Ips	1	leave	0	Ips	-0.686275231	0.862671932	[ 0.73658604 -0.13298821 -0.24771194 -0.64330204 -0.53657998 -0.29343909 -0.60889757 -0.35415399 -0.1566126 -0.02384999 0.30775457 0.54796546 0.66100236 0.91688162 1.16557148 0.8017465 0.56644329 0.07407611 -0.19268963 -0.27409521 -0.29642926 -0.15598738 -0.40325504 -0.52002411 -0.52043235 -0.42324703 -0.68191745 -1.02563569 -0.66602726 -0.39707295 -0.25494491 0.10160316 0.21424845 0.20210393 0.2…	[ 1.16557148 0.8017465 0.56644329 0.07407611 -0.19268963 -0.27409521 -0.29642926 -0.15598738 -0.40325504 -0.52002411 -0.52043235 -0.42324703 -0.68191745 -1.02563569 -0.66602726 -0.39707295 -0.25494491 0.10160316 0.21424845 0.20210393 0.26084 0.29073574 0.44990914 0.46785623 0.20355597 0.32469611 0.94138827 0.83928018 1.23502309 2.35736627 2.73612856 2.75527582 2.9022655 1.87925191 1.71290883 1.46…	[-0.27409521 -0.29642926 -0.15598738 -0.40325504 -0.52002411 -0.52043235 -0.42324703 -0.68191745 -1.02563569 -0.66602726 -0.39707295 -0.25494491 0.10160316 0.21424845 0.20210393 0.26084 0.29073574 0.44990914 0.46785623 0.20355597 0.32469611 0.94138827 0.83928018 1.23502309 2.35736627 2.73612856 2.75527582 2.9022655 1.87925191 1.71290883 1.46668573 2.36147278 1.78038792 1.07783345 0.84431651 0.742…	[-0.52043235 -0.42324703 -0.68191745 -1.02563569 -0.66602726 -0.39707295 -0.25494491 0.10160316 0.21424845 0.20210393 0.26084 0.29073574 0.44990914 0.46785623 0.20355597 0.32469611 0.94138827 0.83928018 1.23502309 2.35736627 2.73612856 2.75527582 2.9022655 1.87925191 1.71290883 1.46668573 2.36147278 1.78038792 1.07783345 0.84431651 0.74285889 0.53472678 0.45651657 -0.19833624 -0.32083169 -0.41998…
221	DMS	0	1	221	Ips	1	stay	1	Ips	-0.862671932	0.882825296	[-0.58532154 -0.91377669 -0.25242705 -0.32735903 0.02932778 -0.2414994 -0.25839718 -0.28302049 -0.21439764 -0.09702115 -0.11183329 -0.09468655 0.17351306 0.29217349 0.67389016 0.53854905 0.67333531 0.45053387 0.22476658 0.21206739 -0.02516534 -0.4871682 -0.22947568 -0.35756354 -0.59144073 -0.61175486 -0.25223551 -0.26540371 0.37419848 0.63742689 0.35730735 -0.00145141 0.17525144 0.4293804 0.66410…	[-0.09702115 -0.11183329 -0.09468655 0.17351306 0.29217349 0.67389016 0.53854905 0.67333531 0.45053387 0.22476658 0.21206739 -0.02516534 -0.4871682 -0.22947568 -0.35756354 -0.59144073 -0.61175486 -0.25223551 -0.26540371 0.37419848 0.63742689 0.35730735 -0.00145141 0.17525144 0.4293804 0.66410933 0.65807123 0.41654254 0.09749177 -0.16943188 -0.9338644 -0.74566618 -0.99089555 -0.62203323 -0.0975469…	[-0.37243135 -0.51595667 -0.50791338 -0.27526628 -0.38987439 -0.25480623 -0.12906015 0.12416312 0.2395843 0.13035144 0.26722013 0.02583397 -0.22981015 -0.05872232 0.22105908 0.59559006 0.72256032 1.30804633 1.78689349 1.43257174 0.83350684 0.46852797 0.83512584 1.05743462 1.53658759 1.68551208 1.27892258 0.41828028 -0.10769733 -0.30653856 -0.42326687 -0.54525165 -0.32048152 -0.32947588 -0.1965623…	[-0.25480623 -0.12906015 0.12416312 0.2395843 0.13035144 0.26722013 0.02583397 -0.22981015 -0.05872232 0.22105908 0.59559006 0.72256032 1.30804633 1.78689349 1.43257174 0.83350684 0.46852797 0.83512584 1.05743462 1.53658759 1.68551208 1.27892258 0.41828028 -0.10769733 -0.30653856 -0.42326687 -0.54525165 -0.32048152 -0.32947588 -0.19656233 -0.17614067 -0.42636732 -0.21150976 -0.24756888 -0.1334071…
222	DMS	0	1	222	Ips	0	stay	1	Ips	-0.882825296	0.890423711	[ -2.52432530e-01 -3.85675895e-01 -3.48572663e-01 -4.65314712e-01 -2.15579699e-01 1.29951683e-02 2.05007202e-01 -8.62785284e-02 -2.18021492e-01 -1.01570939e-01 1.56787581e-01 -4.28498363e-01 -5.46232531e-01 -1.32158901e-01 1.36975219e-01 1.08059820e-01 2.45471921e-02 -6.67797087e-02 2.18712425e-01 1.28956288e-01 -1.45630083e-01 -2.78260201e-01 -5.23050578e-01 -3.00336472e-01 5.52429168e-02 -3.533…	[ 2.18712425e-01 1.28956288e-01 -1.45630083e-01 -2.78260201e-01 -5.23050578e-01 -3.00336472e-01 5.52429168e-02 -3.53369067e-01 -2.52298580e-01 -2.51262472e-01 -1.33443823e-01 -1.29392315e-01 -1.22474775e-01 -9.02523860e-02 1.80385396e-04 -1.49258900e-01 -2.76927497e-01 2.05958721e-01 -2.25019418e-02 1.01528520e-01 1.15400209e-01 3.88405154e-01 6.14440005e-01 2.41305772e-01 1.24236049e-01 -2.24357…	[ -2.52298580e-01 -2.51262472e-01 -1.33443823e-01 -1.29392315e-01 -1.22474775e-01 -9.02523860e-02 1.80385396e-04 -1.49258900e-01 -2.76927497e-01 2.05958721e-01 -2.25019418e-02 1.01528520e-01 1.15400209e-01 3.88405154e-01 6.14440005e-01 2.41305772e-01 1.24236049e-01 -2.24357770e-01 1.56053527e-01 3.04625910e-01 1.76924583e-01 4.77451606e-02 2.98874451e-01 3.94002862e-01 3.88677058e-01 3.66908998e-…	[ 0.61444 0.24130577 0.12423605 -0.22435777 0.15605353 0.30462591 0.17692458 0.04774516 0.29887445 0.39400286 0.38867706 0.366909 0.8503791 1.36115642 1.10363107 0.60768592 0.11075548 -0.12755911 -0.11239969 -0.04716775 -0.41928133 -0.48900187 -0.33788236 -0.59644967 -0.60401579 -0.64540927 -0.6959615 -0.46263657 -0.20998908 0.41855651 0.05714245 -0.19340737 -0.40791169 -0.16875989 0.08352981 0.0…
223	DMS	0	1	223	Ips	1	stay	0	Ips	-0.890423711	0.262460257	[ 0.05714245 -0.19340737 -0.40791169 -0.16875989 0.08352981 0.08529144 -0.18815888 -0.5249328 -0.27993277 -0.01340168 0.39770339 0.26125184 0.62501271 0.37954459 -0.09761087 -0.33694843 -0.35697418 -0.35553627 -0.14151594 -0.260779 -0.25060268 -0.20660608 0.00276457 -0.02277722 -0.14911611 -0.26831366 -0.03858717 0.12693181 0.50022245 0.53308392 0.65064317 0.56993393 0.0669199 -0.19788249 -0.3228…	[-0.5249328 -0.27993277 -0.01340168 0.39770339 0.26125184 0.62501271 0.37954459 -0.09761087 -0.33694843 -0.35697418 -0.35553627 -0.14151594 -0.260779 -0.25060268 -0.20660608 0.00276457 -0.02277722 -0.14911611 -0.26831366 -0.03858717 0.12693181 0.50022245 0.53308392 0.65064317 0.56993393 0.0669199 -0.19788249 -0.32285871 -0.82720448 -0.9549294 -0.9659371 -0.49601829 0.24905983 0.63143789 1.3686537…	[-0.260779 -0.25060268 -0.20660608 0.00276457 -0.02277722 -0.14911611 -0.26831366 -0.03858717 0.12693181 0.50022245 0.53308392 0.65064317 0.56993393 0.0669199 -0.19788249 -0.32285871 -0.82720448 -0.9549294 -0.9659371 -0.49601829 0.24905983 0.63143789 1.36865372 1.70381759 1.46232299 1.23931924 0.98402981 0.69850621 1.18638101 1.04614127 0.9131049 0.44653627 -0.14479145 -0.50664006 -0.62800015 -0.…	[ 0.53308392 0.65064317 0.56993393 0.0669199 -0.19788249 -0.32285871 -0.82720448 -0.9549294 -0.9659371 -0.49601829 0.24905983 0.63143789 1.36865372 1.70381759 1.46232299 1.23931924 0.98402981 0.69850621 1.18638101 1.04614127 0.9131049 0.44653627 -0.14479145 -0.50664006 -0.62800015 -0.61884107 -0.48271572 -0.39932462 -0.26010309 -0.26306452 -0.28202728 -0.1790704 0.30687858 0.55678745 0.53742414 0…
224	DMS	0	1	224	Ips	1	stay	1	Ips	-0.262460257	0.663155488	[-0.38445013 0.35828015 0.4925794 0.61236732 0.35420225 0.10519375 -0.2686805 -0.0381744 -0.1927224 -0.69836441 -0.69863411 -0.93405616 -0.65274566 -0.51077332 -0.35299759 -0.19317475 -0.20316753 -0.33551647 -0.51341077 -0.68380021 -0.59690679 -0.61377256 -0.69040851 -0.2748949 -0.3182038 -0.08825311 0.76991548 0.77302521 0.26850087 0.05448079 -0.16051743 -0.03823507 -0.29894537 -0.15878457 -0.25…	[ 0.10519375 -0.2686805 -0.0381744 -0.1927224 -0.69836441 -0.69863411 -0.93405616 -0.65274566 -0.51077332 -0.35299759 -0.19317475 -0.20316753 -0.33551647 -0.51341077 -0.68380021 -0.59690679 -0.61377256 -0.69040851 -0.2748949 -0.3182038 -0.08825311 0.76991548 0.77302521 0.26850087 0.05448079 -0.16051743 -0.03823507 -0.29894537 -0.15878457 -0.25033888 -0.49556487 -0.37270437 -0.12531762 0.06994248 …	[ -5.13410766e-01 -6.83800206e-01 -5.96906791e-01 -6.13772558e-01 -6.90408515e-01 -2.74894895e-01 -3.18203801e-01 -8.82531106e-02 7.69915478e-01 7.73025211e-01 2.68500872e-01 5.44807880e-02 -1.60517426e-01 -3.82350691e-02 -2.98945373e-01 -1.58784572e-01 -2.50338880e-01 -4.95564868e-01 -3.72704372e-01 -1.25317618e-01 6.99424838e-02 -9.81074966e-02 2.72505220e-01 3.93950833e-01 3.01182742e-01 4.737…	[ -2.74894895e-01 -3.18203801e-01 -8.82531106e-02 7.69915478e-01 7.73025211e-01 2.68500872e-01 5.44807880e-02 -1.60517426e-01 -3.82350691e-02 -2.98945373e-01 -1.58784572e-01 -2.50338880e-01 -4.95564868e-01 -3.72704372e-01 -1.25317618e-01 6.99424838e-02 -9.81074966e-02 2.72505220e-01 3.93950833e-01 3.01182742e-01 4.73759393e-01 1.58368372e+00 1.95649637e+00 1.70497482e+00 1.68611125e+00 1.68222542…
225	DMS	0	1	225	Ips	0	stay	1	Ips	-0.663155488	0.809066495	[-0.55207387 -0.70723719 -0.34145532 -0.37132229 -0.36425497 -0.43512641 -0.5065711 -0.37741099 0.12370736 0.16444937 0.15140135 -0.22525688 -0.11102472 -0.06992749 -0.07131867 -0.18301518 -0.20377423 0.05097838 -0.07903504 -0.3452666 -0.356105 -0.20208867 -0.12179383 0.09534763 -0.0194031 -0.12718265 -0.29510891 0.10569601 -0.12441829 -0.25585694 0.01315497 0.13987676 0.0380138 0.04794866 -0.069…	[ 0.05097838 -0.07903504 -0.3452666 -0.356105 -0.20208867 -0.12179383 0.09534763 -0.0194031 -0.12718265 -0.29510891 0.10569601 -0.12441829 -0.25585694 0.01315497 0.13987676 0.0380138 0.04794866 -0.06911253 -0.20530084 0.04193321 0.40744405 0.8796895 1.26617572 1.13093415 0.74420991 0.50525052 0.39663724 0.05317814 -0.06410805 -0.45241932 -0.4751665 -0.35546957 -0.33454383 -0.35848815 -0.61352208 …	[-0.29133018 -0.58587211 -0.38271868 -0.1006932 -0.05704716 0.68495558 1.11027729 0.74142513 0.31997308 -0.40603049 -0.31520003 -0.45188443 -0.3597872 -0.11386041 0.16857652 0.23548203 0.23774672 1.09381075 1.85991766 2.1114814 1.53838971 0.92523281 0.78451094 0.26497368 -0.0080591 -0.23981205 0.02084848 -0.24100198 -0.12193469 -0.50412468 -0.52138 -0.66255205 -0.68242501 -0.65753771 -0.39922063 …	[-0.45188443 -0.3597872 -0.11386041 0.16857652 0.23548203 0.23774672 1.09381075 1.85991766 2.1114814 1.53838971 0.92523281 0.78451094 0.26497368 -0.0080591 -0.23981205 0.02084848 -0.24100198 -0.12193469 -0.50412468 -0.52138 -0.66255205 -0.68242501 -0.65753771 -0.39922063 -0.49356018 -0.582328 -0.60792475 -0.48981329 -0.86082985 -0.23426972 -0.14100424 -0.13747574 0.3306396 0.42344077 0.4187283 0.…
226	DMS	0	1	226	Ips	0	stay	0	Ips	-0.809066495	0.231985273	[-0.14100424 -0.13747574 0.3306396 0.42344077 0.4187283 0.3479454 0.24402917 -0.10092808 -0.20363002 -0.46358924 -0.60171694 -0.37821604 -0.28850385 -0.43781122 -0.20902187 -0.2223703 -0.23966067 -0.36517833 -0.49342189 -0.58558899 -0.44707698 -0.04846402 -0.26701603 -0.40559743 -0.52062556 -0.41732417 -0.28445863 -0.05577686 0.20423917 0.23670549 0.02984077 0.03475904 0.40546299 0.87989917 1.134…	[-0.43781122 -0.20902187 -0.2223703 -0.23966067 -0.36517833 -0.49342189 -0.58558899 -0.44707698 -0.04846402 -0.26701603 -0.40559743 -0.52062556 -0.41732417 -0.28445863 -0.05577686 0.20423917 0.23670549 0.02984077 0.03475904 0.40546299 0.87989917 1.13447337 0.89280439 0.65002691 0.1256946 0.0956117 0.31471174 0.3139763 0.55603002 0.08062767 -0.01314293 -0.27304396 -0.57002099 -0.69675293 -0.936289…	[-0.04846402 -0.26701603 -0.40559743 -0.52062556 -0.41732417 -0.28445863 -0.05577686 0.20423917 0.23670549 0.02984077 0.03475904 0.40546299 0.87989917 1.13447337 0.89280439 0.65002691 0.1256946 0.0956117 0.31471174 0.3139763 0.55603002 0.08062767 -0.01314293 -0.27304396 -0.57002099 -0.69675293 -0.9362892 -0.91586283 -0.90866232 -0.53323844 -0.66927533 -0.41598524 -0.55610139 -0.22641167 -0.232453…	[-0.05577686 0.20423917 0.23670549 0.02984077 0.03475904 0.40546299 0.87989917 1.13447337 0.89280439 0.65002691 0.1256946 0.0956117 0.31471174 0.3139763 0.55603002 0.08062767 -0.01314293 -0.27304396 -0.57002099 -0.69675293 -0.9362892 -0.91586283 -0.90866232 -0.53323844 -0.66927533 -0.41598524 -0.55610139 -0.22641167 -0.23245348 0.02764873 0.19971446 -0.13939125 0.2788492 0.15624001 0.02249798 0.5…
227	DMS	0	1	227	Con	0	leave	0	Ips	-0.231985273	-0.020757298	[-0.16146603 -0.2737453 -0.64873544 -0.65377404 -0.51934492 -0.39208215 -0.76703291 -0.76099181 -1.0082066 -0.98755975 -0.59906198 -0.4299293 0.09088273 0.23552687 0.59618347 0.57446355 -0.03837862 -0.18385022 -0.32814762 -0.44096145 -0.56453875 -0.56977058 -0.91163823 -0.51735978 0.27657979 1.00402296 0.74245424 0.46299425 -0.02903465 -0.5376555 -0.50460926 -0.35942931 -0.2498778 -0.37864374 -0.…	[-0.39208215 -0.76703291 -0.76099181 -1.0082066 -0.98755975 -0.59906198 -0.4299293 0.09088273 0.23552687 0.59618347 0.57446355 -0.03837862 -0.18385022 -0.32814762 -0.44096145 -0.56453875 -0.56977058 -0.91163823 -0.51735978 0.27657979 1.00402296 0.74245424 0.46299425 -0.02903465 -0.5376555 -0.50460926 -0.35942931 -0.2498778 -0.37864374 -0.49652491 -0.53876892 -0.4315852 -0.30571704 -0.03842675 0.3…	[ 0.27657979 1.00402296 0.74245424 0.46299425 -0.02903465 -0.5376555 -0.50460926 -0.35942931 -0.2498778 -0.37864374 -0.49652491 -0.53876892 -0.4315852 -0.30571704 -0.03842675 0.34348235 0.48114812 0.84285247 0.71630592 0.11143772 -0.01851272 -0.24675071 -0.1047813 0.23441772 0.48452073 0.83437731 0.58940536 0.27818078 -0.06476297 -0.30738729 -0.57571889 -0.49099097 -0.62640624 -0.65873237 -0.6549…	[-0.37864374 -0.49652491 -0.53876892 -0.4315852 -0.30571704 -0.03842675 0.34348235 0.48114812 0.84285247 0.71630592 0.11143772 -0.01851272 -0.24675071 -0.1047813 0.23441772 0.48452073 0.83437731 0.58940536 0.27818078 -0.06476297 -0.30738729 -0.57571889 -0.49099097 -0.62640624 -0.65873237 -0.65499639 -0.65816135 -0.53608897 -0.28208717 -0.19512464 0.06402319 -0.30339817 -0.17323773 0.17736735 0.53…
228	DMS	0	1	228	Con	0	stay	0	Ips	-0.020757298	-0.086078611	[ 1.75602443 1.52719009 0.52694921 -0.10138688 -0.47045076 -0.56899752 -0.47975979 -0.51350898 -0.26485983 -0.0632901 -0.43169087 -0.54227318 -0.4409472 -0.56914748 -0.30758012 -0.50725093 -0.36923138 -0.294325 -0.44056797 -0.69206782 -0.66877021 -0.69969988 -0.95983051 -0.97645311 -0.59317688 -0.47063891 -0.57860718 -0.30495947 -0.29802856 0.05006558 0.21944547 0.60294995 0.75403863 1.03901936 1…	[-0.56914748 -0.30758012 -0.50725093 -0.36923138 -0.294325 -0.44056797 -0.69206782 -0.66877021 -0.69969988 -0.95983051 -0.97645311 -0.59317688 -0.47063891 -0.57860718 -0.30495947 -0.29802856 0.05006558 0.21944547 0.60294995 0.75403863 1.03901936 1.30354046 1.07157116 0.68080849 0.2696155 -0.26994647 -0.29851742 -0.52875439 -0.28978659 -0.15930571 0.60496907 0.85582192 1.33888797 1.87156359 2.0644…	[ 0.05006558 0.21944547 0.60294995 0.75403863 1.03901936 1.30354046 1.07157116 0.68080849 0.2696155 -0.26994647 -0.29851742 -0.52875439 -0.28978659 -0.15930571 0.60496907 0.85582192 1.33888797 1.87156359 2.06444242 0.94778062 0.26023427 -0.27447184 -0.30580986 -0.4120876 -0.01129126 -0.24861111 -0.4926024 -0.50322814 -0.63071679 -0.88940943 -0.48013368 0.01023682 0.24332521 0.15755407 0.05332182 …	[-0.28978659 -0.15930571 0.60496907 0.85582192 1.33888797 1.87156359 2.06444242 0.94778062 0.26023427 -0.27447184 -0.30580986 -0.4120876 -0.01129126 -0.24861111 -0.4926024 -0.50322814 -0.63071679 -0.88940943 -0.48013368 0.01023682 0.24332521 0.15755407 0.05332182 -0.07151982 0.25893406 0.09003492 -0.17042041 -0.03165338 0.01363958 -0.43334261 0.09184338 0.21001495 0.52334347 0.86080561 0.35319268…
229	DMS	0	1	229	Con	0	stay	0	Ips	-0.086078611	-0.11054505	[ 9.18433793e-02 2.10014950e-01 5.23343473e-01 8.60805610e-01 3.53192678e-01 4.29408691e-03 -2.34204617e-01 -4.89100288e-01 -6.25526533e-01 -9.80655400e-01 -9.50479696e-01 -8.33814526e-01 -4.50960298e-01 -3.16097697e-01 -4.47319092e-01 -3.39116314e-01 -3.70246596e-01 -4.70144964e-01 -8.31807582e-01 -5.77599991e-01 -3.59174957e-01 8.83607912e-02 8.24325384e-01 1.41351989e+00 1.02683112e+00 1.43075…	[ 8.60805610e-01 3.53192678e-01 4.29408691e-03 -2.34204617e-01 -4.89100288e-01 -6.25526533e-01 -9.80655400e-01 -9.50479696e-01 -8.33814526e-01 -4.50960298e-01 -3.16097697e-01 -4.47319092e-01 -3.39116314e-01 -3.70246596e-01 -4.70144964e-01 -8.31807582e-01 -5.77599991e-01 -3.59174957e-01 8.83607912e-02 8.24325384e-01 1.41351989e+00 1.02683112e+00 1.43075550e-01 -1.95717246e-01 -3.44742587e-01 -5.40…	[ -5.77599991e-01 -3.59174957e-01 8.83607912e-02 8.24325384e-01 1.41351989e+00 1.02683112e+00 1.43075550e-01 -1.95717246e-01 -3.44742587e-01 -5.40481666e-01 -3.23877145e-01 -9.95896518e-01 -8.97400320e-01 -9.39072950e-01 -1.07752915e+00 -1.10591130e+00 -4.85887943e-01 -2.90930336e-01 1.12441324e-01 1.22767861e-01 2.49267922e-01 2.36259687e-01 2.08344430e-04 -3.44815510e-01 -4.78894116e-01 -2.3099…	[ -3.44742587e-01 -5.40481666e-01 -3.23877145e-01 -9.95896518e-01 -8.97400320e-01 -9.39072950e-01 -1.07752915e+00 -1.10591130e+00 -4.85887943e-01 -2.90930336e-01 1.12441324e-01 1.22767861e-01 2.49267922e-01 2.36259687e-01 2.08344430e-04 -3.44815510e-01 -4.78894116e-01 -2.30999229e-01 -3.41888805e-01 -5.61955308e-01 -8.00957931e-01 -3.28187080e-01 -3.48128587e-01 -2.10943217e-01 -4.38383527e-01 -5…
230	DMS	0	1	230	Ips	1	leave	0	Ips	-0.11054505	0.119809414	[ 0.038434 0.04062927 0.04418584 0.66491058 0.43456865 0.42874477 1.15029807 1.16559864 0.68339369 0.3205013 0.07884004 0.0694647 0.70016317 1.03893328 1.14429447 1.06218035 0.32297128 -0.29206664 -0.41054175 -0.44564216 -0.20302062 -0.4210984 -0.80911728 -0.56092243 -0.19581047 0.05330726 -0.29185574 -0.1714785 -0.14115625 -0.26898851 -0.38932381 -0.30979775 -0.07425628 -0.06999907 0.11914419 -0…	[ 0.3205013 0.07884004 0.0694647 0.70016317 1.03893328 1.14429447 1.06218035 0.32297128 -0.29206664 -0.41054175 -0.44564216 -0.20302062 -0.4210984 -0.80911728 -0.56092243 -0.19581047 0.05330726 -0.29185574 -0.1714785 -0.14115625 -0.26898851 -0.38932381 -0.30979775 -0.07425628 -0.06999907 0.11914419 -0.12985565 -0.37547992 -0.23487596 -0.25586488 -0.31696799 0.17006507 1.28646144 2.4022398 2.05252…	[-0.56092243 -0.19581047 0.05330726 -0.29185574 -0.1714785 -0.14115625 -0.26898851 -0.38932381 -0.30979775 -0.07425628 -0.06999907 0.11914419 -0.12985565 -0.37547992 -0.23487596 -0.25586488 -0.31696799 0.17006507 1.28646144 2.4022398 2.05252508 1.08169282 0.70277893 0.72364989 0.35132038 -0.14392687 -0.3785303 0.25498386 1.35207525 1.21446427 0.79751573 0.79399834 0.78647482 0.66006675 0.64389668…	[ 0.11914419 -0.12985565 -0.37547992 -0.23487596 -0.25586488 -0.31696799 0.17006507 1.28646144 2.4022398 2.05252508 1.08169282 0.70277893 0.72364989 0.35132038 -0.14392687 -0.3785303 0.25498386 1.35207525 1.21446427 0.79751573 0.79399834 0.78647482 0.66006675 0.64389668 0.40207656 0.41741396 0.74722011 0.61913738 0.40908202 0.0714502 -0.04515087 0.19108202 0.27306954 0.14968969 -0.02211276 0.1228…
231	DMS	0	1	231	Ips	1	stay	1	Ips	-0.119809414	0.672425974	[-0.85774777 -0.39159215 -0.14461682 -0.01852214 0.17779195 0.01653277 -0.23083942 0.0238746 -0.34363347 -0.44798497 -0.84164126 -0.59150701 -0.33859299 -0.25308086 -0.2598656 0.00459683 -0.0942794 -0.19066604 -0.18748721 -0.79862925 -0.78341394 -0.78290476 -0.88374969 -0.53782111 -0.50545487 0.10938101 -0.25924568 -0.49831242 -0.8638859 -0.37957653 -0.01431976 0.3596278 -0.16096586 -0.1496711 0.…	[-0.44798497 -0.84164126 -0.59150701 -0.33859299 -0.25308086 -0.2598656 0.00459683 -0.0942794 -0.19066604 -0.18748721 -0.79862925 -0.78341394 -0.78290476 -0.88374969 -0.53782111 -0.50545487 0.10938101 -0.25924568 -0.49831242 -0.8638859 -0.37957653 -0.01431976 0.3596278 -0.16096586 -0.1496711 0.26539237 0.25874836 0.26217564 0.52112358 0.04258611 -0.1186825 -0.2414073 -0.53661093 -0.46778462 -0.80…	[-0.18748721 -0.79862925 -0.78341394 -0.78290476 -0.88374969 -0.53782111 -0.50545487 0.10938101 -0.25924568 -0.49831242 -0.8638859 -0.37957653 -0.01431976 0.3596278 -0.16096586 -0.1496711 0.26539237 0.25874836 0.26217564 0.52112358 0.04258611 -0.1186825 -0.2414073 -0.53661093 -0.46778462 -0.80884589 -0.93721179 -0.90870245 -0.88193856 -0.8478015 -0.7010764 -0.92327727 -0.93539516 -0.43543538 -0.2…	[-0.16096586 -0.1496711 0.26539237 0.25874836 0.26217564 0.52112358 0.04258611 -0.1186825 -0.2414073 -0.53661093 -0.46778462 -0.80884589 -0.93721179 -0.90870245 -0.88193856 -0.8478015 -0.7010764 -0.92327727 -0.93539516 -0.43543538 -0.20289239 -0.06349559 -0.29331973 -0.29597107 -0.16244355 -0.28879557 0.16673743 0.62248444 0.47408292 0.60200832 0.2486705 0.08148917 0.5916827 1.47664599 1.18353051…
232	DMS	0	1	232	Ips	1	stay	1	Ips	-0.672425974	0.874390318	[ 0.57451943 0.27471679 0.05829176 0.22600304 0.73483527 0.49445578 0.6042541 0.37940325 0.22054709 0.0833281 -0.16773254 -0.24884157 -0.00331424 -0.01177577 -0.16633865 0.0941302 0.22938859 -0.29859635 -0.41525951 -0.58017821 -0.48429197 -0.47352749 -0.46857172 0.25175204 1.12148428 0.73619812 0.48809785 0.50292327 0.01826763 -0.30111798 -0.27771682 -0.78527892 -0.17784074 -0.1611911 -0.18333589…	[ 0.73483527 0.49445578 0.6042541 0.37940325 0.22054709 0.0833281 -0.16773254 -0.24884157 -0.00331424 -0.01177577 -0.16633865 0.0941302 0.22938859 -0.29859635 -0.41525951 -0.58017821 -0.48429197 -0.47352749 -0.46857172 0.25175204 1.12148428 0.73619812 0.48809785 0.50292327 0.01826763 -0.30111798 -0.27771682 -0.78527892 -0.17784074 -0.1611911 -0.18333589 0.17416796 0.0512024 -0.19672151 -0.4402214…	[-0.48429197 -0.47352749 -0.46857172 0.25175204 1.12148428 0.73619812 0.48809785 0.50292327 0.01826763 -0.30111798 -0.27771682 -0.78527892 -0.17784074 -0.1611911 -0.18333589 0.17416796 0.0512024 -0.19672151 -0.44022148 -0.82588507 -0.92734085 -1.04237977 -0.92964367 -0.57735298 -0.3316584 -0.31999483 0.81403521 1.18784929 1.49780647 0.72626062 0.2178443 -0.12511375 -0.14556084 -0.04000888 -0.2763…	[ 0.50292327 0.01826763 -0.30111798 -0.27771682 -0.78527892 -0.17784074 -0.1611911 -0.18333589 0.17416796 0.0512024 -0.19672151 -0.44022148 -0.82588507 -0.92734085 -1.04237977 -0.92964367 -0.57735298 -0.3316584 -0.31999483 0.81403521 1.18784929 1.49780647 0.72626062 0.2178443 -0.12511375 -0.14556084 -0.04000888 -0.27637515 -0.25380978 -0.86998342 -0.37737829 0.07583462 0.30654681 0.1846652 0.6763…
233	DMS	0	1	233	Ips	1	stay	1	Ips	-0.874390318	0.949087858	[ 0.10210641 0.58751899 0.22430957 -0.26412776 -0.47073609 -0.37239214 -0.36564097 -0.13317928 0.12436137 -0.12881741 -0.12802682 -0.12758719 0.13258377 0.37311076 0.52441273 0.17476839 0.43967815 0.22350116 0.13215257 -0.03523706 -0.19896145 -0.50906172 -0.64543061 -0.38857761 -0.49324078 -0.48789477 -0.36699692 -0.10575443 -0.48082789 -0.56134952 -0.43782339 -0.19380292 -0.07475418 0.17892235 0…	[-0.03523706 -0.19896145 -0.50906172 -0.64543061 -0.38857761 -0.49324078 -0.48789477 -0.36699692 -0.10575443 -0.48082789 -0.56134952 -0.43782339 -0.19380292 -0.07475418 0.17892235 0.53223254 0.48828128 -0.00179815 -0.12695457 0.09126527 0.07568359 0.19612121 0.32908388 0.71597188 0.61046309 0.22888343 0.09164911 -0.01658986 -0.39093015 -0.39105513 -0.37317707 -0.48151871 -0.20814135 -0.36418594 -…	[-0.10575443 -0.48082789 -0.56134952 -0.43782339 -0.19380292 -0.07475418 0.17892235 0.53223254 0.48828128 -0.00179815 -0.12695457 0.09126527 0.07568359 0.19612121 0.32908388 0.71597188 0.61046309 0.22888343 0.09164911 -0.01658986 -0.39093015 -0.39105513 -0.37317707 -0.48151871 -0.20814135 -0.36418594 -0.11579836 -0.21902029 -0.47299886 -0.22870364 0.02017349 0.28893613 0.17874156 -0.192335 -0.069…	[ 0.71597188 0.61046309 0.22888343 0.09164911 -0.01658986 -0.39093015 -0.39105513 -0.37317707 -0.48151871 -0.20814135 -0.36418594 -0.11579836 -0.21902029 -0.47299886 -0.22870364 0.02017349 0.28893613 0.17874156 -0.192335 -0.06915631 0.17204331 0.33750563 0.29483282 0.62610311 0.74964321 0.77235141 0.79873227 0.8814801 0.83627626 0.67322246 0.31400767 0.33129407 0.48180176 0.53786953 0.39733089 0.…
234	DMS	0	1	234	Ips	1	stay	1	Ips	-0.949087858	0.977031268	[ 0.34221187 0.21106898 0.08293899 0.09391125 -0.35872015 -0.42700224 -0.33982793 -0.4675293 -0.22180445 -0.25996894 -0.27940548 -0.043099 -0.16659128 -0.01726424 0.01444952 0.16205741 -0.09754102 -0.07514521 -0.21863073 -0.37961775 -0.23780406 0.02793141 -0.09550412 -0.18998606 -0.0433785 0.18622461 0.14133071 -0.37967231 -0.50011047 -0.49170437 -0.23835333 0.15096088 0.29132261 0.65937931 0.534…	[ 0.01444952 0.16205741 -0.09754102 -0.07514521 -0.21863073 -0.37961775 -0.23780406 0.02793141 -0.09550412 -0.18998606 -0.0433785 0.18622461 0.14133071 -0.37967231 -0.50011047 -0.49170437 -0.23835333 0.15096088 0.29132261 0.65937931 0.53457952 0.75929671 0.49625312 0.19704365 0.07132208 -0.19846603 -0.21520756 -0.34186918 -0.32645598 -0.0568377 0.80533109 1.29199816 1.03691331 0.65060372 0.022121…	[-0.37967231 -0.50011047 -0.49170437 -0.23835333 0.15096088 0.29132261 0.65937931 0.53457952 0.75929671 0.49625312 0.19704365 0.07132208 -0.19846603 -0.21520756 -0.34186918 -0.32645598 -0.0568377 0.80533109 1.29199816 1.03691331 0.65060372 0.02212106 0.04318427 0.30317716 -0.06008472 0.05463928 -0.06633842 0.14426976 0.76128355 1.14205222 1.14804948 0.77003561 0.2842685 0.52758021 0.73945919 0.84…	[ 0.19704365 0.07132208 -0.19846603 -0.21520756 -0.34186918 -0.32645598 -0.0568377 0.80533109 1.29199816 1.03691331 0.65060372 0.02212106 0.04318427 0.30317716 -0.06008472 0.05463928 -0.06633842 0.14426976 0.76128355 1.14205222 1.14804948 0.77003561 0.2842685 0.52758021 0.73945919 0.84440767 0.99132777 0.74788229 1.15832706 0.69290048 0.58518139 0.46690339 -0.03179993 -0.15980078 0.0808889 0.3159…
235	DMS	0	1	235	Ips	1	stay	1	Ips	-0.977031268	0.987598782	[-0.31288696 0.03310818 0.49959557 0.58595679 0.72707215 0.81032007 0.56173221 0.21118778 0.07601544 -0.02146358 0.13857225 -0.10359695 -0.48148142 -0.60238641 -0.45209552 -0.31844703 -0.08364372 0.52505248 0.38226003 0.25904175 0.14243545 -0.25630882 -0.3678829 0.12571722 0.2648918 0.28175309 0.02439412 0.01071885 -0.3813928 -0.49047232 -0.21209473 -0.08012615 0.30049444 0.42725678 0.28196257 0.…	[ 0.13857225 -0.10359695 -0.48148142 -0.60238641 -0.45209552 -0.31844703 -0.08364372 0.52505248 0.38226003 0.25904175 0.14243545 -0.25630882 -0.3678829 0.12571722 0.2648918 0.28175309 0.02439412 0.01071885 -0.3813928 -0.49047232 -0.21209473 -0.08012615 0.30049444 0.42725678 0.28196257 0.14947769 0.2861243 0.00541692 -0.11226983 -0.11691122 -0.10144826 0.38906652 0.28752173 0.08122693 -0.15089871 …	[ 0.12571722 0.2648918 0.28175309 0.02439412 0.01071885 -0.3813928 -0.49047232 -0.21209473 -0.08012615 0.30049444 0.42725678 0.28196257 0.14947769 0.2861243 0.00541692 -0.11226983 -0.11691122 -0.10144826 0.38906652 0.28752173 0.08122693 -0.15089871 -0.29093187 -0.21915465 0.49245839 1.11522218 0.98210065 0.36424894 0.02140488 -0.30887656 -0.40868152 -0.02510662 -0.01954373 0.57564872 0.80824179 1…	[ 0.02439412 0.01071885 -0.3813928 -0.49047232 -0.21209473 -0.08012615 0.30049444 0.42725678 0.28196257 0.14947769 0.2861243 0.00541692 -0.11226983 -0.11691122 -0.10144826 0.38906652 0.28752173 0.08122693 -0.15089871 -0.29093187 -0.21915465 0.49245839 1.11522218 0.98210065 0.36424894 0.02140488 -0.30887656 -0.40868152 -0.02510662 -0.01954373 0.57564872 0.80824179 1.28909109 1.13709846 0.90554076 …
236	DMS	0	1	236	Ips	1	stay	1	Ips	-0.987598782	0.991636935	[ 0.98096132 1.02376759 0.68853081 -0.04306338 -0.41839823 -0.04853843 0.03612805 0.03216478 0.52557445 0.90444553 0.81215497 0.83005389 0.57686761 -0.15722866 -0.30055214 -0.29934777 -0.56339518 -0.34614278 -0.23247769 -0.24097232 0.01382128 -0.00363817 -0.2379313 -0.12646759 0.12505139 0.2574299 -0.12200078 -0.12372334 -0.10182887 0.01438033 0.48801003 0.21462309 0.46936065 0.83202858 0.9873756…	[-0.15722866 -0.30055214 -0.29934777 -0.56339518 -0.34614278 -0.23247769 -0.24097232 0.01382128 -0.00363817 -0.2379313 -0.12646759 0.12505139 0.2574299 -0.12200078 -0.12372334 -0.10182887 0.01438033 0.48801003 0.21462309 0.46936065 0.83202858 0.98737562 0.37685229 -0.11865416 -0.24498672 -0.48769908 -0.48141145 -0.6060148 -0.23040478 0.2657286 0.40339947 0.29125632 0.03403965 -0.465169 -0.5010123…	[ 0.13609315 0.00735387 -0.12686432 -0.03333989 0.25002012 0.15699917 0.40417839 0.26649542 0.13118616 0.10379923 0.09790702 -0.02440685 0.00895241 0.13113799 0.40759357 0.65255488 0.92390247 1.17409267 1.41031175 1.88415911 1.8366512 1.30662367 0.53576452 0.18969786 0.7250926 0.7157145 0.83728657 0.36878993 0.20687489 0.0486828 -0.3465355 -0.4618538 -0.54001669 -0.36574179 -0.09627505 0.00569717…	[ 0.25002012 0.15699917 0.40417839 0.26649542 0.13118616 0.10379923 0.09790702 -0.02440685 0.00895241 0.13113799 0.40759357 0.65255488 0.92390247 1.17409267 1.41031175 1.88415911 1.8366512 1.30662367 0.53576452 0.18969786 0.7250926 0.7157145 0.83728657 0.36878993 0.20687489 0.0486828 -0.3465355 -0.4618538 -0.54001669 -0.36574179 -0.09627505 0.00569717 -0.36648916 -0.36681094 -0.62735327 -0.490639…
237	DMS	0	1	237	Ips	1	stay	1	Ips	-0.991636935	0.99319549	[ 7.42819801e-01 3.61916568e-01 1.05388039e-01 -1.19693185e-01 -2.31938351e-01 1.96283498e-02 -1.47284204e-01 4.96321670e-01 2.73454775e-01 3.89133296e-01 4.99582102e-01 3.64500939e-01 -1.52451560e-01 -3.78975680e-01 -4.90661982e-01 -5.24026567e-01 -4.42700480e-01 -4.62715106e-01 -2.07086244e-01 -5.49861473e-02 -1.88198592e-01 -7.63122368e-02 2.12457218e-04 -2.45482058e-01 1.05118700e-01 3.568115…	[ 4.96321670e-01 2.73454775e-01 3.89133296e-01 4.99582102e-01 3.64500939e-01 -1.52451560e-01 -3.78975680e-01 -4.90661982e-01 -5.24026567e-01 -4.42700480e-01 -4.62715106e-01 -2.07086244e-01 -5.49861473e-02 -1.88198592e-01 -7.63122368e-02 2.12457218e-04 -2.45482058e-01 1.05118700e-01 3.56811556e-01 1.11767848e+00 1.66619605e+00 1.11804405e+00 5.32145103e-01 -2.29903563e-01 -5.01634032e-01 -2.676721…	[ 2.12457218e-04 -2.45482058e-01 1.05118700e-01 3.56811556e-01 1.11767848e+00 1.66619605e+00 1.11804405e+00 5.32145103e-01 -2.29903563e-01 -5.01634032e-01 -2.67672131e-01 -2.84668602e-01 -1.02670639e-02 -1.60076138e-02 2.74197847e-01 4.61391968e-02 2.84252254e-02 -2.37533911e-01 -3.51537738e-01 -2.42260765e-01 -1.09994365e-01 -1.07977519e-01 -3.36433768e-01 -2.02610629e-01 1.78580388e-01 6.530197…	[ 5.32145103e-01 -2.29903563e-01 -5.01634032e-01 -2.67672131e-01 -2.84668602e-01 -1.02670639e-02 -1.60076138e-02 2.74197847e-01 4.61391968e-02 2.84252254e-02 -2.37533911e-01 -3.51537738e-01 -2.42260765e-01 -1.09994365e-01 -1.07977519e-01 -3.36433768e-01 -2.02610629e-01 1.78580388e-01 6.53019737e-01 1.03167650e+00 7.42119585e-01 2.27455130e-01 -1.25803194e-01 -6.04288933e-01 -4.84107290e-01 -2.267…
[truncated: 14,808 more rows]
